# Supplementary material for: Discovery of Genomic Characteristics and Selection Signatures in Korean Indigenous Goats Through Comparison of 10 Goat Breeds
Source: Front Genet. 2019 Aug 8;10:699. doi: 10.3389/fgene.2019.00699 (PMC6694180; doi:10.3389/fgene.2019.00699)
Supplement: Data sheet 2 — The results of D-statistic and three-population tests (XLSX 191 kb). [file DataSheet_2.xlsx]

## Sheet: D-stat Korean indigenous
Additional File 2: Supplementary Excel Table
The results of D-statistic and three-population tests in Korean indigenous goat and Korean Crossbred
"Pop O", "Pop A", "Pop B", and "Pop T" are variables used for D-statistic test.
"Pop O" was assigned Capra aegagrus as an outgroup, and "Pop T" was assigned Korean indigenous goat as the population to be calculated. (see figure of tree to the right)
"D-stat" was calculated by the following formula using the allele of each group: (popO - popA) * (popT - popB) / (popO + popA - 2popO * popA) * (popT + popB - 2popT * popB)
"Z" was calculated by dividing D-stat as the standard error calculated by the jackknife.
The results of "D-stat" present the direction of the gene flow.
If the Z-score is postivie, it means that a gene flow occurred between PopO and PopB or between PopA and PopT,
If the Z-score is negative, it means that a gene flow has occurred between PopO and PopT or between PopA and PopB (Patterson et al., 2012)
A total of 33,732,503 SNPs of 136 goats were used for the calculation, and the jackknife block size was 0.050.
The number of blocks for jackknife was 451.
Table. The results of the D-statistic test for Korean indigenous goat.
Pop O	Pop A	Pop B	Pop T	D-stat	Z
Capra aegagrus	Australian Anglo Nubian	Australian British Alpine	Korean indigenous goat	-0.009	-1.46368
Capra aegagrus	Australian Anglo Nubian	Australian Boer	Korean indigenous goat	0.009	3.21667
Capra aegagrus	Australian Anglo Nubian	French Alpine	Korean indigenous goat	0.0376	7.39971
Capra aegagrus	Australian Anglo Nubian	French Saanen	Korean indigenous goat	0.0324	6.17071
Capra aegagrus	Australian Anglo Nubian	Iranian indigenous goat	Korean indigenous goat	0.022	9.76368
Capra aegagrus	Australian Anglo Nubian	Korean Boer	Korean indigenous goat	0.008	2.65268
Capra aegagrus	Australian Anglo Nubian	Korean Crossbred	Korean indigenous goat	-0.0333	-10.0626
Capra aegagrus	Australian Anglo Nubian	Korean Saanen	Korean indigenous goat	0.0169	3.55069
Capra aegagrus	Australian Anglo Nubian	Moroccan indigenous goat	Korean indigenous goat	0.0326	9.1797
Capra aegagrus	Australian Anglo Nubian	Swiss Saanen	Korean indigenous goat	0.0415	7.77771
Capra aegagrus	Australian Anglo Nubian	Australian Saanen	Korean indigenous goat	0.0211	3.9857
Capra aegagrus	Australian British Alpine	Australian Anglo Nubian	Korean indigenous goat	-0.0656	-12.0406
Capra aegagrus	Australian British Alpine	Australian Boer	Korean indigenous goat	-0.009	-3.36164
Capra aegagrus	Australian British Alpine	French Alpine	Korean indigenous goat	-0.1578	-33.4856
Capra aegagrus	Australian British Alpine	French Saanen	Korean indigenous goat	-0.1507	-34.0086
Capra aegagrus	Australian British Alpine	Iranian indigenous goat	Korean indigenous goat	0.0057	2.62765
Capra aegagrus	Australian British Alpine	Korean Boer	Korean indigenous goat	-0.0147	-4.71765
Capra aegagrus	Australian British Alpine	Korean Crossbred	Korean indigenous goat	-0.0209	-9.38158
Capra aegagrus	Australian British Alpine	Korean Saanen	Korean indigenous goat	-0.2218	-49.7936
Capra aegagrus	Australian British Alpine	Moroccan indigenous goat	Korean indigenous goat	-0.0488	-16.0806
Capra aegagrus	Australian British Alpine	Swiss Saanen	Korean indigenous goat	-0.1565	-33.6496
Capra aegagrus	Australian British Alpine	Australian Saanen	Korean indigenous goat	-0.19	-31.5706
Capra aegagrus	Australian Boer	Australian Anglo Nubian	Korean indigenous goat	0.0018	0.668656
Capra aegagrus	Australian Boer	Australian British Alpine	Korean indigenous goat	0.0389	13.3667
Capra aegagrus	Australian Boer	French Alpine	Korean indigenous goat	0.053	17.9747
Capra aegagrus	Australian Boer	French Saanen	Korean indigenous goat	0.0512	17.5227
Capra aegagrus	Australian Boer	Iranian indigenous goat	Korean indigenous goat	-0.0021	-1.11666
Capra aegagrus	Australian Boer	Korean Boer	Korean indigenous goat	-0.2206	-44.9666
Capra aegagrus	Australian Boer	Korean Crossbred	Korean indigenous goat	-0.0135	-8.4756
Capra aegagrus	Australian Boer	Korean Saanen	Korean indigenous goat	0.0438	16.6527
Capra aegagrus	Australian Boer	Moroccan indigenous goat	Korean indigenous goat	-0.0165	-6.11067
Capra aegagrus	Australian Boer	Swiss Saanen	Korean indigenous goat	0.0599	20.0767
Capra aegagrus	Australian Boer	Australian Saanen	Korean indigenous goat	0.0462	15.5477
Capra aegagrus	French Alpine	Australian Anglo Nubian	Korean indigenous goat	-0.0354	-8.81561
Capra aegagrus	French Alpine	Australian British Alpine	Korean indigenous goat	-0.177	-43.8276
Capra aegagrus	French Alpine	Australian Boer	Korean indigenous goat	-0.0122	-5.13163
Capra aegagrus	French Alpine	French Saanen	Korean indigenous goat	-0.2059	-57.7636
Capra aegagrus	French Alpine	Iranian indigenous goat	Korean indigenous goat	-0.001	-0.482634
Capra aegagrus	French Alpine	Korean Boer	Korean indigenous goat	-0.0128	-4.50664
Capra aegagrus	French Alpine	Korean Crossbred	Korean indigenous goat	-0.0254	-11.8286
Capra aegagrus	French Alpine	Korean Saanen	Korean indigenous goat	-0.1717	-58.2586
Capra aegagrus	French Alpine	Moroccan indigenous goat	Korean indigenous goat	-0.0731	-27.1826
Capra aegagrus	French Alpine	Swiss Saanen	Korean indigenous goat	-0.2114	-64.3026
Capra aegagrus	French Alpine	Australian Saanen	Korean indigenous goat	-0.175	-50.7726
Capra aegagrus	French Saanen	Australian Anglo Nubian	Korean indigenous goat	-0.0398	-9.46061
Capra aegagrus	French Saanen	Australian British Alpine	Korean indigenous goat	-0.1688	-44.9996
Capra aegagrus	French Saanen	Australian Boer	Korean indigenous goat	-0.0131	-5.54663
Capra aegagrus	French Saanen	French Alpine	Korean indigenous goat	-0.2048	-57.7046
Capra aegagrus	French Saanen	Iranian indigenous goat	Korean indigenous goat	0.0005	0.272636
Capra aegagrus	French Saanen	Korean Boer	Korean indigenous goat	-0.0137	-5.14064
Capra aegagrus	French Saanen	Korean Crossbred	Korean indigenous goat	-0.0251	-11.4806
Capra aegagrus	French Saanen	Korean Saanen	Korean indigenous goat	-0.1837	-59.1266
Capra aegagrus	French Saanen	Moroccan indigenous goat	Korean indigenous goat	-0.0663	-25.6566
Capra aegagrus	French Saanen	Swiss Saanen	Korean indigenous goat	-0.2177	-57.7756
Capra aegagrus	French Saanen	Australian Saanen	Korean indigenous goat	-0.1908	-44.0446
Capra aegagrus	Iranian indigenous goat	Australian Anglo Nubian	Korean indigenous goat	0.0041	1.83965
Capra aegagrus	Iranian indigenous goat	Australian British Alpine	Korean indigenous goat	0.0428	19.2447
Capra aegagrus	Iranian indigenous goat	Australian Boer	Korean indigenous goat	-0.0129	-8.00565
Capra aegagrus	Iranian indigenous goat	French Alpine	Korean indigenous goat	0.0535	24.3237
Capra aegagrus	Iranian indigenous goat	French Saanen	Korean indigenous goat	0.0539	24.4487
Capra aegagrus	Iranian indigenous goat	Korean Boer	Korean indigenous goat	-0.013	-6.93566
Capra aegagrus	Iranian indigenous goat	Korean Crossbred	Korean indigenous goat	-0.0028	-2.3626
Capra aegagrus	Iranian indigenous goat	Korean Saanen	Korean indigenous goat	0.046	23.9297
Capra aegagrus	Iranian indigenous goat	Moroccan indigenous goat	Korean indigenous goat	-0.0059	-3.41167
Capra aegagrus	Iranian indigenous goat	Swiss Saanen	Korean indigenous goat	0.0602	27.7997
Capra aegagrus	Iranian indigenous goat	Australian Saanen	Korean indigenous goat	0.0496	22.3327
Capra aegagrus	Korean Boer	Australian Anglo Nubian	Korean indigenous goat	-0.0022	-0.705667
Capra aegagrus	Korean Boer	Australian British Alpine	Korean indigenous goat	0.0293	8.02171
Capra aegagrus	Korean Boer	Australian Boer	Korean indigenous goat	-0.2241	-45.6606
Capra aegagrus	Korean Boer	French Alpine	Korean indigenous goat	0.0481	14.4207
Capra aegagrus	Korean Boer	French Saanen	Korean indigenous goat	0.0462	13.9087
Capra aegagrus	Korean Boer	Iranian indigenous goat	Korean indigenous goat	-0.0055	-2.63167
Capra aegagrus	Korean Boer	Korean Crossbred	Korean indigenous goat	-0.0126	-6.87961
Capra aegagrus	Korean Boer	Korean Saanen	Korean indigenous goat	0.0363	11.9127
Capra aegagrus	Korean Boer	Moroccan indigenous goat	Korean indigenous goat	-0.025	-7.88868
Capra aegagrus	Korean Boer	Swiss Saanen	Korean indigenous goat	0.0537	15.8317
Capra aegagrus	Korean Boer	Australian Saanen	Korean indigenous goat	0.0418	12.0437
Capra aegagrus	Korean Crossbred	Australian Anglo Nubian	Korean indigenous goat	0.0872	19.0868
Capra aegagrus	Korean Crossbred	Australian British Alpine	Korean indigenous goat	0.1481	36.6818
Capra aegagrus	Korean Crossbred	Australian Boer	Korean indigenous goat	0.1121	33.7928
Capra aegagrus	Korean Crossbred	French Alpine	Korean indigenous goat	0.1598	39.5678
Capra aegagrus	Korean Crossbred	French Saanen	Korean indigenous goat	0.1591	39.1718
Capra aegagrus	Korean Crossbred	Iranian indigenous goat	Korean indigenous goat	0.1318	41.3968
Capra aegagrus	Korean Crossbred	Korean Boer	Korean indigenous goat	0.1136	33.2708
Capra aegagrus	Korean Crossbred	Korean Saanen	Korean indigenous goat	0.1462	37.7928
Capra aegagrus	Korean Crossbred	Moroccan indigenous goat	Korean indigenous goat	0.1351	38.2328
Capra aegagrus	Korean Crossbred	Swiss Saanen	Korean indigenous goat	0.1618	40.2748
Capra aegagrus	Korean Crossbred	Australian Saanen	Korean indigenous goat	0.1513	37.1278
Capra aegagrus	Korean Saanen	Australian Anglo Nubian	Korean indigenous goat	-0.0305	-7.90363
Capra aegagrus	Korean Saanen	Australian British Alpine	Korean indigenous goat	-0.2128	-48.1406
Capra aegagrus	Korean Saanen	Australian Boer	Korean indigenous goat	0.0043	1.97164
Capra aegagrus	Korean Saanen	French Alpine	Korean indigenous goat	-0.1436	-42.2796
Capra aegagrus	Korean Saanen	French Saanen	Korean indigenous goat	-0.1566	-44.6636
Capra aegagrus	Korean Saanen	Iranian indigenous goat	Korean indigenous goat	0.0172	8.61065
Capra aegagrus	Korean Saanen	Korean Boer	Korean indigenous goat	0.0006	0.210659
Capra aegagrus	Korean Saanen	Korean Crossbred	Korean indigenous goat	-0.0149	-7.32059
Capra aegagrus	Korean Saanen	Moroccan indigenous goat	Korean indigenous goat	-0.0382	-15.0086
Capra aegagrus	Korean Saanen	Swiss Saanen	Korean indigenous goat	-0.1541	-45.6856
Capra aegagrus	Korean Saanen	Australian Saanen	Korean indigenous goat	-0.2373	-52.7096
Capra aegagrus	Moroccan indigenous goat	Australian Anglo Nubian	Korean indigenous goat	-0.022	-8.36763
Capra aegagrus	Moroccan indigenous goat	Australian British Alpine	Korean indigenous goat	-0.0479	-18.1116
Capra aegagrus	Moroccan indigenous goat	Australian Boer	Korean indigenous goat	-0.0653	-31.4196
Capra aegagrus	Moroccan indigenous goat	French Alpine	Korean indigenous goat	-0.0538	-20.0236
Capra aegagrus	Moroccan indigenous goat	French Saanen	Korean indigenous goat	-0.0481	-17.7206
Capra aegagrus	Moroccan indigenous goat	Iranian indigenous goat	Korean indigenous goat	-0.0434	-27.1226
Capra aegagrus	Moroccan indigenous goat	Korean Boer	Korean indigenous goat	-0.0696	-27.9096
Capra aegagrus	Moroccan indigenous goat	Korean Crossbred	Korean indigenous goat	-0.0353	-23.0616
Capra aegagrus	Moroccan indigenous goat	Korean Saanen	Korean indigenous goat	-0.0457	-20.3706
Capra aegagrus	Moroccan indigenous goat	Swiss Saanen	Korean indigenous goat	-0.047	-18.4506
Capra aegagrus	Moroccan indigenous goat	Australian Saanen	Korean indigenous goat	-0.0446	-17.9736
Capra aegagrus	Swiss Saanen	Australian Anglo Nubian	Korean indigenous goat	-0.033	-8.00862
Capra aegagrus	Swiss Saanen	Australian British Alpine	Korean indigenous goat	-0.1776	-45.7236
Capra aegagrus	Swiss Saanen	Australian Boer	Korean indigenous goat	-0.0067	-2.78663
Capra aegagrus	Swiss Saanen	French Alpine	Korean indigenous goat	-0.2132	-65.5656
Capra aegagrus	Swiss Saanen	French Saanen	Korean indigenous goat	-0.2207	-59.6596
Capra aegagrus	Swiss Saanen	Iranian indigenous goat	Korean indigenous goat	0.0044	2.25364
Capra aegagrus	Swiss Saanen	Korean Boer	Korean indigenous goat	-0.0086	-2.98364
Capra aegagrus	Swiss Saanen	Korean Crossbred	Korean indigenous goat	-0.0246	-11.1936
Capra aegagrus	Swiss Saanen	Korean Saanen	Korean indigenous goat	-0.1841	-63.1906
Capra aegagrus	Swiss Saanen	Moroccan indigenous goat	Korean indigenous goat	-0.068	-27.3286
Capra aegagrus	Swiss Saanen	Australian Saanen	Korean indigenous goat	-0.1887	-49.1986
Capra aegagrus	Australian Saanen	Australian Anglo Nubian	Korean indigenous goat	-0.0406	-9.52562
Capra aegagrus	Australian Saanen	Australian British Alpine	Korean indigenous goat	-0.1965	-33.7216
Capra aegagrus	Australian Saanen	Australian Boer	Korean indigenous goat	-0.0075	-3.09463
Capra aegagrus	Australian Saanen	French Alpine	Korean indigenous goat	-0.1621	-41.3346
Capra aegagrus	Australian Saanen	French Saanen	Korean indigenous goat	-0.179	-37.6726
Capra aegagrus	Australian Saanen	Iranian indigenous goat	Korean indigenous goat	0.0068	3.42064
Capra aegagrus	Australian Saanen	Korean Boer	Korean indigenous goat	-0.0077	-2.60165
Capra aegagrus	Australian Saanen	Korean Crossbred	Korean indigenous goat	-0.0234	-10.2676
Capra aegagrus	Australian Saanen	Korean Saanen	Korean indigenous goat	-0.2531	-55.4175
Capra aegagrus	Australian Saanen	Moroccan indigenous goat	Korean indigenous goat	-0.0516	-19.3876
Capra aegagrus	Australian Saanen	Swiss Saanen	Korean indigenous goat	-0.1739	-41.2476
Reference
Patterson et al. (2012) Ancient Admixture in Human History. Details of the methods and algorithm can be found in this paper.

## Sheet: 3-Pop stat Korean indigenous
Additional File 2: Supplementary Excel Table
The results of D-statistic and three-population tests in Korean indigenous goat and Korean Crossbred
"Pop A", "Pop B", and "Pop T" are variables used for 3-Population test.. "Pop T" was assigned Korean indigenous goat as the population to be calculated. (see figure of tree to the right)
If "f3-stat" is negative, it means that "Pop T" is an unadmixed population for "Pop A" and "Pop B".
By contrast, if positive, it means that "Pop T" is admixed close to "Pop A" and "Pop B". (Patterson et al., 2012).
"Z" was calculated by dividing "f3-stat" as the standard error calculated by the jackknife. For each test, the number of SNPs used in the calculation is shown in the "SNPs column".
A total of 3,373,2503 SNPs of 136 goats were used for the calculation, and the jackknife block size was 0.050.
The number of blocks for jackknife was 451.
Table. The results of three-population test for Korean indigenous goat.
Pop O	Pop A	Pop B	Pop T	f3-stat	Z	SNPs
Australian Saanen	Korean Saanen	Korean indigenous goat	0.319744	0.005066	63.114	15948126
Australian Saanen	Korean Boer	Korean indigenous goat	0.192763	0.003831	50.319	16867694
Australian Saanen	Australian British Alpine	Korean indigenous goat	0.295618	0.005289	55.895	17200420
Australian Saanen	Australian Anglo Nubian	Korean indigenous goat	0.201657	0.004266	47.271	17148162
Australian Saanen	Australian Boer	Korean indigenous goat	0.191283	0.003785	50.534	15850200
Australian Saanen	Morocaan indigenous goat	Korean indigenous goat	0.229388	0.004188	54.767	12121547
Australian Saanen	Iranian indigenous goat	Korean indigenous goat	0.190062	0.003733	50.916	10599105
Australian Saanen	Capra aegagrus	Korean indigenous goat	0.210654	0.003996	52.716	11021810
Australian Saanen	French Saanen	Korean indigenous goat	0.294868	0.004961	59.435	17248445
Australian Saanen	French Alpine	Korean indigenous goat	0.287247	0.004825	59.538	17210867
Australian Saanen	Korean Crossbred	Korean indigenous goat	0.143209	0.003177	45.075	14579432
Australian Saanen	Swiss Saanen	Korean indigenous goat	0.293647	0.004984	58.916	17292102
Korean Saanen	Korean Boer	Korean indigenous goat	0.18942	0.00372	50.916	15135612
Korean Saanen	Australian British Alpine	Korean indigenous goat	0.304792	0.004921	61.938	15816942
Korean Saanen	Australian Anglo Nubian	Korean indigenous goat	0.197685	0.00409	48.331	15431043
Korean Saanen	Australian Boer	Korean indigenous goat	0.186595	0.003662	50.956	14329139
Korean Saanen	Morocaan indigenous goat	Korean indigenous goat	0.223912	0.004043	55.376	11198068
Korean Saanen	Iranian indigenous goat	Korean indigenous goat	0.185883	0.003635	51.131	9670112
Korean Saanen	Capra aegagrus	Korean indigenous goat	0.204853	0.003876	52.854	9723585
Korean Saanen	French Saanen	Korean indigenous goat	0.285075	0.004638	61.462	15622138
Korean Saanen	French Alpine	Korean indigenous goat	0.27938	0.00467	59.828	15562452
Korean Saanen	Korean Crossbred	Korean indigenous goat	0.140118	0.003015	46.472	13365904
Korean Saanen	Swiss Saanen	Korean indigenous goat	0.285124	0.004745	60.095	15651557
Korean Boer	Australian British Alpine	Korean indigenous goat	0.195685	0.003892	50.275	16683383
Korean Boer	Australian Anglo Nubian	Korean indigenous goat	0.186274	0.003544	52.559	16871898
Korean Boer	Australian Boer	Korean indigenous goat	0.29157	0.00473	61.642	16259301
Korean Boer	Morocaan indigenous goat	Korean indigenous goat	0.218777	0.003853	56.776	11988412
Korean Boer	Iranian indigenous goat	Korean indigenous goat	0.195084	0.003498	55.777	10624671
Korean Boer	Capra aegagrus	Korean indigenous goat	0.189647	0.003595	52.75	10856840
Korean Boer	French Saanen	Korean indigenous goat	0.195205	0.00387	50.439	16781740
Korean Boer	French Alpine	Korean indigenous goat	0.194821	0.0039	49.952	16775638
Korean Boer	Korean Crossbred	Korean indigenous goat	0.13941	0.002855	48.83	14423764
Korean Boer	Swiss Saanen	Korean indigenous goat	0.193107	0.00393	49.135	16836474
Australian British Alpine	Australian Anglo Nubian	Korean indigenous goat	0.212103	0.004541	46.709	17012195
Australian British Alpine	Australian Boer	Korean indigenous goat	0.191906	0.003769	50.911	15682153
Australian British Alpine	Morocaan indigenous goat	Korean indigenous goat	0.228338	0.004128	55.31	12010198
Australian British Alpine	Iranian indigenous goat	Korean indigenous goat	0.190469	0.003683	51.719	10488388
Australian British Alpine	Capra aegagrus	Korean indigenous goat	0.208224	0.00396	52.578	10882402
Australian British Alpine	French Saanen	Korean indigenous goat	0.281876	0.004805	58.657	17036213
Australian British Alpine	French Alpine	Korean indigenous goat	0.285653	0.004923	58.028	17035845
Australian British Alpine	Korean Crossbred	Korean indigenous goat	0.142312	0.003087	46.108	14414109
Australian British Alpine	Swiss Saanen	Korean indigenous goat	0.285797	0.004824	59.248	17091622
Australian Anglo Nubian	Australian Boer	Korean indigenous goat	0.184641	0.003512	52.575	15863132
Australian Anglo Nubian	Morocaan indigenous goat	Korean indigenous goat	0.194139	0.003734	51.999	12011735
Australian Anglo Nubian	Iranian indigenous goat	Korean indigenous goat	0.183708	0.003403	53.983	10643220
Australian Anglo Nubian	Capra aegagrus	Korean indigenous goat	0.185376	0.00354	52.369	11011448
Australian Anglo Nubian	French Saanen	Korean indigenous goat	0.201203	0.004214	47.75	17049339
Australian Anglo Nubian	French Alpine	Korean indigenous goat	0.199427	0.004187	47.635	17044496
Australian Anglo Nubian	Korean Crossbred	Korean indigenous goat	0.147359	0.003115	47.305	14641047
Australian Anglo Nubian	Swiss Saanen	Korean indigenous goat	0.198452	0.004224	46.984	17105202
Australian Boer	Morocaan indigenous goat	Korean indigenous goat	0.214926	0.003734	57.563	11504050
Australian Boer	Iranian indigenous goat	Korean indigenous goat	0.193612	0.003447	56.171	10249478
Australian Boer	Capra aegagrus	Korean indigenous goat	0.188324	0.003534	53.283	10171243
Australian Boer	French Saanen	Korean indigenous goat	0.19348	0.003764	51.397	15757980
Australian Boer	French Alpine	Korean indigenous goat	0.193122	0.003783	51.051	15749149
Australian Boer	Korean Crossbred	Korean indigenous goat	0.13969	0.002833	49.315	13833162
Australian Boer	Swiss Saanen	Korean indigenous goat	0.190961	0.003787	50.426	15800273
Morocaan indigenous goat	Iranian indigenous goat	Korean indigenous goat	0.210374	0.003678	57.191	8041082
Morocaan indigenous goat	Capra aegagrus	Korean indigenous goat	0.207867	0.003753	55.386	7162009
Morocaan indigenous goat	French Saanen	Korean indigenous goat	0.235487	0.004183	56.298	12090104
Morocaan indigenous goat	French Alpine	Korean indigenous goat	0.238388	0.004228	56.381	12095811
Morocaan indigenous goat	Korean Crossbred	Korean indigenous goat	0.147689	0.002969	49.743	10648579
Morocaan indigenous goat	Swiss Saanen	Korean indigenous goat	0.236145	0.004214	56.043	12120182
Iranian indigenous goat	Capra aegagrus	Korean indigenous goat	0.192752	0.0035	55.076	6232412
Iranian indigenous goat	French Saanen	Korean indigenous goat	0.192535	0.003739	51.489	10533648
Iranian indigenous goat	French Alpine	Korean indigenous goat	0.193134	0.003763	51.326	10522653
Iranian indigenous goat	Korean Crossbred	Korean indigenous goat	0.13561	0.002733	49.624	9520897
Iranian indigenous goat	Swiss Saanen	Korean indigenous goat	0.191017	0.003755	50.872	10552523
Capra aegagrus	French Saanen	Korean indigenous goat	0.215083	0.004033	53.33	10960145
Capra aegagrus	French Alpine	Korean indigenous goat	0.215506	0.004077	52.863	10949263
Capra aegagrus	Korean Crossbred	Korean indigenous goat	0.134549	0.00279	48.228	9130192
Capra aegagrus	Swiss Saanen	Korean indigenous goat	0.216187	0.004052	53.358	10996742
French Saanen	French Alpine	Korean indigenous goat	0.307255	0.004958	61.97	17181669
French Saanen	Korean Crossbred	Korean indigenous goat	0.143779	0.003174	45.297	14466822
French Saanen	Swiss Saanen	Korean indigenous goat	0.314443	0.005066	62.075	17273897
French Alpine	Korean Crossbred	Korean indigenous goat	0.143866	0.003135	45.887	14457792
French Alpine	Swiss Saanen	Korean indigenous goat	0.311166	0.004958	62.763	17234930
Korean Crossbred	Swiss Saanen	Korean indigenous goat	0.143594	0.003164	45.389	14508650
Reference
Patterson et al. (2012) Ancient Admixture in Human History. Details of the methods and algorithm can be found in this paper.

## Sheet: 3-Pop stat Korean Crosbred
Additional File 2: Supplementary Excel Table
The results of D-statistic and three-population tests in Korean indigenous goat and Korean Crossbred
"Pop A", "Pop B", and "Pop T" are variables used for 3-Population test.. "Pop T" was assigned Korean indigenous goat as the population to be calculated. (see figure of tree to the right)
If "f3-stat" is negative, it means that "Pop T" is an unadmixed population for "Pop A" and "Pop B".
By contrast, if positive, it means that "Pop T" is admixed close to "Pop A" and "Pop B". (Patterson et al., 2012).
"Z" was calculated by dividing "f3-stat" as the standard error calculated by the jackknife. For each test, the number of SNPs used in the calculation is shown in the "SNPs column".
A total of 3,373,2503 SNPs of 136 goats were used for the calculation, and the jackknife block size was 0.050.
The number of blocks for jackknife was 451.
Table. The results of the three-population test for Korean CrossBred
Pop O	Pop A	Pop B	Pop T	D-stat	Z	SNPs
Australian Saanen	Korean Saanen	Korean Crossbred	0.123912	0.002079	59.6	14737023
Australian Saanen	Korean Beor	Korean Crossbred	0.026271	0.001099	23.895	15670959
Australian Saanen	Korean indigenous goat	Korean Crossbred	-0.014985	0.000925	-16.206	14579432
Australian Saanen	Australian British Alpine	Korean Crossbred	0.103561	0.002407	43.026	15810406
Australian Saanen	Australian Anglo Nubian	Korean Crossbred	0.027004	0.001704	15.851	15966145
Australian Saanen	Australian Boer	Korean Crossbred	0.024911	0.000963	25.876	14943226
Australian Saanen	Moroccan indigenous goat	Korean Crossbred	0.048191	0.001147	42.012	11509287
Australian Saanen	Iranian indigenous goat	Korean Crossbred	0.027123	0.000867	31.286	10194798
Australian Saanen	Capra aegagrus	Korean Crossbred	0.043865	0.0011	39.884	10097916
Australian Saanen	French Saanen	Korean Crossbred	0.101846	0.002008	50.71	15813721
Australian Saanen	French Apline	Korean Crossbred	0.095886	0.001688	56.814	15783704
Australian Saanen	Swiss Saanen	Korean Crossbred	0.101045	0.001753	57.642	15831123
Korean Saanen	Korean Beor	Korean Crossbred	0.026077	0.001034	25.215	14139670
Korean Saanen	Korean indigenous goat	Korean Crossbred	-0.012594	0.00089	-14.146	13365904
Korean Saanen	Australian British Alpine	Korean Crossbred	0.113045	0.001915	59.018	14613053
Korean Saanen	Australian Anglo Nubian	Korean Crossbred	0.026323	0.001641	16.037	14432924
Korean Saanen	Australian Boer	Korean Crossbred	0.023676	0.000898	26.354	13544753
Korean Saanen	Moroccan indigenous goat	Korean Crossbred	0.046347	0.001103	42.026	10623902
Korean Saanen	Iranian indigenous goat	Korean Crossbred	0.026282	0.000839	31.33	9282183
Korean Saanen	Capra aegagrus	Korean Crossbred	0.04177	0.001007	41.495	8927908
Korean Saanen	French Saanen	Korean Crossbred	0.096664	0.001599	60.468	14424019
Korean Saanen	French Apline	Korean Crossbred	0.092193	0.001518	60.734	14373519
Korean Saanen	Swiss Saanen	Korean Crossbred	0.096845	0.001561	62.037	14439455
Korean Beor	Korean indigenous goat	Korean Crossbred	-0.012047	0.000819	-14.707	14423764
Korean Beor	Australian British Alpine	Korean Crossbred	0.029225	0.001173	24.925	15487062
Korean Beor	Australian Anglo Nubian	Korean Crossbred	0.018046	0.001213	14.873	15848262
Korean Beor	Australian Boer	Korean Crossbred	0.105396	0.001976	53.336	15328989
Korean Beor	Moroccan indigenous goat	Korean Crossbred	0.042923	0.001057	40.598	11428495
Korean Beor	Iranian indigenous goat	Korean Crossbred	0.033944	0.000743	45.674	10254792
Korean Beor	Capra aegagrus	Korean Crossbred	0.030559	0.000798	38.293	10036618
Korean Beor	French Saanen	Korean Crossbred	0.02772	0.001087	25.512	15535603
Korean Beor	French Apline	Korean Crossbred	0.027356	0.001098	24.908	15536709
Korean Beor	Swiss Saanen	Korean Crossbred	0.02624	0.001109	23.653	15562030
Korean indigenous goat	Australian British Alpine	Korean Crossbred	-0.014291	0.00091	-15.701	14414109
Korean indigenous goat	Australian Anglo Nubian	Korean Crossbred	-0.018193	0.00104	-17.502	14641047
Korean indigenous goat	Australian Boer	Korean Crossbred	-0.012263	0.000769	-15.946	13833162
Korean indigenous goat	Moroccan indigenous goat	Korean Crossbred	-0.018449	0.00074	-24.936	10648579
Korean indigenous goat	Iranian indigenous goat	Korean Crossbred	-0.009108	0.000694	-13.117	9520897
Korean indigenous goat	Capra aegagrus	Korean Crossbred	-0.008288	0.000751	-11.04	9130192
Korean indigenous goat	French Saanen	Korean Crossbred	-0.015426	0.000879	-17.553	14466822
Korean indigenous goat	French Apline	Korean Crossbred	-0.015493	0.000879	-17.616	14457792
Korean indigenous goat	Swiss Saanen	Korean Crossbred	-0.015283	0.000899	-16.995	14508650
Australian British Alpine	Australian Anglo Nubian	Korean Crossbred	0.035774	0.002064	17.329	15816693
Australian British Alpine	Australian Boer	Korean Crossbred	0.026087	0.000949	27.482	14777637
Australian British Alpine	Moroccan indigenous goat	Korean Crossbred	0.048072	0.00122	39.4	11395312
Australian British Alpine	Iranian indigenous goat	Korean Crossbred	0.028131	0.00088	31.957	10079337
Australian British Alpine	Capra aegagrus	Korean Crossbred	0.04268	0.001081	39.485	9963099
Australian British Alpine	French Saanen	Korean Crossbred	0.092494	0.001775	52.115	15614706
Australian British Alpine	French Apline	Korean Crossbred	0.095348	0.001832	52.041	15615664
Australian British Alpine	Swiss Saanen	Korean Crossbred	0.095668	0.001863	51.353	15642344
Australian Anglo Nubian	Australian Boer	Korean Crossbred	0.016566	0.001139	14.547	15109526
Australian Anglo Nubian	Moroccan indigenous goat	Korean Crossbred	0.017725	0.001299	13.645	11520684
Australian Anglo Nubian	Iranian indigenous goat	Korean Crossbred	0.019001	0.001065	17.846	10317255
Australian Anglo Nubian	Capra aegagrus	Korean Crossbred	0.02111	0.001157	18.242	10220925
Australian Anglo Nubian	French Saanen	Korean Crossbred	0.026211	0.001727	15.18	15827579
Australian Anglo Nubian	French Apline	Korean Crossbred	0.024771	0.001758	14.088	15827909
Australian Anglo Nubian	Swiss Saanen	Korean Crossbred	0.024227	0.001753	13.817	15858970
Australian Boer	Moroccan indigenous goat	Korean Crossbred	0.039729	0.000907	43.794	11054172
Australian Boer	Iranian indigenous goat	Korean Crossbred	0.032589	0.000681	47.881	9960617
Australian Boer	Capra aegagrus	Korean Crossbred	0.029319	0.000727	40.347	9537453
Australian Boer	French Saanen	Korean Crossbred	0.026169	0.000952	27.502	14812884
Australian Boer	French Apline	Korean Crossbred	0.025825	0.000972	26.573	14813830
Australian Boer	Swiss Saanen	Korean Crossbred	0.024364	0.000971	25.09	14835585
Moroccan indigenous goat	Iranian indigenous goat	Korean Crossbred	0.039364	0.000795	49.532	7778254
Moroccan indigenous goat	Capra aegagrus	Korean Crossbred	0.038246	0.000844	45.324	6703326
Moroccan indigenous goat	French Saanen	Korean Crossbred	0.052466	0.001154	45.479	11448775
Moroccan indigenous goat	French Apline	Korean Crossbred	0.054642	0.001156	47.281	11456747
Moroccan indigenous goat	Swiss Saanen	Korean Crossbred	0.053118	0.001147	46.3	11467530
Iranian indigenous goat	Capra aegagrus	Korean Crossbred	0.035899	0.000686	52.348	5908664
Iranian indigenous goat	French Saanen	Korean Crossbred	0.028594	0.000892	32.043	10102673
Iranian indigenous goat	French Apline	Korean Crossbred	0.028991	0.000893	32.474	10098341
Iranian indigenous goat	Swiss Saanen	Korean Crossbred	0.027563	0.000881	31.274	10112113
Capra aegagrus	French Saanen	Korean Crossbred	0.04685	0.001102	42.497	9999728
Capra aegagrus	French Apline	Korean Crossbred	0.04711	0.001094	43.06	9996908
Capra aegagrus	Swiss Saanen	Korean Crossbred	0.047846	0.001101	43.463	10018431
French Saanen	French Apline	Korean Crossbred	0.110917	0.001743	63.63	15704074
French Saanen	Swiss Saanen	Korean Crossbred	0.116685	0.001719	67.884	15760028
French Apline	Swiss Saanen	Korean Crossbred	0.114084	0.001645	69.36	15732372
Reference
Patterson et al. (2012) Ancient Admixture in Human History. Details of the methods and algorithm can be found in this paper.
