# Supplementary material for: Discovery of Genomic Characteristics and Selection Signatures in Korean Indigenous Goats Through Comparison of 10 Goat Breeds
Source: Front Genet. 2019 Aug 8;10:699. doi: 10.3389/fgene.2019.00699 (PMC6694180; doi:10.3389/fgene.2019.00699)
Supplement: Data sheet 4 — The results of XP-CLR analysis (XLSX 255 kb). [file DataSheet_4.xlsx]

## Sheet: Iranian_Indigenous
Additional File 4: Supplementary Excel Table
The results of XP-CLR analysis for each of the 10 goat populations including the entire Saanen group and the Boer group
The analysis for detecting the selection signal was calculated as XP-CLR, and the table below is sorted in descending order for the normalized XP-CLR score.
The "Gene name" column indicates the detected Gene ID, the "No. of SNP" column indicates the number of SNPs corresponding to the gene, and "Normalized Score" indicates the normalized value for detected XP-CLR score.
The columns "No. of HIGH Impact", "No. of MODERATE Impact", and "No. of LOW Impact" indicate the number of SNPs that can give a functional impact on the corresponding gene, respectively. This information was annotated through "SnpEff".
The "Gene Information" column indicates the description of the corresponding "Gene ID".
Table. Korean Indigenous Goat vs Iranian Indigenous Goat
Num	Gene ID	CHR	No. of SNP	XP-CLR Score	Normalized XP-CLR Score	No. of HIGH Impact	No. of MODERATE Impact	No. of LOW Impact	Gene information
1	XM_013967176.1	1	3151	5860.91	92.4527	2	3082	31	PREDICTED:_Capra_hircus_phosphoinositide_3-kinase_regulatory_subunit_4-like_(LOC102177934),_mRNA
2	XM_013971038.1	1	444	4387.85	69.1189	0	444	0	PREDICTED:_Capra_hircus_siah_E3_ubiquitin_protein_ligase_1_(SIAH1),_mRNA
3	XR_001297600.1	1	757	4203.7	66.2019	0	756	1	PREDICTED:_Capra_hircus_uncharacterized_LOC106503932_(LOC106503932),_transcript_variant_X2,_ncRNA
4	XM_005701227.2	10	833	4179.22	65.814	3	740	32	PREDICTED:_Capra_hircus_uncharacterized_LOC102180840_(LOC102180840),_mRNA
5	XM_005677771.2	3	673	3028.08	47.5797	0	638	16	PREDICTED:_Capra_hircus_myomegalin_(LOC102171475),_transcript_variant_X4,_mRNA
6	XM_005675704.2-XR_001296181.1	1	3247	2996.28	47.0759	0	3247	0	PREDICTED:_Capra_hircus_potassium_channel,_inwardly_rectifying_subfamily_J,_member_6_(KCNJ6),_mRNA;;;;;PREDICTED:_Capra_hircus_uncharacterized_LOC106502550_(LOC106502550),_ncRNA
7	XR_001296181.1	1	134	2120.92	33.2099	1	132	1	PREDICTED:_Capra_hircus_uncharacterized_LOC106502550_(LOC106502550),_ncRNA
8	XM_013969265.1-XM_005689325.2	14	3281	1952.89	30.5482	0	3281	0	PREDICTED:_Capra_hircus_carbonic_anhydrase_III_(CA3),_mRNA;;;;;PREDICTED:_Capra_hircus_carbonic_anhydrase_XIII_(CA13),_transcript_variant_X1,_mRNA
9	XM_005675709.2	1	124	1873.91	29.2971	0	122	1	PREDICTED:_Capra_hircus_collagen,_type_VI,_alpha_6_(COL6A6),_mRNA
10	XM_013967176.1-XM_005675709.2	1	37	1799.11	28.1123	0	37	0	PREDICTED:_Capra_hircus_phosphoinositide_3-kinase_regulatory_subunit_4-like_(LOC102177934),_mRNA;;;;;PREDICTED:_Capra_hircus_collagen,_type_VI,_alpha_6_(COL6A6),_mRNA
11	XM_013966207.1	8	741	1407.33	21.9064	0	721	6	PREDICTED:_Capra_hircus_tumor_necrosis_factor_receptor_superfamily_member_10A-like_(LOC102187768),_mRNA
12	XR_001296183.1	1	46	1361.98	21.1879	0	46	0	PREDICTED:_Capra_hircus_uncharacterized_LOC102178215_(LOC102178215),_ncRNA
13	XM_005698980.2-XM_013975544.1	28	3525	1269.51	19.7231	0	3525	0	PREDICTED:_Capra_hircus_mitogen-activated_protein_kinase_kinase_kinase_MLK4_(LOC102191110),_mRNA;;;;;PREDICTED:_Capra_hircus_potassium_channel,_two_pore_domain_subfamily_K,_member_1_(KCNK1),_mRNA
14	XM_005698980.2	28	1100	1209.89	18.7787	2	1059	20	PREDICTED:_Capra_hircus_mitogen-activated_protein_kinase_kinase_kinase_MLK4_(LOC102191110),_mRNA
15	XM_013972995.1-XM_013965880.1	21	1886	1142.19	17.7064	0	1886	0	PREDICTED:_Capra_hircus_BTB_(POZ)_domain_containing_1_(BTBD1),_mRNA;;;;;PREDICTED:_Capra_hircus_endogenous_retrovirus_group_K_member_25_Pol_protein-like_(LOC102181034),_partial_mRNA
16	XM_013964417.1-XM_013967338.1	5	4289	1065.65	16.4939	0	4289	0	PREDICTED:_Capra_hircus_uncharacterized_LOC106502159_(LOC106502159),_partial_mRNA;;;;;PREDICTED:_Capra_hircus_angel_homolog_1_(Drosophila)_(ANGEL1),_mRNA
17	XM_005693801.2-XM_005693808.2	19	723	1041.83	16.1166	0	723	0	PREDICTED:_Capra_hircus_keratin-associated_protein_9-2-like_(LOC102172755),_mRNA;;;;;PREDICTED:_Capra_hircus_keratin-associated_protein_9-2-like_(LOC102174594),_mRNA
18	XM_013972001.1-XM_005693801.2	19	103	1028.9	15.9118	0	103	0	PREDICTED:_Capra_hircus_keratin-associated_protein_4-1-like_(LOC102179044),_mRNA;;;;;PREDICTED:_Capra_hircus_keratin-associated_protein_9-2-like_(LOC102172755),_mRNA
19	XM_013970441.1-XM_005691031.2	16	1811	1024.78	15.8465	0	1811	0	PREDICTED:_Capra_hircus_hedgehog_acyltransferase_(HHAT),_transcript_variant_X1,_mRNA;;;;;PREDICTED:_Capra_hircus_SERTA_domain_containing_4_(SERTAD4),_mRNA
20	XM_005687757.1	12	7248	985.32	15.2215	7	7029	93	PREDICTED:_Capra_hircus_multidrug_resistance-associated_protein_4-like_(LOC102187779),_partial_mRNA
21	XM_013971751.1-XR_001296540.1	14	6187	947.309	14.6194	0	6187	0	PREDICTED:_Capra_hircus_uncharacterized_LOC102172005_(LOC102172005),_mRNA;;;;;PREDICTED:_Capra_hircus_uncharacterized_LOC106502869_(LOC106502869),_transcript_variant_X3,_ncRNA
22	XM_013966209.1	8	1051	929.539	14.3379	2	988	23	PREDICTED:_Capra_hircus_liprin-alpha-1-like_(LOC102191333),_mRNA
23	XM_013968559.1	2	1092	896.388	13.8128	0	909	137	PREDICTED:_Capra_hircus_titin_(TTN),_mRNA
24	XM_013970549.1-XM_013970552.1	17	6077	890.14	13.7138	0	6077	0	PREDICTED:_Capra_hircus_family_with_sequence_similarity_198,_member_B_(FAM198B),_mRNA;;;;;PREDICTED:_Capra_hircus_glutamate_receptor,_ionotropic,_AMPA_2_(GRIA2),_mRNA
25	XR_001297560.1	15	2056	889.241	13.6996	0	2054	2	PREDICTED:_Capra_hircus_interferon-induced_very_large_GTPase_1-like_(LOC102190209),_misc_RNA
26	XM_005679566.1	4	249	858.159	13.2072	0	230	10	PREDICTED:_Capra_hircus_olfactory_receptor_2A12-like_(LOC102186659),_mRNA
27	XM_005699489.2-NR_129792.1	29	7492	850.581	13.0872	0	7492	0	PREDICTED:_Capra_hircus_CD59_glycoprotein-like_(LOC102175833),_mRNA;;;;;Capra_hircus_microRNA_708_(MIR708),_microRNA
28	XM_005698202.2-XM_013975057.1	26	1885	846.166	13.0172	0	1885	0	PREDICTED:_Capra_hircus_kinesin_family_member_20B_(KIF20B),_transcript_variant_X2,_mRNA;;;;;PREDICTED:_Capra_hircus_5-hydroxytryptamine_(serotonin)_receptor_7,_adenylate_cyclase-coupled_(HTR7),_mRNA
29	XM_013963461.1-XM_005679567.1	4	91	837.825	12.8851	0	91	0	PREDICTED:_Capra_hircus_olfactory_receptor_2A14-like_(LOC102187648),_mRNA;;;;;PREDICTED:_Capra_hircus_olfactory_receptor_2A2-like_(LOC102186931),_mRNA
30	XM_013968151.1-XM_013975682.1	28	6536	833.358	12.8144	0	6536	0	PREDICTED:_Capra_hircus_siah_E3_ubiquitin_protein_ligase_family_member_3_(SIAH3),_mRNA;;;;;PREDICTED:_Capra_hircus_neuregulin_3_(NRG3),_mRNA
31	XM_005692097.2-XM_005694603.2	18	2421	832.35	12.7984	0	2421	0	PREDICTED:_Capra_hircus_glutamic-oxaloacetic_transaminase_2,_mitochondrial_(GOT2),_mRNA;;;;;PREDICTED:_Capra_hircus_coiled-coil_domain_containing_125_(CCDC125),_transcript_variant_X1,_mRNA
32	XR_001296181.1-XM_013966449.1	1	27	822.217	12.6379	0	27	0	PREDICTED:_Capra_hircus_uncharacterized_LOC106502550_(LOC106502550),_ncRNA;;;;;PREDICTED:_Capra_hircus_potassium_channel,_inwardly_rectifying_subfamily_J,_member_15_(KCNJ15),_mRNA
33	XR_001297357.1-XM_005698761.2	27	3976	814.978	12.5232	0	3976	0	PREDICTED:_Capra_hircus_uncharacterized_LOC106503665_(LOC106503665),_ncRNA;;;;;PREDICTED:_Capra_hircus_ZFP42_zinc_finger_protein_(ZFP42),_mRNA
34	XM_005700477.2-XM_013971850.1	19	1523	811.906	12.4745	0	1523	0	PREDICTED:_Capra_hircus_myotubularin_related_protein_1_(MTMR1),_mRNA;;;;;PREDICTED:_Capra_hircus_chromosome_19_open_reading_frame,_human_C17orf67_(C19H17orf67),_transcript_variant_X3,_mRNA
35	XM_005675906.2-XM_005675907.2	2	292	802.926	12.3323	0	292	0	PREDICTED:_Capra_hircus_SEC14_and_spectrin_domains_1_(SESTD1),_mRNA;;;;;PREDICTED:_Capra_hircus_coiled-coil_domain_containing_141_(CCDC141),_mRNA
36	XM_013974140.1	23	1765	794.92	12.2055	0	1765	0	PREDICTED:_Capra_hircus_ataxin_1_(ATXN1),_mRNA
37	XM_005688942.2-XR_001296481.1	14	1863	787.319	12.0851	0	1863	0	PREDICTED:_Capra_hircus_gasdermin_C_(GSDMC),_mRNA;;;;;PREDICTED:_Capra_hircus_uncharacterized_LOC106502827_(LOC106502827),_transcript_variant_X1,_ncRNA
38	XM_013965812.1	7	1855	786.602	12.0737	0	1850	1	PREDICTED:_Capra_hircus_transmembrane_protein_232_(TMEM232),_mRNA
39	XM_005693174.2-XM_013971777.1	19	2746	780.107	11.9708	0	2746	0	PREDICTED:_Capra_hircus_phosphatidylcholine_transfer_protein_(LOC102182534),_mRNA;;;;;PREDICTED:_Capra_hircus_ankyrin-repeat_and_fibronectin_type_III_domain_containing_1_(ANKFN1),_mRNA
40	XM_005693807.1	19	368	777.194	11.9247	0	358	4	PREDICTED:_Capra_hircus_keratin-associated_protein_9-9-like_(LOC102174332),_transcript_variant_X1,_mRNA
41	XM_013975544.1-XM_013975523.1	28	2739	773.518	11.8664	0	2739	0	PREDICTED:_Capra_hircus_potassium_channel,_two_pore_domain_subfamily_K,_member_1_(KCNK1),_mRNA;;;;;PREDICTED:_Capra_hircus_solute_carrier_family_35,_member_F3_(SLC35F3),_mRNA
42	XM_013970443.1	16	1708	773.22	11.8617	0	1699	7	PREDICTED:_Capra_hircus_hedgehog_acyltransferase_(HHAT),_transcript_variant_X4,_mRNA
43	XM_013969304.1-XM_013969368.1	14	677	761.381	11.6742	0	677	0	PREDICTED:_Capra_hircus_GTP_binding_protein_overexpressed_in_skeletal_muscle_(GEM),_mRNA;;;;;PREDICTED:_Capra_hircus_cadherin_17,_LI_cadherin_(liver-intestine)_(CDH17),_mRNA
44	XM_005687912.2	13	1365	760.563	11.6612	0	1363	1	PREDICTED:_Capra_hircus_MAM_and_LDL_receptor_class_A_domain_containing_1_(MALRD1),_mRNA
45	XM_005693075.2-XM_013966601.1	19	7140	757.772	11.617	0	7140	0	PREDICTED:_Capra_hircus_carbonic_anhydrase_X_(CA10),_transcript_variant_X1,_mRNA;;;;;PREDICTED:_Capra_hircus_high_mobility_group_nucleosome_binding_domain_1_(HMGN1),_mRNA
46	XM_005675825.2-XR_001296242.1	2	3862	756.147	11.5913	0	3862	0	PREDICTED:_Capra_hircus_pleckstrin_homology_domain_containing,_family_B_(evectins)_member_2_(PLEKHB2),_transcript_variant_X1,_mRNA;;;;;PREDICTED:_Capra_hircus_putative_elongation_factor_1-alpha-like_3_(LOC102170001),_misc_RNA
47	XM_013965840.1	8	1515	754.982	11.5728	0	1468	32	PREDICTED:_Capra_hircus_nuclear_GTPase,_germinal_center_associated_(NUGGC),_transcript_variant_X1,_mRNA
48	XR_001297357.1	27	557	753.543	11.55	0	544	3	PREDICTED:_Capra_hircus_uncharacterized_LOC106503665_(LOC106503665),_ncRNA
49	XM_005683552.2-XM_005683556.2	8	180	744.561	11.4078	0	180	0	PREDICTED:_Capra_hircus_elongator_acetyltransferase_complex_subunit_3_(ELP3),_mRNA;;;;;PREDICTED:_Capra_hircus_nuclear_GTPase,_germinal_center_associated_(NUGGC),_transcript_variant_X2,_mRNA
50	XM_013969339.1-XM_013971751.1	14	4134	740.882	11.3495	0	4134	0	PREDICTED:_Capra_hircus_RALY_RNA_binding_protein-like_(RALYL),_transcript_variant_X2,_mRNA;;;;;PREDICTED:_Capra_hircus_uncharacterized_LOC102172005_(LOC102172005),_mRNA
51	XM_005679574.2-XM_013963563.1	4	5432	736.674	11.2828	0	5432	0	PREDICTED:_Capra_hircus_thiamin_pyrophosphokinase_1_(TPK1),_mRNA;;;;;PREDICTED:_Capra_hircus_contactin_associated_protein-like_2_(CNTNAP2),_mRNA
52	XM_013975856.1-XM_005699729.2	29	1194	725.525	11.1062	0	1194	0	PREDICTED:_Capra_hircus_ADAM_metallopeptidase_with_thrombospondin_type_1_motif,_15_(ADAMTS15),_mRNA;;;;;PREDICTED:_Capra_hircus_sorting_nexin_19_(SNX19),_mRNA
53	XM_005676064.2	2	1462	718.986	11.0027	1	1453	6	PREDICTED:_Capra_hircus_integrin,_beta_6_(ITGB6),_transcript_variant_X1,_mRNA
54	XM_013969368.1-XM_005689239.2	14	1359	713.656	10.9182	0	1359	0	PREDICTED:_Capra_hircus_cadherin_17,_LI_cadherin_(liver-intestine)_(CDH17),_mRNA;;;;;PREDICTED:_Capra_hircus_pyruvate_dehyrogenase_phosphatase_catalytic_subunit_1_(PDP1),_mRNA
55	XM_005680838.2	5	491	712.088	10.8934	0	488	1	PREDICTED:_Capra_hircus_NKG2-A/NKG2-B_type_II_integral_membrane_protein-like_(LOC102182573),_mRNA
56	XM_013963203.1-XM_005679088.1	4	1082	711.646	10.8864	0	1082	0	PREDICTED:_Capra_hircus_CD36_molecule_(thrombospondin_receptor)_(CD36),_transcript_variant_X2,_mRNA;;;;;PREDICTED:_Capra_hircus_guanine_nucleotide_binding_protein,_alpha_transducing_3_(GNAT3),_mRNA
57	XM_013977051.1	18	1676	710.888	10.8744	0	1672	4	PREDICTED:_Capra_hircus_cationic_amino_acid_transporter_3-like_(LOC102183956),_transcript_variant_X1,_mRNA
58	XM_005691032.2	16	2595	705.877	10.795	0	2589	3	PREDICTED:_Capra_hircus_synaptotagmin_XIV_(SYT14),_mRNA
59	XM_013966663.1-XR_001296115.1	9	1735	697.895	10.6686	0	1735	0	PREDICTED:_Capra_hircus_uncharacterized_LOC106502500_(LOC106502500),_mRNA;;;;;PREDICTED:_Capra_hircus_uncharacterized_LOC106502492_(LOC106502492),_ncRNA
60	XR_001296346.1-XM_005675898.1	2	3646	689.739	10.5394	0	3646	0	PREDICTED:_Capra_hircus_heterogeneous_nuclear_ribonucleoprotein_A3-like_(LOC102170470),_misc_RNA;;;;;PREDICTED:_Capra_hircus_CWC22_spliceosome-associated_protein_(CWC22),_transcript_variant_X1,_mRNA
61	XM_013969259.1-XR_001297217.1	14	1506	689.427	10.5344	0	1506	0	PREDICTED:_Capra_hircus_family_with_sequence_similarity_92,_member_A1_(FAM92A1),_mRNA;;;;;PREDICTED:_Capra_hircus_peptidyl-prolyl_cis-trans_isomerase_A-like_(LOC102183028),_misc_RNA
62	XR_001297217.1	14	89	685.563	10.4732	0	89	0	PREDICTED:_Capra_hircus_peptidyl-prolyl_cis-trans_isomerase_A-like_(LOC102183028),_misc_RNA
63	XM_005686190.2-XM_013967366.1	10	1635	685.311	10.4692	0	1635	0	PREDICTED:_Capra_hircus_fibronectin_leucine_rich_transmembrane_protein_2_(FLRT2),_mRNA;;;;;PREDICTED:_Capra_hircus_galactosylceramidase_(GALC),_mRNA
64	XR_001296242.1-XR_001296229.1	2	310	680.96	10.4003	0	310	0	PREDICTED:_Capra_hircus_putative_elongation_factor_1-alpha-like_3_(LOC102170001),_misc_RNA;;;;;PREDICTED:_Capra_hircus_uncharacterized_LOC106502583_(LOC106502583),_ncRNA
65	XR_001296674.1	16	1661	680.391	10.3913	0	1649	10	PREDICTED:_Capra_hircus_hedgehog_acyltransferase_(HHAT),_transcript_variant_X3,_misc_RNA
66	XM_013970441.1-XM_013970441.1	16	158	679.623	10.3791	0	158	0	PREDICTED:_Capra_hircus_hedgehog_acyltransferase_(HHAT),_transcript_variant_X1,_mRNA;;;;;PREDICTED:_Capra_hircus_hedgehog_acyltransferase_(HHAT),_transcript_variant_X1,_mRNA
67	XM_005676209.1-XM_005676246.2	2	1801	678.933	10.3682	0	1801	0	PREDICTED:_Capra_hircus_dipeptidyl-peptidase_10_(non-functional)_(DPP10),_transcript_variant_X2,_mRNA;;;;;PREDICTED:_Capra_hircus_DEAD_(Asp-Glu-Ala-Asp)_box_polypeptide_18_(DDX18),_mRNA
68	XM_005690293.2-XM_005690294.2	15	1208	676.651	10.332	0	1208	0	PREDICTED:_Capra_hircus_ciliary_neurotrophic_factor_(CNTF),_mRNA;;;;;PREDICTED:_Capra_hircus_glycine_N-acyltransferase-like_(LOC102175500),_mRNA
69	XM_013962660.1-XM_005689357.2	15	1403	675.627	10.3158	0	1403	0	PREDICTED:_Capra_hircus_endogenous_retrovirus_group_K_member_19_Gag_polyprotein-like_(LOC106501950),_partial_mRNA;;;;;PREDICTED:_Capra_hircus_cytoplasmic_dynein_2_heavy_chain_1-like_(LOC102169314),_partial_mRNA
70	XR_310618.2-XM_013974762.1	16	2179	673.913	10.2887	0	2179	0	PREDICTED:_Capra_hircus_uncharacterized_LOC102169208_(LOC102169208),_transcript_variant_X2,_ncRNA;;;;;PREDICTED:_Capra_hircus_transducin_(beta)-like_2_(TBL2),_mRNA
71	XM_013972074.1-XM_005693806.2	19	121	671.853	10.256	0	121	0	PREDICTED:_Capra_hircus_keratin-associated_protein_9-9-like_(LOC102174332),_transcript_variant_X2,_mRNA;;;;;PREDICTED:_Capra_hircus_keratin-associated_protein_29-1_(LOC102174062),_mRNA
72	XM_013966746.1-XM_005699514.2	29	2760	670.892	10.2408	0	2760	0	PREDICTED:_Capra_hircus_poly_(ADP-ribose)_polymerase_family,_member_16_(PARP16),_mRNA;;;;;PREDICTED:_Capra_hircus_neural_EGFL_like_1_(NELL1),_transcript_variant_X2,_mRNA
73	XM_013966535.1	9	1487	670.513	10.2348	0	1465	9	PREDICTED:_Capra_hircus_microtubule-associated_protein_7_(MAP7),_transcript_variant_X2,_mRNA
74	XM_005689327.2-XM_013969255.1	14	218	670.451	10.2338	0	218	0	PREDICTED:_Capra_hircus_charged_multivesicular_body_protein_4C_(CHMP4C),_mRNA;;;;;PREDICTED:_Capra_hircus_zinc_finger,_AN1-type_domain_1_(ZFAND1),_mRNA
75	XM_013972814.1	20	1069	666.481	10.1709	0	1069	0	PREDICTED:_Capra_hircus_PDZ_domain_containing_2_(PDZD2),_mRNA
76	XM_013970341.1-XR_001296662.1	16	828	664.996	10.1474	0	828	0	PREDICTED:_Capra_hircus_plexin_A2_(PLXNA2),_mRNA;;;;;PREDICTED:_Capra_hircus_uncharacterized_LOC106502993_(LOC106502993),_ncRNA
77	XR_001296662.1-XM_013970375.1	16	5	661.87	10.0979	0	5	0	PREDICTED:_Capra_hircus_uncharacterized_LOC106502993_(LOC106502993),_ncRNA;;;;;PREDICTED:_Capra_hircus_CD34_molecule_(CD34),_mRNA
78	XR_001296788.1-XM_013971310.1	18	1465	660.7	10.0794	0	1465	0	PREDICTED:_Capra_hircus_uncharacterized_LOC106503126_(LOC106503126),_ncRNA;;;;;PREDICTED:_Capra_hircus_zinc_finger_protein_507_(ZNF507),_mRNA
79	XM_005687489.2-XM_013968281.1	12	1545	654.444	9.98028	0	1545	0	PREDICTED:_Capra_hircus_ubiquitin-fold_modifier_1_(UFM1),_mRNA;;;;;PREDICTED:_Capra_hircus_transient_receptor_potential_cation_channel,_subfamily_C,_member_4_(TRPC4),_mRNA
80	XM_013968842.1	13	1198	653.228	9.96101	0	1163	22	PREDICTED:_Capra_hircus_bactericidal/permeability-increasing_protein_(BPI),_transcript_variant_X4,_mRNA
81	XM_013968613.1	1	1190	652.748	9.95341	0	1185	2	PREDICTED:_Capra_hircus_glucan_(1,4-alpha-),_branching_enzyme_1_(GBE1),_mRNA
82	XM_005683802.2-XM_013966002.1	8	4306	651.396	9.93199	0	4306	0	PREDICTED:_Capra_hircus_phosphoserine_aminotransferase_1_(PSAT1),_mRNA;;;;;PREDICTED:_Capra_hircus_transducin-like_enhancer_of_split_4_(TLE4),_mRNA
83	XM_013964582.1	1	195	647.783	9.87476	0	192	1	PREDICTED:_Capra_hircus_fibronectin_type_III_domain_containing_3B_(FNDC3B),_mRNA
84	XM_013963480.1	4	343	647.715	9.87369	1	317	10	PREDICTED:_Capra_hircus_olfactory_receptor_2A2-like_(LOC102188286),_mRNA
85	XM_005683587.2-XM_005683588.2	8	1078	646.435	9.85342	0	1078	0	PREDICTED:_Capra_hircus_leucine_rich_repeat_and_Ig_domain_containing_2_(LINGO2),_mRNA;;;;;PREDICTED:_Capra_hircus_chromosome_8_open_reading_frame,_human_C9orf72_(C8H9orf72),_mRNA
86	XM_005687757.1-XM_013968374.1	12	1796	646.101	9.84813	0	1796	0	PREDICTED:_Capra_hircus_multidrug_resistance-associated_protein_4-like_(LOC102187779),_partial_mRNA;;;;;PREDICTED:_Capra_hircus_claudin_10_(CLDN10),_mRNA
87	XM_013976747.1	10	40	645.202	9.83389	0	40	0	PREDICTED:_Capra_hircus_uncharacterized_LOC102182492_(LOC102182492),_mRNA
88	XM_005694855.2	20	710	642.781	9.79553	0	710	0	PREDICTED:_Capra_hircus_ANKH_inorganic_pyrophosphate_transport_regulator_(ANKH),_mRNA
89	XM_013969162.1	2	1398	642.37	9.78902	0	1392	4	PREDICTED:_Capra_hircus_serine_threonine_kinase_39_(STK39),_mRNA
90	XM_013967428.1-XM_013967429.1	11	1345	641.437	9.77424	0	1345	0	PREDICTED:_Capra_hircus_transmembrane_protein_131_(TMEM131),_mRNA;;;;;PREDICTED:_Capra_hircus_von_Willebrand_factor_A_domain_containing_3B_(VWA3B),_mRNA
91	XM_005691200.2-XM_005691202.1	17	1322	641.26	9.77143	0	1322	0	PREDICTED:_Capra_hircus_endothelin_receptor_type_A_(EDNRA),_mRNA;;;;;PREDICTED:_Capra_hircus_tetratricopeptide_repeat_domain_29_(TTC29),_mRNA
92	XM_013966319.1-XM_013970343.1	8	1450	640.978	9.76697	0	1450	0	PREDICTED:_Capra_hircus_tumor_suppressing_subtransferable_candidate_1_(TSSC1),_mRNA;;;;;PREDICTED:_Capra_hircus_laminin,_gamma_1_(formerly_LAMB2)_(LAMC1),_mRNA
93	XM_005694833.2-XM_005694834.2	20	1383	638.487	9.7275	0	1383	0	PREDICTED:_Capra_hircus_cadherin_6,_type_2,_K-cadherin_(fetal_kidney)_(CDH6),_mRNA;;;;;PREDICTED:_Capra_hircus_cadherin_9,_type_2_(T1-cadherin)_(CDH9),_transcript_variant_X2,_mRNA
94	XM_013963479.1-XM_013963480.1	4	582	636.284	9.69261	0	582	0	PREDICTED:_Capra_hircus_olfactory_receptor_2A2-like_(LOC102188017),_mRNA;;;;;PREDICTED:_Capra_hircus_olfactory_receptor_2A2-like_(LOC102188286),_mRNA
95	XM_013971774.1	19	2341	635.853	9.68578	0	2341	0	PREDICTED:_Capra_hircus_carbonic_anhydrase_X_(CA10),_transcript_variant_X2,_mRNA
96	XM_013969358.1-XM_005689118.1	14	1045	634.016	9.65669	0	1045	0	PREDICTED:_Capra_hircus_interleukin_7_(IL7),_mRNA;;;;;PREDICTED:_Capra_hircus_stathmin_2_(STMN2),_mRNA
97	XM_005688841.2	14	1160	633.257	9.64466	0	1146	8	PREDICTED:_Capra_hircus_leucine_rich_repeat_containing_6_(LRRC6),_mRNA
98	XM_013973144.1-XM_013967515.1	15	1464	632.665	9.63529	0	1464	0	PREDICTED:_Capra_hircus_putative_teratocarcinoma-derived_growth_factor_3_(LOC102176170),_mRNA;;;;;PREDICTED:_Capra_hircus_family_with_sequence_similarity_136,_member_A_(FAM136A),_mRNA
99	XM_005699431.2	29	1462	631.602	9.61846	0	1459	3	PREDICTED:_Capra_hircus_RAB38,_member_RAS_oncogene_family_(RAB38),_mRNA
100	XM_013967481.1-XM_013967495.1	2	547	631.547	9.61757	0	547	0	PREDICTED:_Capra_hircus_cytoplasmic_FMR1_interacting_protein_1_(CYFIP1),_mRNA;;;;;PREDICTED:_Capra_hircus_tubulin,_gamma_complex_associated_protein_5_(TUBGCP5),_transcript_variant_X3,_mRNA
101	XM_005698170.2	26	1224	630.942	9.608	0	1216	8	PREDICTED:_Capra_hircus_sphingomyelin_synthase_1_(SGMS1),_mRNA
102	XM_013975604.1	28	268	628.899	9.57563	1	261	2	PREDICTED:_Capra_hircus_zinc_finger,_MIZ-type_containing_1_(ZMIZ1),_mRNA
103	XR_001296046.1-XM_005684443.2	9	995	628.792	9.57394	0	995	0	PREDICTED:_Capra_hircus_heat_shock_cognate_71_kDa_protein_pseudogene_(LOC102171608),_misc_RNA;;;;;PREDICTED:_Capra_hircus_meiotic_double-stranded_break_formation_protein_4_(MEI4),_mRNA
104	XM_005699089.2	28	1518	627.755	9.55752	0	1518	0	PREDICTED:_Capra_hircus_catenin_alpha-3-like_(LOC102178978),_mRNA
105	XM_013972895.1-XM_005694918.2	21	1181	626.655	9.54008	0	1181	0	PREDICTED:_Capra_hircus_ATPase,_class_V,_type_10A_(ATP10A),_mRNA;;;;;PREDICTED:_Capra_hircus_gamma-aminobutyric_acid_(GABA)_A_receptor,_beta_3_(GABRB3),_mRNA
106	XM_013963245.1-XM_013975495.1	27	455	622.285	9.47087	0	455	0	PREDICTED:_Capra_hircus_gamma-secretase_activating_protein_(GSAP),_transcript_variant_X1,_mRNA;;;;;PREDICTED:_Capra_hircus_ubiquitin-conjugating_enzyme_E2_E2_(LOC102174361),_mRNA
107	XM_013967406.1	11	963	621.384	9.4566	0	951	8	PREDICTED:_Capra_hircus_nephronophthisis_1_(juvenile)_(NPHP1),_transcript_variant_X1,_mRNA
108	XM_005681709.2-XM_005681647.2	6	5434	620.914	9.44914	0	5434	0	PREDICTED:_Capra_hircus_insulin-like_growth_factor_binding_protein_7_(IGFBP7),_mRNA;;;;;PREDICTED:_Capra_hircus_adhesion_G_protein-coupled_receptor_L3_(ADGRL3),_transcript_variant_X1,_mRNA
109	XM_013967383.1	10	1398	620.912	9.44911	0	1397	1	PREDICTED:_Capra_hircus_forkhead_box_N3_(FOXN3),_mRNA
110	XM_013972885.1-XR_001297265.1	25	959	619.488	9.42655	0	959	0	PREDICTED:_Capra_hircus_succinate_dehydrogenase_complex,_subunit_A,_flavoprotein_(Fp)_(SDHA),_mRNA;;;;;PREDICTED:_Capra_hircus_40S_ribosomal_protein_S9-like_(LOC102175457),_misc_RNA
111	XM_005688841.2-XM_013969128.1	14	801	618.453	9.41017	0	801	0	PREDICTED:_Capra_hircus_leucine_rich_repeat_containing_6_(LRRC6),_mRNA;;;;;PREDICTED:_Capra_hircus_potassium_channel,_voltage_gated_KQT-like_subfamily_Q,_member_3_(KCNQ3),_partial_mRNA
112	XM_013964514.1-XM_013964574.1	6	1210	618.325	9.40814	0	1210	0	PREDICTED:_Capra_hircus_putative_MAGE_domain-containing_protein_MAGEA13P_(LOC102171416),_mRNA;;;;;PREDICTED:_Capra_hircus_protocadherin-7-like_(LOC106502201),_partial_mRNA
113	XM_013965863.1-XM_005683562.2	8	1450	617.901	9.40142	0	1450	0	PREDICTED:_Capra_hircus_transmembrane_protein_215_(TMEM215),_mRNA;;;;;PREDICTED:_Capra_hircus_NADH_dehydrogenase_(ubiquinone)_1_beta_subcomplex,_6,_17kDa_(NDUFB6),_mRNA
114	XM_013969407.1-XR_001296546.1	15	1077	616.543	9.37991	0	1077	0	PREDICTED:_Capra_hircus_contactin_5_(CNTN5),_mRNA;;;;;PREDICTED:_Capra_hircus_L-lactate_dehydrogenase_B_chain_pseudogene_(LOC102175874),_misc_RNA
115	XM_013975765.1-XM_005699431.2	29	69	615.901	9.36973	0	69	0	PREDICTED:_Capra_hircus_cathepsin_C_(CTSC),_mRNA;;;;;PREDICTED:_Capra_hircus_RAB38,_member_RAS_oncogene_family_(RAB38),_mRNA
116	XM_013969285.1	2	2200	615.772	9.3677	0	2200	0	PREDICTED:_Capra_hircus_potassium_channel,_voltage_gated_eag_related_subfamily_H,_member_7_(KCNH7),_transcript_variant_X4,_mRNA
117	XM_005689235.2	14	105	613.921	9.33838	0	104	0	PREDICTED:_Capra_hircus_RAD54_homolog_B_(S._cerevisiae)_(RAD54B),_transcript_variant_X1,_mRNA
118	XM_005675934.2-XM_013975046.1	2	1155	612.353	9.31353	0	1155	0	PREDICTED:_Capra_hircus_KIAA1715_ortholog_(KIAA1715),_transcript_variant_X1,_mRNA;;;;;PREDICTED:_Capra_hircus_uncharacterized_LOC106503628_(LOC106503628),_mRNA
119	XM_005689325.2-XM_013969334.1	14	320	610.213	9.27963	0	320	0	PREDICTED:_Capra_hircus_carbonic_anhydrase_XIII_(CA13),_transcript_variant_X1,_mRNA;;;;;PREDICTED:_Capra_hircus_carbonic_anhydrase_XIII_(CA13),_transcript_variant_X2,_mRNA
120	XM_005680840.1	5	424	610.04	9.2769	0	413	5	PREDICTED:_Capra_hircus_oxidized_low-density_lipoprotein_receptor_1-like_(LOC102183131),_mRNA
121	XR_001297388.1-XM_013969233.1	14	1531	608.763	9.25667	0	1531	0	PREDICTED:_Capra_hircus_40S_ribosomal_protein_S24_pseudogene_(LOC102169255),_misc_RNA;;;;;PREDICTED:_Capra_hircus_zinc_finger_homeobox_4_(ZFHX4),_mRNA
122	XR_001296075.1-XM_013966422.1	9	782	607.902	9.24303	0	782	0	PREDICTED:_Capra_hircus_uncharacterized_LOC106502469_(LOC106502469),_ncRNA;;;;;PREDICTED:_Capra_hircus_centrosomal_protein_85kDa-like_(CEP85L),_partial_mRNA
123	XM_013969435.1-XM_005675928.2	2	2852	606.287	9.21745	0	2852	0	PREDICTED:_Capra_hircus_heterogeneous_nuclear_ribonucleoprotein_A3-like_(LOC102172646),_mRNA;;;;;PREDICTED:_Capra_hircus_metaxin_2_(MTX2),_mRNA
124	XM_005689120.2	14	157	606.066	9.21395	0	146	8	PREDICTED:_Capra_hircus_hes-related_family_bHLH_transcription_factor_with_YRPW_motif_1_(HEY1),_mRNA
125	XM_005681249.2-XM_013964442.1	6	1767	605.823	9.2101	0	1767	0	PREDICTED:_Capra_hircus_transketolase-like_2_(TKTL2),_mRNA;;;;;PREDICTED:_Capra_hircus_neuropeptide_Y_receptor_Y5_(NPY5R),_mRNA
126	XM_005676059.2-XM_005676064.2	2	222	605.508	9.20511	0	222	0	PREDICTED:_Capra_hircus_RNA_binding_motif,_single_stranded_interacting_protein_1_(RBMS1),_transcript_variant_X1,_mRNA;;;;;PREDICTED:_Capra_hircus_integrin,_beta_6_(ITGB6),_transcript_variant_X1,_mRNA
127	XM_005709474.2	14	1074	604.816	9.19415	0	1056	15	PREDICTED:_Capra_hircus_adenylate_cyclase_8_(brain)_(ADCY8),_mRNA
128	XR_310663.2	18	311	604.221	9.18473	0	293	12	PREDICTED:_Capra_hircus_uncharacterized_LOC102181329_(LOC102181329),_ncRNA
129	XM_013964208.1-XM_005680833.2	5	227	602.793	9.1621	0	227	0	PREDICTED:_Capra_hircus_Y_box_binding_protein_3_(YBX3),_mRNA;;;;;PREDICTED:_Capra_hircus_serine/threonine/tyrosine_kinase_1_(STYK1),_transcript_variant_X1,_mRNA
130	XM_013975499.1-CHR_END	27	1338	602.386	9.15566	0	1338	0	PREDICTED:_Capra_hircus_zinc_finger_protein_385D_(ZNF385D),_mRNA
131	XM_013970409.1-XM_013970419.1	16	667	601.927	9.14839	0	667	0	PREDICTED:_Capra_hircus_KIAA0040_ortholog_(KIAA0040),_mRNA;;;;;PREDICTED:_Capra_hircus_tenascin_R_(TNR),_mRNA
132	XM_005689118.1-XM_005689120.2	14	324	600.261	9.12199	0	324	0	PREDICTED:_Capra_hircus_stathmin_2_(STMN2),_mRNA;;;;;PREDICTED:_Capra_hircus_hes-related_family_bHLH_transcription_factor_with_YRPW_motif_1_(HEY1),_mRNA
133	XM_013972855.1	20	1373	600.034	9.11841	0	1360	13	PREDICTED:_Capra_hircus_triple_functional_domain_protein_(LOC102177662),_mRNA
134	XM_005690940.1	16	891	599.961	9.11724	0	890	1	PREDICTED:_Capra_hircus_acyl-CoA_binding_domain_containing_6_(ACBD6),_mRNA
135	XM_005696191.2-XM_005696193.2	23	1117	598.037	9.08676	0	1117	0	PREDICTED:_Capra_hircus_family_with_sequence_similarity_83,_member_B_(FAM83B),_mRNA;;;;;PREDICTED:_Capra_hircus_tubulointerstitial_nephritis_antigen_(TINAG),_mRNA
136	XM_013971702.1-XM_013971703.1	18	663	596.898	9.06872	0	663	0	PREDICTED:_Capra_hircus_olfactory_receptor_5-like_(LOC102188971),_mRNA;;;;;PREDICTED:_Capra_hircus_zinc_finger,_imprinted_2_(ZIM2),_mRNA
137	XM_013969026.1-XM_013969140.1	14	1049	596.633	9.06453	0	1049	0	PREDICTED:_Capra_hircus_collagen,_type_XXII,_alpha_1_(COL22A1),_partial_mRNA;;;;;PREDICTED:_Capra_hircus_family_with_sequence_similarity_135,_member_B_(FAM135B),_transcript_variant_X4,_mRNA
138	XM_013964193.1-XM_005680832.1	5	620	595.599	9.04815	0	620	0	PREDICTED:_Capra_hircus_taste_receptor_type_2_member_7-like_(LOC102180198),_mRNA;;;;;PREDICTED:_Capra_hircus_taste_receptor_type_2_member_10-like_(LOC102180468),_mRNA
139	XM_013971667.1	18	555	595.539	9.0472	0	505	18	PREDICTED:_Capra_hircus_leukocyte_immunoglobulin-like_receptor_subfamily_A_member_5_(LOC102182903),_transcript_variant_X3,_mRNA
140	XM_005689279.2	14	81	595.273	9.04299	0	81	0	PREDICTED:_Capra_hircus_inositol(myo)-1(or_4)-monophosphatase_1_(IMPA1),_transcript_variant_X1,_mRNA
141	XR_001297217.1-XM_013969332.1	14	883	594.08	9.02409	0	883	0	PREDICTED:_Capra_hircus_peptidyl-prolyl_cis-trans_isomerase_A-like_(LOC102183028),_misc_RNA;;;;;PREDICTED:_Capra_hircus_triple_QxxK/R_motif_containing_(TRIQK),_transcript_variant_X3,_mRNA
142	XM_005674782.2-XM_013968613.1	1	148	593.089	9.00839	0	148	0	PREDICTED:_Capra_hircus_roundabout_guidance_receptor_1_(ROBO1),_transcript_variant_X3,_mRNA;;;;;PREDICTED:_Capra_hircus_glucan_(1,4-alpha-),_branching_enzyme_1_(GBE1),_mRNA
143	XM_013969270.1-XM_013969326.1	14	1484	593.005	9.00706	0	1484	0	PREDICTED:_Capra_hircus_trichorhinophalangeal_syndrome_I_(TRPS1),_transcript_variant_X1,_mRNA;;;;;PREDICTED:_Capra_hircus_CUB_and_sushi_domain-containing_protein_3_(LOC102185671),_mRNA
144	XM_013963479.1	4	295	592.279	8.99556	2	274	7	PREDICTED:_Capra_hircus_olfactory_receptor_2A2-like_(LOC102188017),_mRNA
145	XM_013971779.1	19	991	591.922	8.9899	0	991	0	PREDICTED:_Capra_hircus_musashi_RNA-binding_protein_2_(MSI2),_mRNA
146	XM_005684524.2	9	282	591.826	8.98838	0	271	11	PREDICTED:_Capra_hircus_phospholamban_(PLN),_transcript_variant_X1,_mRNA
147	XM_013970615.1	17	152	591.264	8.97949	0	144	4	PREDICTED:_Capra_hircus_coiled-coil_domain_containing_92_(CCDC92),_mRNA
148	XM_005685056.2-XM_005701085.2	23	1518	590.779	8.9718	0	1518	0	PREDICTED:_Capra_hircus_polymerase_(DNA_directed)_kappa_(POLK),_transcript_variant_X1,_mRNA;;;;;PREDICTED:_Capra_hircus_40S_ribosomal_protein_S4,_X_isoform-like_(LOC102187665),_mRNA
149	XM_013971672.1	18	230	590.716	8.97079	0	221	9	PREDICTED:_Capra_hircus_NACHT,_LRR_and_PYD_domains-containing_protein_7_(LOC102188793),_mRNA
150	XM_005679564.1	4	7	590.264	8.96364	0	7	0	PREDICTED:_Capra_hircus_olfactory_receptor_2A25-like_(LOC102186088),_mRNA
151	XM_013974525.1-XM_013974564.1	2	755	589.367	8.94943	0	755	0	PREDICTED:_Capra_hircus_zinc_finger_and_BTB_domain_containing_40_(ZBTB40),_transcript_variant_X1,_mRNA;;;;;PREDICTED:_Capra_hircus_wingless-type_MMTV_integration_site_family,_member_4_(WNT4),_mRNA
152	XM_005696962.2-XM_005696963.2	24	2279	589.08	8.94489	0	2279	0	PREDICTED:_Capra_hircus_cadherin_7,_type_2_(CDH7),_transcript_variant_X1,_mRNA;;;;;PREDICTED:_Capra_hircus_serpin_peptidase_inhibitor,_clade_B_(ovalbumin),_member_8_(SERPINB8),_mRNA
153	XM_005681407.2	6	439	589.045	8.94432	0	434	0	PREDICTED:_Capra_hircus_unc-5_netrin_receptor_C_(UNC5C),_transcript_variant_X2,_mRNA
154	XM_013969269.1-XM_013969276.1	2	1910	587.09	8.91336	0	1910	0	PREDICTED:_Capra_hircus_fidgetin_(FIGN),_mRNA;;;;;PREDICTED:_Capra_hircus_potassium_channel,_voltage_gated_eag_related_subfamily_H,_member_7_(KCNH7),_transcript_variant_X1,_mRNA
155	XM_005693688.2	16	156	587.089	8.91334	0	156	0	PREDICTED:_Capra_hircus_speckle-type_POZ_protein_(SPOP),_mRNA
156	XM_013975049.1-XM_005698164.2	26	1045	586.541	8.90466	0	1045	0	PREDICTED:_Capra_hircus_cleavage_stimulation_factor,_3'_pre-RNA,_subunit_2,_64kDa,_tau_variant_(CSTF2T),_mRNA;;;;;PREDICTED:_Capra_hircus_APOBEC1_complementation_factor_(A1CF),_transcript_variant_X1,_mRNA
157	XM_013971713.1-XM_005693058.1	18	801	585.435	8.88715	0	801	0	PREDICTED:_Capra_hircus_zinc_finger_protein_416-like_(LOC102179804),_mRNA;;;;;PREDICTED:_Capra_hircus_zinc_finger_and_SCAN_domain_containing_4_(ZSCAN4),_mRNA
158	XM_013971852.1-XM_005693206.2	19	969	585.239	8.88405	0	969	0	PREDICTED:_Capra_hircus_schlafen_family_member_12_(LOC102184939),_mRNA;;;;;PREDICTED:_Capra_hircus_unc-45_myosin_chaperone_B_(UNC45B),_mRNA
159	XM_005675916.2	2	770	584.452	8.87158	0	767	2	PREDICTED:_Capra_hircus_phosphodiesterase_11A_(PDE11A),_mRNA
160	XM_013976742.1-XR_001296484.1	14	3337	583.626	8.85849	0	3337	0	PREDICTED:_Capra_hircus_ankyrin_repeat_domain-containing_protein_26-like_(LOC102177047),_partial_mRNA;;;;;PREDICTED:_Capra_hircus_uncharacterized_LOC106502832_(LOC106502832),_ncRNA
161	XR_001296375.1-XM_013968460.1	13	936	583.249	8.85252	0	936	0	PREDICTED:_Capra_hircus_uncharacterized_LOC106502737_(LOC106502737),_ncRNA;;;;;PREDICTED:_Capra_hircus_CUGBP,_Elav-like_family_member_2_(CELF2),_mRNA
162	XM_013975869.1-XM_005699636.2	29	2889	582.604	8.8423	0	2889	0	PREDICTED:_Capra_hircus_neurotrimin_(NTM),_transcript_variant_X3,_mRNA;;;;;PREDICTED:_Capra_hircus_transmembrane_protein_45B_(TMEM45B),_mRNA
163	XM_005694869.2	20	1956	582.416	8.83933	0	1954	1	PREDICTED:_Capra_hircus_adenylate_cyclase_2_(brain)_(ADCY2),_mRNA
164	XM_005689313.1-XM_013969347.1	14	1320	581.655	8.82728	0	1320	0	PREDICTED:_Capra_hircus_growth_differentiation_factor_6_(GDF6),_mRNA;;;;;PREDICTED:_Capra_hircus_chromosome_14_open_reading_frame,_human_C8orf37_(C14H8orf37),_mRNA
165	XM_013972659.1-XM_005702104.2	19	281	580.636	8.81112	0	281	0	PREDICTED:_Capra_hircus_CMRF35-like_molecule_8_(LOC102173969),_transcript_variant_X1,_mRNA;;;;;PREDICTED:_Capra_hircus_G-protein_coupled_receptor_family_C_group_5_member_C-like_(LOC102172437),_partial_mRNA
166	XM_013969105.1	14	470	579.615	8.79495	0	460	5	PREDICTED:_Capra_hircus_WNT1_inducible_signaling_pathway_protein_1_(WISP1),_partial_mRNA
167	XM_013975594.1-XM_013975596.1	28	1664	578.809	8.78219	0	1664	0	PREDICTED:_Capra_hircus_receptor_accessory_protein_3_(REEP3),_mRNA;;;;;PREDICTED:_Capra_hircus_MLV-related_proviral_Env_polyprotein-like_(LOC102178425),_mRNA
168	XM_005682930.2-XM_005682931.2	7	811	576.421	8.74437	0	811	0	PREDICTED:_Capra_hircus_heat_shock_70kDa_protein_4_(HSPA4),_mRNA;;;;;PREDICTED:_Capra_hircus_follistatin-like_4_(FSTL4),_mRNA
169	XM_005696958.2-XM_005696959.2	24	843	575.953	8.73695	0	843	0	PREDICTED:_Capra_hircus_docking_protein_6_(DOK6),_mRNA;;;;;PREDICTED:_Capra_hircus_coiled-coil_domain_containing_102B_(CCDC102B),_mRNA
170	XM_005682964.1-XM_013965464.1	7	1039	575.515	8.73001	0	1039	0	PREDICTED:_Capra_hircus_transient_receptor_potential_cation_channel,_subfamily_C,_member_7_(TRPC7),_transcript_variant_X1,_mRNA;;;;;PREDICTED:_Capra_hircus_sparc/osteonectin,_cwcv_and_kazal-like_domains_proteoglycan_(testican)_1_(SPOCK1),_mRNA
171	XM_005674747.1-XM_013964205.1	1	921	574.075	8.70719	0	921	0	PREDICTED:_Capra_hircus_hormonally_up-regulated_Neu-associated_kinase_(HUNK),_mRNA;;;;;PREDICTED:_Capra_hircus_SR-related_CTD-associated_factor_4_(SCAF4),_mRNA
172	XM_005689278.2-XM_005689279.2	14	10	573.942	8.7051	0	10	0	PREDICTED:_Capra_hircus_solute_carrier_family_10,_member_5_(SLC10A5),_mRNA;;;;;PREDICTED:_Capra_hircus_inositol(myo)-1(or_4)-monophosphatase_1_(IMPA1),_transcript_variant_X1,_mRNA
173	XM_005689457.1-XM_013969487.1	15	566	573.842	8.70351	0	566	0	PREDICTED:_Capra_hircus_placenta-expressed_transcript_1_protein_(LOC102177258),_mRNA;;;;;PREDICTED:_Capra_hircus_neural_cell_adhesion_molecule_1_(NCAM1),_transcript_variant_X1,_mRNA
174	XR_310619.2-XM_013974603.1	16	947	573.658	8.7006	0	947	0	PREDICTED:_Capra_hircus_uncharacterized_LOC102174324_(LOC102174324),_ncRNA;;;;;PREDICTED:_Capra_hircus_protease,_serine,_33_(PRSS33),_partial_mRNA
175	XM_005687484.2-XM_005687485.2	12	2450	573.185	8.6931	0	2450	0	PREDICTED:_Capra_hircus_lipoma_HMGIC_fusion_partner_(LHFP),_mRNA;;;;;PREDICTED:_Capra_hircus_NHL_repeat_containing_3_(NHLRC3),_mRNA
176	XM_013968414.1-XM_005687816.2	13	1217	572.815	8.68724	0	1217	0	PREDICTED:_Capra_hircus_jagged_1_(JAG1),_mRNA;;;;;PREDICTED:_Capra_hircus_BTB_(POZ)_domain_containing_3_(BTBD3),_mRNA
177	XM_013967785.1-XM_013964534.1	6	1349	572.603	8.68389	0	1349	0	PREDICTED:_Capra_hircus_glutamine--fructose-6-phosphate_transaminase_1_(GFPT1),_mRNA;;;;;PREDICTED:_Capra_hircus_coiled-coil_serine-rich_protein_1_(CCSER1),_mRNA
178	XM_005691205.2	17	145	572.149	8.67668	0	143	2	PREDICTED:_Capra_hircus_LSM6_homolog,_U6_small_nuclear_RNA_and_mRNA_degradation_associated_(LSM6),_mRNA
179	XM_013966488.1-XM_005684694.2	9	1000	571.929	8.67321	0	1000	0	PREDICTED:_Capra_hircus_RNA_guanylyltransferase_and_5'-phosphatase_(RNGTT),_mRNA;;;;;PREDICTED:_Capra_hircus_cannabinoid_receptor_1_(brain)_(CNR1),_mRNA
180	XM_005676037.2-XM_013969269.1	2	1507	570.936	8.65747	0	1507	0	PREDICTED:_Capra_hircus_growth_factor_receptor-bound_protein_14_(GRB14),_mRNA;;;;;PREDICTED:_Capra_hircus_fidgetin_(FIGN),_mRNA
181	XM_005682939.2-XM_005694882.2	20	866	568.789	8.62347	0	866	0	PREDICTED:_Capra_hircus_S-phase_kinase-associated_protein_1_(SKP1),_mRNA;;;;;PREDICTED:_Capra_hircus_dynein,_axonemal,_heavy_chain_5_(DNAH5),_mRNA
182	XR_001295952.1-XM_005683598.2	8	914	567.978	8.61063	0	914	0	PREDICTED:_Capra_hircus_uncharacterized_LOC106502390_(LOC106502390),_ncRNA;;;;;PREDICTED:_Capra_hircus_IZUMO_family_member_3_(IZUMO3),_transcript_variant_X1,_mRNA
183	XM_013973462.1	22	886	567.873	8.60895	0	885	1	PREDICTED:_Capra_hircus_SH3_and_cysteine_rich_domain_(STAC),_mRNA
184	XM_005680839.2	5	627	566.645	8.58951	0	620	1	PREDICTED:_Capra_hircus_NKG2-A/NKG2-B_type_II_integral_membrane_protein-like_(LOC102182856),_mRNA
185	XM_005698464.2-XR_001297330.1	26	658	566.539	8.58783	0	658	0	PREDICTED:_Capra_hircus_survival_motor_neuron_domain_containing_1_(SMNDC1),_mRNA;;;;;PREDICTED:_Capra_hircus_uncharacterized_LOC102173912_(LOC102173912),_transcript_variant_X2,_ncRNA
186	XM_005687484.2	12	26	565.465	8.57081	0	26	0	PREDICTED:_Capra_hircus_lipoma_HMGIC_fusion_partner_(LHFP),_mRNA
187	XM_005691031.2-XM_005691032.2	16	534	564.401	8.55396	0	534	0	PREDICTED:_Capra_hircus_SERTA_domain_containing_4_(SERTAD4),_mRNA;;;;;PREDICTED:_Capra_hircus_synaptotagmin_XIV_(SYT14),_mRNA
188	XM_013964248.1-XM_013972154.1	1	112	562.873	8.52976	0	112	0	PREDICTED:_Capra_hircus_T-cell_lymphoma_invasion_and_metastasis_1_(TIAM1),_mRNA;;;;;PREDICTED:_Capra_hircus_endogenous_retrovirus_group_K_member_6_Gag_polyprotein-like_(LOC106503238),_partial_mRNA
189	XM_013977181.1-XM_013969024.1	14	719	562.36	8.52163	0	719	0	PREDICTED:_Capra_hircus_t-SNARE_domain_containing_1_(TSNARE1),_mRNA;;;;;PREDICTED:_Capra_hircus_maestro_heat-like_repeat_family_member_5_(MROH5),_mRNA
190	XM_013970932.1	18	714	561.661	8.51056	0	714	0	PREDICTED:_Capra_hircus_c-Maf_inducing_protein_(CMIP),_mRNA
191	XM_005689355.2-XM_013969154.1	15	1518	560.632	8.49425	0	1518	0	PREDICTED:_Capra_hircus_platelet_derived_growth_factor_D_(PDGFD),_transcript_variant_X3,_mRNA;;;;;PREDICTED:_Capra_hircus_uncharacterized_LOC102170616_(LOC102170616),_mRNA
192	XM_005676099.2	2	243	560.302	8.48903	0	241	1	PREDICTED:_Capra_hircus_death_associated_protein-like_1_(DAPL1),_mRNA
193	XM_005691215.2	17	503	559.754	8.48035	0	502	1	PREDICTED:_Capra_hircus_zinc_finger_protein_827_(ZNF827),_mRNA
194	XM_005694834.2	20	1421	557.914	8.4512	0	1414	2	PREDICTED:_Capra_hircus_cadherin_9,_type_2_(T1-cadherin)_(CDH9),_transcript_variant_X2,_mRNA
195	XM_013966601.1-XM_005693085.2	19	1854	557.492	8.44453	0	1854	0	PREDICTED:_Capra_hircus_high_mobility_group_nucleosome_binding_domain_1_(HMGN1),_mRNA;;;;;PREDICTED:_Capra_hircus_kinesin_family_member_2B_(KIF2B),_mRNA
196	XM_013964407.1	5	202	556.187	8.42385	2	177	7	PREDICTED:_Capra_hircus_KIAA0930_ortholog_(KIAA0930),_mRNA
197	XM_013975495.1-XM_013975495.1	27	518	555.534	8.4135	0	518	0	PREDICTED:_Capra_hircus_ubiquitin-conjugating_enzyme_E2_E2_(LOC102174361),_mRNA;;;;;PREDICTED:_Capra_hircus_ubiquitin-conjugating_enzyme_E2_E2_(LOC102174361),_mRNA
198	XM_005689112.2	14	159	555.23	8.40869	0	158	0	PREDICTED:_Capra_hircus_peroxisomal_biogenesis_factor_2_(PEX2),_transcript_variant_X2,_mRNA
199	XM_013969327.1	14	819	554.65	8.39951	0	817	0	PREDICTED:_Capra_hircus_mitochondrial_ribosomal_protein_L13_(MRPL13),_mRNA
200	XM_013970450.1-XM_013970409.1	16	133	554.608	8.39884	0	133	0	PREDICTED:_Capra_hircus_tenascin_N_(TNN),_mRNA;;;;;PREDICTED:_Capra_hircus_KIAA0040_ortholog_(KIAA0040),_mRNA
201	XR_001295946.1-NR_129795.1	8	798	554.56	8.39807	0	798	0	PREDICTED:_Capra_hircus_Golgi-associated_plant_pathogenesis-related_protein_1_pseudogene_(LOC102184340),_misc_RNA;;;;;Capra_hircus_microRNA_873_(MIR873),_microRNA
202	XM_013974462.1-XM_005697320.2	24	1024	552.953	8.37262	0	1024	0	PREDICTED:_Capra_hircus_glutamate_decarboxylase_1-like_(LOC102176752),_mRNA;;;;;PREDICTED:_Capra_hircus_cadherin_20,_type_2_(CDH20),_mRNA
203	XR_001297408.1-XM_013965221.1	1	1345	552.532	8.36594	0	1345	0	PREDICTED:_Capra_hircus_uncharacterized_LOC106503681_(LOC106503681),_ncRNA;;;;;PREDICTED:_Capra_hircus_ADAM_metallopeptidase_with_thrombospondin_type_1_motif,_5_(ADAMTS5),_mRNA
204	XM_013970888.1-XM_005691821.2	18	1092	551.151	8.34408	0	1092	0	PREDICTED:_Capra_hircus_chromodomain_protein,_Y-like_2_(CDYL2),_mRNA;;;;;PREDICTED:_Capra_hircus_C-x(9)-C_motif_containing_2_(CMC2),_mRNA
205	XM_005692924.2	18	11	550.912	8.34029	0	11	0	PREDICTED:_Capra_hircus_cationic_amino_acid_transporter_3-like_(LOC102169619),_mRNA
206	XM_013964325.1-XM_005675303.2	1	684	550.443	8.33286	0	684	0	PREDICTED:_Capra_hircus_peptidyl-prolyl_cis-trans_isomerase_A-like_(LOC106502150),_mRNA;;;;;PREDICTED:_Capra_hircus_neuroligin_1_(NLGN1),_transcript_variant_X2,_mRNA
207	XM_005697526.2	14	38	550.155	8.32829	0	38	0	PREDICTED:_Capra_hircus_ribosomal_protein_S15a_(RPS15A),_mRNA
208	XM_013968138.1-XM_005695572.2	22	1138	549.5	8.31793	0	1138	0	PREDICTED:_Capra_hircus_dnaJ_homolog_subfamily_A_member_1-like_(LOC102168395),_mRNA;;;;;PREDICTED:_Capra_hircus_catenin_(cadherin-associated_protein),_beta_1,_88kDa_(CTNNB1),_transcript_variant_X3,_mRNA
209	XM_005684644.2	9	843	548.725	8.30565	0	843	0	PREDICTED:_Capra_hircus_glutamate_receptor,_ionotropic,_kainate_2_(GRIK2),_transcript_variant_X2,_mRNA
210	XR_310281.2-XM_013966536.1	9	446	548.487	8.30188	0	446	0	PREDICTED:_Capra_hircus_BCL2-associated_transcription_factor_1_(BCLAF1),_transcript_variant_X6,_misc_RNA;;;;;PREDICTED:_Capra_hircus_microtubule-associated_protein_7_(MAP7),_transcript_variant_X3,_mRNA
211	XM_013964536.1-XM_005681433.2	6	1038	543.928	8.22967	0	1038	0	PREDICTED:_Capra_hircus_synuclein,_alpha_(non_A4_component_of_amyloid_precursor)_(SNCA),_transcript_variant_X4,_mRNA;;;;;PREDICTED:_Capra_hircus_GPRIN_family_member_3_(GPRIN3),_mRNA
212	NM_001285609.1-XM_005694609.2	1	1039	543.482	8.2226	0	1039	0	Capra_hircus_ferritin,_heavy_polypeptide_1_(FTH1),_mRNA;;;;;PREDICTED:_Capra_hircus_phosphoinositide-3-kinase,_regulatory_subunit_1_(alpha)_(PIK3R1),_transcript_variant_X2,_mRNA
213	XM_013971713.1	18	17	542.373	8.20503	0	17	0	PREDICTED:_Capra_hircus_zinc_finger_protein_416-like_(LOC102179804),_mRNA
214	XM_005681403.1-XM_005681404.1	6	1299	541.395	8.18954	0	1299	0	PREDICTED:_Capra_hircus_sperm-tail_PG-rich_repeat_containing_2_(STPG2),_mRNA;;;;;PREDICTED:_Capra_hircus_pyruvate_dehydrogenase_(lipoamide)_alpha_2_(PDHA2),_transcript_variant_X1,_mRNA
215	XM_005686240.2	11	274	541.002	8.18331	0	273	1	PREDICTED:_Capra_hircus_mal,_T-cell_differentiation_protein-like_(MALL),_mRNA
216	XM_013973750.1	23	76	540.826	8.18053	0	76	0	PREDICTED:_Capra_hircus_inositol_1,4,5-trisphosphate_receptor,_type_3_(ITPR3),_mRNA
217	XM_013969670.1-XM_005676122.2	2	818	539.318	8.15664	0	818	0	PREDICTED:_Capra_hircus_polypeptide_N-acetylgalactosaminyltransferase_13_(GALNT13),_transcript_variant_X1,_mRNA;;;;;PREDICTED:_Capra_hircus_reprimo,_TP53_dependent_G2_arrest_mediator_candidate_(RPRM),_mRNA
218	XM_013970508.1-XM_005691205.2	17	316	538.727	8.14728	0	316	0	PREDICTED:_Capra_hircus_uncharacterized_LOC102175607_(LOC102175607),_mRNA;;;;;PREDICTED:_Capra_hircus_LSM6_homolog,_U6_small_nuclear_RNA_and_mRNA_degradation_associated_(LSM6),_mRNA
219	XM_013964656.1	6	819	538.605	8.14534	0	819	0	PREDICTED:_Capra_hircus_adhesion_G_protein-coupled_receptor_L3_(ADGRL3),_transcript_variant_X7,_mRNA
220	XM_013964631.1	6	230	538.597	8.14521	0	229	1	PREDICTED:_Capra_hircus_ligand_of_numb-protein_X_1,_E3_ubiquitin_protein_ligase_(LNX1),_transcript_variant_X2,_mRNA
221	XM_005674747.1	1	1048	537.698	8.13097	0	1043	5	PREDICTED:_Capra_hircus_hormonally_up-regulated_Neu-associated_kinase_(HUNK),_mRNA
222	XM_005696868.1-XM_005696821.1	23	956	535.255	8.09227	0	956	0	PREDICTED:_Capra_hircus_placental_prolactin-related_protein_3-like_(LOC102180550),_mRNA;;;;;PREDICTED:_Capra_hircus_placental_prolactin-related_protein_3-like_(LOC102190749),_mRNA
223	XM_005696942.1	24	136	535.003	8.08829	2	125	4	PREDICTED:_Capra_hircus_olfactory_receptor_5L2-like_(LOC102185414),_mRNA
224	XM_005689261.2-XM_013969250.1	14	707	534.963	8.08765	0	707	0	PREDICTED:_Capra_hircus_WW_domain_containing_E3_ubiquitin_protein_ligase_1_(WWP1),_transcript_variant_X1,_mRNA;;;;;PREDICTED:_Capra_hircus_solute_carrier_family_7_member_13_(LOC102173951),_mRNA

## Sheet: Moroccan_Indigenous
Additional File 4: Supplementary Excel Table
The results of XP-CLR analysis for each of the 10 goat populations including the entire Saanen group and the Boer group
The analysis for detecting the selection signal was calculated as XP-CLR, and the table below is sorted in descending order for the normalized XP-CLR score.
The "Gene name" column indicates the detected Gene ID, the "No. of SNP" column indicates the number of SNPs corresponding to the gene, and "Normalized Score" indicates the normalized value for detected XP-CLR score.
The columns "No. of HIGH Impact", "No. of MODERATE Impact", and "No. of LOW Impact" indicate the number of SNPs that can give a functional impact on the corresponding gene, respectively. This information was annotated through "SnpEff".
The "Gene Information" column indicates the description of the corresponding "Gene ID".
Table. Korean Indigenous Goat vs Moroccan Indigenous Goat
Num	Gene ID	CHR	No. of SNP	XP-CLR Score	Normalized XP-CLR Score	No. of HIGH Impact	No. of MODERATE Impact	No. of LOW Impact	Gene information
1	XM_013967176.1	1	3151	6568.58	114.681	2	3082	31	PREDICTED:_Capra_hircus_phosphoinositide_3-kinase_regulatory_subunit_4-like_(LOC102177934),_mRNA
2	XM_013971038.1	1	444	4565.76	79.5907	0	444	0	PREDICTED:_Capra_hircus_siah_E3_ubiquitin_protein_ligase_1_(SIAH1),_mRNA
3	XR_001297600.1	1	757	4527.46	78.9195	0	756	1	PREDICTED:_Capra_hircus_uncharacterized_LOC106503932_(LOC106503932),_transcript_variant_X2,_ncRNA
4	XM_005701227.2	10	833	4134.73	72.0386	3	740	32	PREDICTED:_Capra_hircus_uncharacterized_LOC102180840_(LOC102180840),_mRNA
5	XM_005677775.2	3	673	3156.86	54.9057	0	637	16	PREDICTED:_Capra_hircus_myomegalin_(LOC102171475),_transcript_variant_X11,_mRNA
6	XM_005675704.2-XR_001296181.1	1	3244	2768.96	48.1095	0	3244	0	PREDICTED:_Capra_hircus_potassium_channel,_inwardly_rectifying_subfamily_J,_member_6_(KCNJ6),_mRNA;;;;;PREDICTED:_Capra_hircus_uncharacterized_LOC106502550_(LOC106502550),_ncRNA
7	XR_001297560.1	15	2549	2267.14	39.3172	0	2547	2	PREDICTED:_Capra_hircus_interferon-induced_very_large_GTPase_1-like_(LOC102190209),_misc_RNA
8	XR_001296181.1	1	134	2059.03	35.6709	1	132	1	PREDICTED:_Capra_hircus_uncharacterized_LOC106502550_(LOC106502550),_ncRNA
9	XM_005701896.2	21	869	1822.02	31.5184	1	860	3	PREDICTED:_Capra_hircus_myeloid-associated_differentiation_marker-like_(LOC102174020),_mRNA
10	XM_005687757.1	12	8060	1761.45	30.4571	7	7841	93	PREDICTED:_Capra_hircus_multidrug_resistance-associated_protein_4-like_(LOC102187779),_partial_mRNA
11	XM_013972944.1	21	488	1740.14	30.0837	0	447	13	PREDICTED:_Capra_hircus_myeloid-associated_differentiation_marker-like_(LOC102183270),_mRNA
12	XM_013972943.1-XM_013972944.1	21	334	1569.59	27.0956	0	334	0	PREDICTED:_Capra_hircus_myeloid-associated_differentiation_marker-like_(LOC102183012),_mRNA;;;;;PREDICTED:_Capra_hircus_myeloid-associated_differentiation_marker-like_(LOC102183270),_mRNA
13	XM_005675709.2	1	119	1381.39	23.7983	0	117	1	PREDICTED:_Capra_hircus_collagen,_type_VI,_alpha_6_(COL6A6),_mRNA
14	XM_013976970.1-XM_005695166.2	21	753	1281.04	22.0401	0	753	0	PREDICTED:_Capra_hircus_granzyme_B(G,H)_(LOC102176317),_mRNA;;;;;PREDICTED:_Capra_hircus_syntaxin_binding_protein_6_(amisyn)_(STXBP6),_mRNA
15	XM_013967176.1-XM_005675709.2	1	37	1252.05	21.5322	0	37	0	PREDICTED:_Capra_hircus_phosphoinositide_3-kinase_regulatory_subunit_4-like_(LOC102177934),_mRNA;;;;;PREDICTED:_Capra_hircus_collagen,_type_VI,_alpha_6_(COL6A6),_mRNA
16	XM_013969265.1-XM_005689325.2	14	2033	1233.04	21.1991	0	2033	0	PREDICTED:_Capra_hircus_carbonic_anhydrase_III_(CA3),_mRNA;;;;;PREDICTED:_Capra_hircus_carbonic_anhydrase_XIII_(CA13),_transcript_variant_X1,_mRNA
17	XM_013966207.1	8	1224	1189.96	20.4443	0	1183	11	PREDICTED:_Capra_hircus_tumor_necrosis_factor_receptor_superfamily_member_10A-like_(LOC102187768),_mRNA
18	XM_013976747.1	10	215	1109.12	19.028	3	187	8	PREDICTED:_Capra_hircus_uncharacterized_LOC102182492_(LOC102182492),_mRNA
19	XM_013972995.1-XM_013965880.1	21	1896	1056.06	18.0983	0	1896	0	PREDICTED:_Capra_hircus_BTB_(POZ)_domain_containing_1_(BTBD1),_mRNA;;;;;PREDICTED:_Capra_hircus_endogenous_retrovirus_group_K_member_25_Pol_protein-like_(LOC102181034),_partial_mRNA
20	XR_310807.2	19	994	981.331	16.7889	2	978	3	PREDICTED:_Capra_hircus_uncharacterized_LOC102174873_(LOC102174873),_ncRNA
21	XM_013966209.1	8	1077	956.22	16.349	2	1014	23	PREDICTED:_Capra_hircus_liprin-alpha-1-like_(LOC102191333),_mRNA
22	XM_013972075.1-XM_013972074.1	19	802	925.48	15.8104	0	802	0	PREDICTED:_Capra_hircus_keratin-associated_protein_9-8-like_(LOC102179595),_mRNA;;;;;PREDICTED:_Capra_hircus_keratin-associated_protein_9-9-like_(LOC102174332),_transcript_variant_X2,_mRNA
23	XR_001296183.1	1	41	920.055	15.7153	0	41	0	PREDICTED:_Capra_hircus_uncharacterized_LOC102178215_(LOC102178215),_ncRNA
24	XM_013977051.1	18	1720	894.381	15.2655	0	1716	4	PREDICTED:_Capra_hircus_cationic_amino_acid_transporter_3-like_(LOC102183956),_transcript_variant_X1,_mRNA
25	XM_013964417.1-XM_013967338.1	5	4310	892.256	15.2283	0	4310	0	PREDICTED:_Capra_hircus_uncharacterized_LOC106502159_(LOC106502159),_partial_mRNA;;;;;PREDICTED:_Capra_hircus_angel_homolog_1_(Drosophila)_(ANGEL1),_mRNA
26	XM_005680840.1-XM_005680841.2	5	1225	802.524	13.6561	0	1225	0	PREDICTED:_Capra_hircus_oxidized_low-density_lipoprotein_receptor_1-like_(LOC102183131),_mRNA;;;;;PREDICTED:_Capra_hircus_natural_killer_cells_antigen_CD94-like_(LOC102183401),_mRNA
27	XM_005688942.2-XR_001296481.1	14	3031	761.442	12.9363	0	3031	0	PREDICTED:_Capra_hircus_gasdermin_C_(GSDMC),_mRNA;;;;;PREDICTED:_Capra_hircus_uncharacterized_LOC106502827_(LOC106502827),_transcript_variant_X1,_ncRNA
28	XM_005693807.1	19	404	757.929	12.8748	0	394	4	PREDICTED:_Capra_hircus_keratin-associated_protein_9-9-like_(LOC102174332),_transcript_variant_X1,_mRNA
29	XM_013970441.1-XM_005691031.2	16	2256	757.062	12.8596	0	2256	0	PREDICTED:_Capra_hircus_hedgehog_acyltransferase_(HHAT),_transcript_variant_X1,_mRNA;;;;;PREDICTED:_Capra_hircus_SERTA_domain_containing_4_(SERTAD4),_mRNA
30	XM_013965812.1	7	1906	734.763	12.4689	0	1901	1	PREDICTED:_Capra_hircus_transmembrane_protein_232_(TMEM232),_mRNA
31	XM_005692924.2	18	410	720.082	12.2117	0	386	17	PREDICTED:_Capra_hircus_cationic_amino_acid_transporter_3-like_(LOC102169619),_mRNA
32	XR_001296181.1-XM_013966449.1	1	27	716.551	12.1498	0	27	0	PREDICTED:_Capra_hircus_uncharacterized_LOC106502550_(LOC106502550),_ncRNA;;;;;PREDICTED:_Capra_hircus_potassium_channel,_inwardly_rectifying_subfamily_J,_member_15_(KCNJ15),_mRNA
33	XM_013970549.1-XM_013970552.1	17	5027	707.46	11.9905	0	5027	0	PREDICTED:_Capra_hircus_family_with_sequence_similarity_198,_member_B_(FAM198B),_mRNA;;;;;PREDICTED:_Capra_hircus_glutamate_receptor,_ionotropic,_AMPA_2_(GRIA2),_mRNA
34	XM_013968151.1-XM_013975682.1	28	6157	703.397	11.9193	0	6157	0	PREDICTED:_Capra_hircus_siah_E3_ubiquitin_protein_ligase_family_member_3_(SIAH3),_mRNA;;;;;PREDICTED:_Capra_hircus_neuregulin_3_(NRG3),_mRNA
35	XM_005699489.2-NR_129792.1	29	8121	687.771	11.6456	0	8121	0	PREDICTED:_Capra_hircus_CD59_glycoprotein-like_(LOC102175833),_mRNA;;;;;Capra_hircus_microRNA_708_(MIR708),_microRNA
36	XM_013975856.1-XM_005699729.2	29	777	687.196	11.6355	0	777	0	PREDICTED:_Capra_hircus_ADAM_metallopeptidase_with_thrombospondin_type_1_motif,_15_(ADAMTS15),_mRNA;;;;;PREDICTED:_Capra_hircus_sorting_nexin_19_(SNX19),_mRNA
37	XM_013976704.1-XM_005687757.1	12	814	673.56	11.3966	0	814	0	PREDICTED:_Capra_hircus_multidrug_resistance-associated_protein_4-like_(LOC102185549),_mRNA;;;;;PREDICTED:_Capra_hircus_multidrug_resistance-associated_protein_4-like_(LOC102187779),_partial_mRNA
38	XM_013974140.1	23	1298	671.72	11.3643	0	1298	0	PREDICTED:_Capra_hircus_ataxin_1_(ATXN1),_mRNA
39	XM_005680839.2	5	878	670.867	11.3494	0	870	2	PREDICTED:_Capra_hircus_NKG2-A/NKG2-B_type_II_integral_membrane_protein-like_(LOC102182856),_mRNA
40	XM_005681709.2-XM_005681647.2	6	9708	670.659	11.3458	0	9708	0	PREDICTED:_Capra_hircus_insulin-like_growth_factor_binding_protein_7_(IGFBP7),_mRNA;;;;;PREDICTED:_Capra_hircus_adhesion_G_protein-coupled_receptor_L3_(ADGRL3),_transcript_variant_X1,_mRNA
41	XM_005701652.1-XM_013968324.1	12	2418	668.117	11.3012	0	2418	0	PREDICTED:_Capra_hircus_multidrug_resistance-associated_protein_4-like_(LOC102186581),_partial_mRNA;;;;;PREDICTED:_Capra_hircus_multidrug_resistance-associated_protein_4-like_(LOC102173859),_mRNA
42	XM_005675907.2	2	3175	658.393	11.1308	0	3134	18	PREDICTED:_Capra_hircus_coiled-coil_domain_containing_141_(CCDC141),_mRNA
43	XM_005675906.2-XM_005675907.2	2	364	657.532	11.1158	0	364	0	PREDICTED:_Capra_hircus_SEC14_and_spectrin_domains_1_(SESTD1),_mRNA;;;;;PREDICTED:_Capra_hircus_coiled-coil_domain_containing_141_(CCDC141),_mRNA
44	XM_005698980.2-XM_013975544.1	28	2320	647.195	10.9346	0	2320	0	PREDICTED:_Capra_hircus_mitogen-activated_protein_kinase_kinase_kinase_MLK4_(LOC102191110),_mRNA;;;;;PREDICTED:_Capra_hircus_potassium_channel,_two_pore_domain_subfamily_K,_member_1_(KCNK1),_mRNA
45	XM_013972074.1-XM_005693806.2	19	442	642.877	10.859	0	442	0	PREDICTED:_Capra_hircus_keratin-associated_protein_9-9-like_(LOC102174332),_transcript_variant_X2,_mRNA;;;;;PREDICTED:_Capra_hircus_keratin-associated_protein_29-1_(LOC102174062),_mRNA
46	XM_005683552.2-XM_005683556.2	8	180	641.974	10.8432	0	180	0	PREDICTED:_Capra_hircus_elongator_acetyltransferase_complex_subunit_3_(ELP3),_mRNA;;;;;PREDICTED:_Capra_hircus_nuclear_GTPase,_germinal_center_associated_(NUGGC),_transcript_variant_X2,_mRNA
47	XR_310618.2-XM_013974762.1	16	3290	632.068	10.6696	0	3290	0	PREDICTED:_Capra_hircus_uncharacterized_LOC102169208_(LOC102169208),_transcript_variant_X2,_ncRNA;;;;;PREDICTED:_Capra_hircus_transducin_(beta)-like_2_(TBL2),_mRNA
48	XM_013970932.1	18	1899	625.348	10.5519	0	1897	2	PREDICTED:_Capra_hircus_c-Maf_inducing_protein_(CMIP),_mRNA
49	XR_001296346.1-XM_005675898.1	2	2389	623.803	10.5248	0	2389	0	PREDICTED:_Capra_hircus_heterogeneous_nuclear_ribonucleoprotein_A3-like_(LOC102170470),_misc_RNA;;;;;PREDICTED:_Capra_hircus_CWC22_spliceosome-associated_protein_(CWC22),_transcript_variant_X1,_mRNA
50	XM_013966746.1-XM_005699514.2	29	1638	623.585	10.521	0	1638	0	PREDICTED:_Capra_hircus_poly_(ADP-ribose)_polymerase_family,_member_16_(PARP16),_mRNA;;;;;PREDICTED:_Capra_hircus_neural_EGFL_like_1_(NELL1),_transcript_variant_X2,_mRNA
51	XM_005693075.2-XM_013966601.1	19	3874	618.823	10.4375	0	3874	0	PREDICTED:_Capra_hircus_carbonic_anhydrase_X_(CA10),_transcript_variant_X1,_mRNA;;;;;PREDICTED:_Capra_hircus_high_mobility_group_nucleosome_binding_domain_1_(HMGN1),_mRNA
52	XM_005680841.2	5	812	617.164	10.4085	0	797	6	PREDICTED:_Capra_hircus_natural_killer_cells_antigen_CD94-like_(LOC102183401),_mRNA
53	XM_013975594.1-XM_013975596.1	28	1706	615.999	10.3881	0	1706	0	PREDICTED:_Capra_hircus_receptor_accessory_protein_3_(REEP3),_mRNA;;;;;PREDICTED:_Capra_hircus_MLV-related_proviral_Env_polyprotein-like_(LOC102178425),_mRNA
54	XM_013969304.1-XM_013969368.1	14	696	611.432	10.308	0	696	0	PREDICTED:_Capra_hircus_GTP_binding_protein_overexpressed_in_skeletal_muscle_(GEM),_mRNA;;;;;PREDICTED:_Capra_hircus_cadherin_17,_LI_cadherin_(liver-intestine)_(CDH17),_mRNA
55	XM_013975544.1-XM_013975523.1	28	2598	611.407	10.3076	0	2598	0	PREDICTED:_Capra_hircus_potassium_channel,_two_pore_domain_subfamily_K,_member_1_(KCNK1),_mRNA;;;;;PREDICTED:_Capra_hircus_solute_carrier_family_35,_member_F3_(SLC35F3),_mRNA
56	XM_005700477.2-XM_013971850.1	19	1555	610.334	10.2888	0	1555	0	PREDICTED:_Capra_hircus_myotubularin_related_protein_1_(MTMR1),_mRNA;;;;;PREDICTED:_Capra_hircus_chromosome_19_open_reading_frame,_human_C17orf67_(C19H17orf67),_transcript_variant_X3,_mRNA
57	XM_005699089.2	28	1643	600.149	10.1104	0	1643	0	PREDICTED:_Capra_hircus_catenin_alpha-3-like_(LOC102178978),_mRNA
58	XM_005688841.2	14	1208	593.204	9.98868	0	1194	8	PREDICTED:_Capra_hircus_leucine_rich_repeat_containing_6_(LRRC6),_mRNA
59	XM_013969026.1-XM_013969140.1	14	1068	591.502	9.95885	0	1068	0	PREDICTED:_Capra_hircus_collagen,_type_XXII,_alpha_1_(COL22A1),_partial_mRNA;;;;;PREDICTED:_Capra_hircus_family_with_sequence_similarity_135,_member_B_(FAM135B),_transcript_variant_X4,_mRNA
60	XM_005694961.2-XR_001297003.1	21	1484	590.956	9.9493	0	1484	0	PREDICTED:_Capra_hircus_ATP/GTP_binding_protein-like_1_(AGBL1),_mRNA;;;;;PREDICTED:_Capra_hircus_uncharacterized_LOC106503342_(LOC106503342),_ncRNA
61	XM_013970441.1-XM_013970441.1	16	158	586.025	9.86289	0	158	0	PREDICTED:_Capra_hircus_hedgehog_acyltransferase_(HHAT),_transcript_variant_X1,_mRNA;;;;;PREDICTED:_Capra_hircus_hedgehog_acyltransferase_(HHAT),_transcript_variant_X1,_mRNA
62	XM_005676209.1-XM_005676246.2	2	1770	586.014	9.8627	0	1770	0	PREDICTED:_Capra_hircus_dipeptidyl-peptidase_10_(non-functional)_(DPP10),_transcript_variant_X2,_mRNA;;;;;PREDICTED:_Capra_hircus_DEAD_(Asp-Glu-Ala-Asp)_box_polypeptide_18_(DDX18),_mRNA
63	XM_013975682.1-XM_013975682.1	28	1840	583.976	9.827	0	1840	0	PREDICTED:_Capra_hircus_neuregulin_3_(NRG3),_mRNA;;;;;PREDICTED:_Capra_hircus_neuregulin_3_(NRG3),_mRNA
64	XM_013970615.1	17	202	583.301	9.81516	0	194	4	PREDICTED:_Capra_hircus_coiled-coil_domain_containing_92_(CCDC92),_mRNA
65	XM_013968559.1	2	1263	578.486	9.73081	0	1033	164	PREDICTED:_Capra_hircus_titin_(TTN),_mRNA
66	XM_013972895.1-XM_005694918.2	21	2321	576.57	9.69724	0	2321	0	PREDICTED:_Capra_hircus_ATPase,_class_V,_type_10A_(ATP10A),_mRNA;;;;;PREDICTED:_Capra_hircus_gamma-aminobutyric_acid_(GABA)_A_receptor,_beta_3_(GABRB3),_mRNA
67	XR_001297357.1-XM_005698761.2	27	3023	575.747	9.68283	0	3023	0	PREDICTED:_Capra_hircus_uncharacterized_LOC106503665_(LOC106503665),_ncRNA;;;;;PREDICTED:_Capra_hircus_ZFP42_zinc_finger_protein_(ZFP42),_mRNA
68	XM_013976742.1-XR_001296484.1	14	3691	573.538	9.64412	0	3691	0	PREDICTED:_Capra_hircus_ankyrin_repeat_domain-containing_protein_26-like_(LOC102177047),_partial_mRNA;;;;;PREDICTED:_Capra_hircus_uncharacterized_LOC106502832_(LOC106502832),_ncRNA
69	XM_005697526.2	14	55	570.602	9.59268	0	55	0	PREDICTED:_Capra_hircus_ribosomal_protein_S15a_(RPS15A),_mRNA
70	XM_005675907.2-XM_013968559.1	2	350	569.379	9.57125	0	350	0	PREDICTED:_Capra_hircus_coiled-coil_domain_containing_141_(CCDC141),_mRNA;;;;;PREDICTED:_Capra_hircus_titin_(TTN),_mRNA
71	XM_013967406.1	11	885	567.465	9.53771	0	876	5	PREDICTED:_Capra_hircus_nephronophthisis_1_(juvenile)_(NPHP1),_transcript_variant_X1,_mRNA
72	XM_005690940.1	16	926	564.774	9.49056	0	925	1	PREDICTED:_Capra_hircus_acyl-CoA_binding_domain_containing_6_(ACBD6),_mRNA
73	XM_013975604.1	28	1097	564.354	9.48321	1	1086	2	PREDICTED:_Capra_hircus_zinc_finger,_MIZ-type_containing_1_(ZMIZ1),_mRNA
74	XM_013970615.1-XM_005691347.1	17	12	563.392	9.46635	0	12	0	PREDICTED:_Capra_hircus_coiled-coil_domain_containing_92_(CCDC92),_mRNA;;;;;PREDICTED:_Capra_hircus_dynein,_axonemal,_heavy_chain_10_(DNAH10),_mRNA
75	XR_001295946.1-NR_129795.1	8	1796	559.521	9.39853	0	1796	0	PREDICTED:_Capra_hircus_Golgi-associated_plant_pathogenesis-related_protein_1_pseudogene_(LOC102184340),_misc_RNA;;;;;Capra_hircus_microRNA_873_(MIR873),_microRNA
76	XM_013964208.1-XM_005680833.2	5	227	557.041	9.35507	0	227	0	PREDICTED:_Capra_hircus_Y_box_binding_protein_3_(YBX3),_mRNA;;;;;PREDICTED:_Capra_hircus_serine/threonine/tyrosine_kinase_1_(STYK1),_transcript_variant_X1,_mRNA
77	XM_013967383.1	10	1401	555.198	9.32278	0	1400	1	PREDICTED:_Capra_hircus_forkhead_box_N3_(FOXN3),_mRNA
78	XM_005691031.2-XM_005691032.2	16	933	554.485	9.3103	0	933	0	PREDICTED:_Capra_hircus_SERTA_domain_containing_4_(SERTAD4),_mRNA;;;;;PREDICTED:_Capra_hircus_synaptotagmin_XIV_(SYT14),_mRNA
79	XM_013971751.1-XR_001296540.1	14	6817	552.619	9.27759	0	6817	0	PREDICTED:_Capra_hircus_uncharacterized_LOC102172005_(LOC102172005),_mRNA;;;;;PREDICTED:_Capra_hircus_uncharacterized_LOC106502869_(LOC106502869),_transcript_variant_X3,_ncRNA
80	XM_013977146.1	18	361	552.272	9.27152	0	352	9	PREDICTED:_Capra_hircus_cationic_amino_acid_transporter_3-like_(LOC102186682),_partial_mRNA
81	XM_005694833.2-XM_005694834.2	20	2415	552.191	9.27009	0	2415	0	PREDICTED:_Capra_hircus_cadherin_6,_type_2,_K-cadherin_(fetal_kidney)_(CDH6),_mRNA;;;;;PREDICTED:_Capra_hircus_cadherin_9,_type_2_(T1-cadherin)_(CDH9),_transcript_variant_X2,_mRNA
82	XM_005701932.2-XM_013966207.1	8	554	552.126	9.26896	0	554	0	PREDICTED:_Capra_hircus_rho-related_BTB_domain-containing_protein_2-like_(LOC102190957),_mRNA;;;;;PREDICTED:_Capra_hircus_tumor_necrosis_factor_receptor_superfamily_member_10A-like_(LOC102187768),_mRNA
83	XM_013975682.1	28	170	550.071	9.23297	0	166	3	PREDICTED:_Capra_hircus_neuregulin_3_(NRG3),_mRNA
84	XM_013968842.1	13	1198	549.621	9.22508	0	1163	22	PREDICTED:_Capra_hircus_bactericidal/permeability-increasing_protein_(BPI),_transcript_variant_X4,_mRNA
85	XM_005684438.1	9	1360	549.294	9.21934	0	1333	13	PREDICTED:_Capra_hircus_interphotoreceptor_matrix_proteoglycan_1_(IMPG1),_mRNA
86	XM_005689327.2	14	1061	544.519	9.13569	0	1049	6	PREDICTED:_Capra_hircus_charged_multivesicular_body_protein_4C_(CHMP4C),_mRNA
87	XR_001296242.1	2	246	544.443	9.13434	0	236	2	PREDICTED:_Capra_hircus_putative_elongation_factor_1-alpha-like_3_(LOC102170001),_misc_RNA
88	XM_005688841.2-XM_013969128.1	14	714	544.367	9.13302	0	714	0	PREDICTED:_Capra_hircus_leucine_rich_repeat_containing_6_(LRRC6),_mRNA;;;;;PREDICTED:_Capra_hircus_potassium_channel,_voltage_gated_KQT-like_subfamily_Q,_member_3_(KCNQ3),_partial_mRNA
89	XM_013969358.1-XM_005689118.1	14	892	543.221	9.11295	0	892	0	PREDICTED:_Capra_hircus_interleukin_7_(IL7),_mRNA;;;;;PREDICTED:_Capra_hircus_stathmin_2_(STMN2),_mRNA
90	XM_013976964.1	6	791	543.039	9.10976	5	752	19	PREDICTED:_Capra_hircus_epididymis-specific_alpha-mannosidase-like_(LOC102189389),_mRNA
91	XM_005690940.1-XM_005690941.2	16	131	542.212	9.09525	0	131	0	PREDICTED:_Capra_hircus_acyl-CoA_binding_domain_containing_6_(ACBD6),_mRNA;;;;;PREDICTED:_Capra_hircus_xenotropic_and_polytropic_retrovirus_receptor_1_(XPR1),_mRNA
92	XM_005679566.1	4	249	541.573	9.08406	0	230	10	PREDICTED:_Capra_hircus_olfactory_receptor_2A12-like_(LOC102186659),_mRNA
93	XM_005698202.2-XM_013975057.1	26	1140	540.248	9.06085	0	1140	0	PREDICTED:_Capra_hircus_kinesin_family_member_20B_(KIF20B),_transcript_variant_X2,_mRNA;;;;;PREDICTED:_Capra_hircus_5-hydroxytryptamine_(serotonin)_receptor_7,_adenylate_cyclase-coupled_(HTR7),_mRNA
94	XM_013966535.1	9	1448	530.962	8.89816	0	1426	9	PREDICTED:_Capra_hircus_microtubule-associated_protein_7_(MAP7),_transcript_variant_X2,_mRNA
95	XM_013969368.1-XM_005689239.2	14	1081	530.786	8.89506	0	1081	0	PREDICTED:_Capra_hircus_cadherin_17,_LI_cadherin_(liver-intestine)_(CDH17),_mRNA;;;;;PREDICTED:_Capra_hircus_pyruvate_dehyrogenase_phosphatase_catalytic_subunit_1_(PDP1),_mRNA
96	XM_005684443.2	9	1215	530.75	8.89443	0	1203	5	PREDICTED:_Capra_hircus_meiotic_double-stranded_break_formation_protein_4_(MEI4),_mRNA
97	XM_005692097.2-XM_005694603.2	18	1666	529.671	8.87553	0	1666	0	PREDICTED:_Capra_hircus_glutamic-oxaloacetic_transaminase_2,_mitochondrial_(GOT2),_mRNA;;;;;PREDICTED:_Capra_hircus_coiled-coil_domain_containing_125_(CCDC125),_transcript_variant_X1,_mRNA
98	XM_005690293.2-XM_005690294.2	15	1209	529.057	8.86478	0	1209	0	PREDICTED:_Capra_hircus_ciliary_neurotrophic_factor_(CNTF),_mRNA;;;;;PREDICTED:_Capra_hircus_glycine_N-acyltransferase-like_(LOC102175500),_mRNA
99	XM_005689355.2-XM_013969154.1	15	1517	527.893	8.84439	0	1517	0	PREDICTED:_Capra_hircus_platelet_derived_growth_factor_D_(PDGFD),_transcript_variant_X3,_mRNA;;;;;PREDICTED:_Capra_hircus_uncharacterized_LOC102170616_(LOC102170616),_mRNA
100	XM_013968958.1-XM_005688549.2	13	472	527.191	8.83209	0	472	0	PREDICTED:_Capra_hircus_KIAA1755_ortholog_(KIAA1755),_mRNA;;;;;PREDICTED:_Capra_hircus_bactericidal/permeability-increasing_protein_(BPI),_transcript_variant_X2,_mRNA
101	XM_005681228.1	5	347	525.563	8.80356	0	335	10	PREDICTED:_Capra_hircus_uroplakin_3A_(UPK3A),_partial_mRNA
102	XR_001297356.1-XR_001297357.1	27	913	519.662	8.70016	0	913	0	PREDICTED:_Capra_hircus_uncharacterized_LOC102185059_(LOC102185059),_ncRNA;;;;;PREDICTED:_Capra_hircus_uncharacterized_LOC106503665_(LOC106503665),_ncRNA
103	XM_013962975.1	3	859	519.334	8.69443	0	859	0	PREDICTED:_Capra_hircus_microtubule-actin_crosslinking_factor_1_(MACF1),_transcript_variant_X22,_mRNA
104	XM_005680838.2	5	491	518.947	8.68765	0	488	1	PREDICTED:_Capra_hircus_NKG2-A/NKG2-B_type_II_integral_membrane_protein-like_(LOC102182573),_mRNA
105	XM_013964193.1-XM_005680832.1	5	620	518.669	8.68278	0	620	0	PREDICTED:_Capra_hircus_taste_receptor_type_2_member_7-like_(LOC102180198),_mRNA;;;;;PREDICTED:_Capra_hircus_taste_receptor_type_2_member_10-like_(LOC102180468),_mRNA
106	XM_013969261.1	14	2254	516.546	8.64557	0	2246	6	PREDICTED:_Capra_hircus_collagen,_type_XIV,_alpha_1_(COL14A1),_mRNA
107	XM_013967428.1-XM_013967429.1	11	1855	516.347	8.64209	0	1855	0	PREDICTED:_Capra_hircus_transmembrane_protein_131_(TMEM131),_mRNA;;;;;PREDICTED:_Capra_hircus_von_Willebrand_factor_A_domain_containing_3B_(VWA3B),_mRNA
108	XM_005694912.2-XM_005694915.2	21	1273	515.464	8.62662	0	1273	0	PREDICTED:_Capra_hircus_ubiquitin_protein_ligase_E3A_(UBE3A),_mRNA;;;;;PREDICTED:_Capra_hircus_GPN-loop_GTPase_1-like_(LOC102190462),_mRNA
109	XM_013964187.1	5	111	513.463	8.59156	0	111	0	PREDICTED:_Capra_hircus_taste_receptor_type_2_member_31_(LOC102169944),_mRNA
110	XM_005689235.2-XM_013969304.1	14	1323	510.846	8.54571	0	1323	0	PREDICTED:_Capra_hircus_RAD54_homolog_B_(S._cerevisiae)_(RAD54B),_transcript_variant_X1,_mRNA;;;;;PREDICTED:_Capra_hircus_GTP_binding_protein_overexpressed_in_skeletal_muscle_(GEM),_mRNA
111	XM_013975640.1	28	611	510.034	8.53147	0	603	6	PREDICTED:_Capra_hircus_tetraspanin_14_(TSPAN14),_mRNA
112	XM_013968169.1-XM_013969858.1	2	880	509.531	8.52267	0	880	0	PREDICTED:_Capra_hircus_NADH_dehydrogenase_(ubiquinone)_complex_I,_assembly_factor_6-like_(LOC102171744),_mRNA;;;;;PREDICTED:_Capra_hircus_zinc_finger_E-box_binding_homeobox_2_(ZEB2),_mRNA
113	XM_013966319.1-XM_013970343.1	8	1450	509.46	8.52143	0	1450	0	PREDICTED:_Capra_hircus_tumor_suppressing_subtransferable_candidate_1_(TSSC1),_mRNA;;;;;PREDICTED:_Capra_hircus_laminin,_gamma_1_(formerly_LAMB2)_(LAMC1),_mRNA
114	XM_013975867.1-XM_005699634.2	29	1029	509.044	8.51414	0	1029	0	PREDICTED:_Capra_hircus_neurotrimin_(NTM),_transcript_variant_X1,_mRNA;;;;;PREDICTED:_Capra_hircus_opioid_binding_protein/cell_adhesion_molecule-like_(OPCML),_transcript_variant_X2,_mRNA
115	XM_005691203.2	17	2003	508.964	8.51274	0	2003	0	PREDICTED:_Capra_hircus_solute_carrier_family_10,_member_7_(SLC10A7),_transcript_variant_X1,_mRNA
116	XM_005681216.2	5	122	508.909	8.51176	0	122	0	PREDICTED:_Capra_hircus_structural_maintenance_of_chromosomes_1B_(SMC1B),_mRNA
117	XR_001297612.1	3	220	507.311	8.48377	0	214	4	PREDICTED:_Capra_hircus_WW_domain-binding_protein_11-like_(LOC102183688),_misc_RNA
118	XM_013969162.1	2	1435	507.17	8.48131	0	1429	4	PREDICTED:_Capra_hircus_serine_threonine_kinase_39_(STK39),_mRNA
119	XM_005689236.2	14	105	506.874	8.47611	0	104	0	PREDICTED:_Capra_hircus_RAD54_homolog_B_(S._cerevisiae)_(RAD54B),_transcript_variant_X2,_mRNA
120	XM_013975624.1	28	306	506.418	8.46813	0	283	5	PREDICTED:_Capra_hircus_conglutinin_(LOC102174188),_transcript_variant_X1,_mRNA
121	XM_013974603.1-XM_005691065.2	16	2045	505.037	8.44393	0	2045	0	PREDICTED:_Capra_hircus_protease,_serine,_33_(PRSS33),_partial_mRNA;;;;;PREDICTED:_Capra_hircus_nuclear_receptor_subfamily_5,_group_A,_member_2_(NR5A2),_mRNA
122	XR_311187.2	28	74	504.517	8.43481	0	74	0	PREDICTED:_Capra_hircus_uncharacterized_LOC102178601_(LOC102178601),_ncRNA
123	XR_001296046.1-XM_005684443.2	9	1644	502.563	8.40058	0	1644	0	PREDICTED:_Capra_hircus_heat_shock_cognate_71_kDa_protein_pseudogene_(LOC102171608),_misc_RNA;;;;;PREDICTED:_Capra_hircus_meiotic_double-stranded_break_formation_protein_4_(MEI4),_mRNA
124	XM_005689359.2-XM_005689360.2	15	1457	500.189	8.35899	0	1457	0	PREDICTED:_Capra_hircus_matrix_metallopeptidase_13_(MMP13),_mRNA;;;;;PREDICTED:_Capra_hircus_matrix_metallopeptidase_12_(MMP12),_mRNA
125	XM_013967428.1	11	68	499.664	8.34978	0	68	0	PREDICTED:_Capra_hircus_transmembrane_protein_131_(TMEM131),_mRNA
126	XM_005679574.2-XM_013963563.1	4	4193	499.434	8.34577	0	4193	0	PREDICTED:_Capra_hircus_thiamin_pyrophosphokinase_1_(TPK1),_mRNA;;;;;PREDICTED:_Capra_hircus_contactin_associated_protein-like_2_(CNTNAP2),_mRNA
127	XM_005696868.1-XM_005696821.1	23	1095	499.206	8.34176	0	1095	0	PREDICTED:_Capra_hircus_placental_prolactin-related_protein_3-like_(LOC102180550),_mRNA;;;;;PREDICTED:_Capra_hircus_placental_prolactin-related_protein_3-like_(LOC102190749),_mRNA
128	XR_001297357.1	27	258	498.861	8.33572	0	245	3	PREDICTED:_Capra_hircus_uncharacterized_LOC106503665_(LOC106503665),_ncRNA
129	XM_013965863.1-XM_005683562.2	8	2740	498.151	8.32329	0	2740	0	PREDICTED:_Capra_hircus_transmembrane_protein_215_(TMEM215),_mRNA;;;;;PREDICTED:_Capra_hircus_NADH_dehydrogenase_(ubiquinone)_1_beta_subcomplex,_6,_17kDa_(NDUFB6),_mRNA
130	XM_013972814.1	20	1181	496.801	8.29964	0	1181	0	PREDICTED:_Capra_hircus_PDZ_domain_containing_2_(PDZD2),_mRNA
131	XR_001297406.1	28	274	496.342	8.29158	0	253	12	PREDICTED:_Capra_hircus_uncharacterized_LOC106503700_(LOC106503700),_transcript_variant_X1,_ncRNA
132	XR_001297388.1-XM_013969233.1	14	1390	496.169	8.28856	0	1390	0	PREDICTED:_Capra_hircus_40S_ribosomal_protein_S24_pseudogene_(LOC102169255),_misc_RNA;;;;;PREDICTED:_Capra_hircus_zinc_finger_homeobox_4_(ZFHX4),_mRNA
133	XM_013975629.1-XM_005699271.1	28	738	495.837	8.28274	0	738	0	PREDICTED:_Capra_hircus_methionine_adenosyltransferase_I,_alpha_(MAT1A),_transcript_variant_X2,_mRNA;;;;;PREDICTED:_Capra_hircus_DPY30_domain_containing_1_(DYDC1),_mRNA
134	XM_005686190.2-XM_013967366.1	10	1949	495.688	8.28013	0	1949	0	PREDICTED:_Capra_hircus_fibronectin_leucine_rich_transmembrane_protein_2_(FLRT2),_mRNA;;;;;PREDICTED:_Capra_hircus_galactosylceramidase_(GALC),_mRNA
135	XM_005689359.2	15	146	494.104	8.25237	1	143	1	PREDICTED:_Capra_hircus_matrix_metallopeptidase_13_(MMP13),_mRNA
136	XM_013971702.1-XM_013971703.1	18	633	493.492	8.24165	0	633	0	PREDICTED:_Capra_hircus_olfactory_receptor_5-like_(LOC102188971),_mRNA;;;;;PREDICTED:_Capra_hircus_zinc_finger,_imprinted_2_(ZIM2),_mRNA
137	XM_005689112.2	14	157	492.758	8.22879	0	156	0	PREDICTED:_Capra_hircus_peroxisomal_biogenesis_factor_2_(PEX2),_transcript_variant_X2,_mRNA
138	XM_005696191.2-XM_005696193.2	23	1130	492.337	8.22141	0	1130	0	PREDICTED:_Capra_hircus_family_with_sequence_similarity_83,_member_B_(FAM83B),_mRNA;;;;;PREDICTED:_Capra_hircus_tubulointerstitial_nephritis_antigen_(TINAG),_mRNA
139	XM_005695532.2-XM_013973397.1	22	1191	492.256	8.22	0	1191	0	PREDICTED:_Capra_hircus_programmed_cell_death_6_interacting_protein_(PDCD6IP),_mRNA;;;;;PREDICTED:_Capra_hircus_cAMP-regulated_phosphoprotein,_21kDa_(ARPP21),_transcript_variant_X2,_mRNA
140	XM_005688665.2	13	245	491.388	8.2048	0	241	4	PREDICTED:_Capra_hircus_charged_multivesicular_body_protein_4B_(CHMP4B),_mRNA
141	XM_013967533.1	11	639	491.128	8.20024	0	583	34	PREDICTED:_Capra_hircus_fer-1-like_family_member_5_(FER1L5),_mRNA
142	XM_005679190.2-XM_005683219.2	7	502	490.62	8.19133	0	502	0	PREDICTED:_Capra_hircus_endonuclease/exonuclease/phosphatase_family_domain_containing_1_(EEPD1),_mRNA;;;;;PREDICTED:_Capra_hircus_sarcoglycan,_delta_(35kDa_dystrophin-associated_glycoprotein)_(SGCD),_transcript_variant_X2,_mRNA
143	XM_005691215.2	17	717	490.382	8.18716	0	707	5	PREDICTED:_Capra_hircus_zinc_finger_protein_827_(ZNF827),_mRNA
144	XR_001296673.1	16	28	490.156	8.1832	0	28	0	PREDICTED:_Capra_hircus_uncharacterized_LOC106503003_(LOC106503003),_transcript_variant_X2,_ncRNA
145	XM_013966663.1-XR_001296115.1	9	1661	490.069	8.18167	0	1661	0	PREDICTED:_Capra_hircus_uncharacterized_LOC106502500_(LOC106502500),_mRNA;;;;;PREDICTED:_Capra_hircus_uncharacterized_LOC106502492_(LOC106502492),_ncRNA
146	XM_005692672.2	18	822	489.133	8.16528	0	811	7	PREDICTED:_Capra_hircus_bile_salt_sulfotransferase-like_(LOC102181331),_mRNA
147	XM_005694855.2	20	712	488.967	8.16236	0	712	0	PREDICTED:_Capra_hircus_ANKH_inorganic_pyrophosphate_transport_regulator_(ANKH),_mRNA
148	XR_001296375.1-XM_013968460.1	13	892	488.112	8.1474	0	892	0	PREDICTED:_Capra_hircus_uncharacterized_LOC106502737_(LOC106502737),_ncRNA;;;;;PREDICTED:_Capra_hircus_CUGBP,_Elav-like_family_member_2_(CELF2),_mRNA
149	XM_013966392.1-XM_005684505.2	9	975	488.018	8.14575	0	975	0	PREDICTED:_Capra_hircus_triadin_(TRDN),_transcript_variant_X23,_mRNA;;;;;PREDICTED:_Capra_hircus_clavesin_2_(CLVS2),_mRNA
150	XM_005689000.2-XM_005689001.2	14	459	487.711	8.14037	0	459	0	PREDICTED:_Capra_hircus_cholesterol_7-alpha-monooxygenase_(LOC102187785),_mRNA;;;;;PREDICTED:_Capra_hircus_syndecan_binding_protein_(syntenin)_(SDCBP),_mRNA
151	XM_013964536.1-XM_005681433.2	6	1036	486.383	8.1171	0	1036	0	PREDICTED:_Capra_hircus_synuclein,_alpha_(non_A4_component_of_amyloid_precursor)_(SNCA),_transcript_variant_X4,_mRNA;;;;;PREDICTED:_Capra_hircus_GPRIN_family_member_3_(GPRIN3),_mRNA
152	XM_013969416.1	2	1183	485.791	8.10672	0	1176	6	PREDICTED:_Capra_hircus_integrin,_beta_6_(ITGB6),_transcript_variant_X3,_mRNA
153	XM_013964248.1-XM_013972154.1	1	103	480.808	8.01942	0	103	0	PREDICTED:_Capra_hircus_T-cell_lymphoma_invasion_and_metastasis_1_(TIAM1),_mRNA;;;;;PREDICTED:_Capra_hircus_endogenous_retrovirus_group_K_member_6_Gag_polyprotein-like_(LOC106503238),_partial_mRNA
154	XM_005680879.2-XR_001297609.1	5	1062	480.685	8.01726	0	1062	0	PREDICTED:_Capra_hircus_natural_killer_cells_antigen_CD94-like_(LOC102172697),_mRNA;;;;;PREDICTED:_Capra_hircus_uncharacterized_LOC106503955_(LOC106503955),_ncRNA
155	XM_005689457.1-XM_013969487.1	15	44	480.554	8.01496	0	44	0	PREDICTED:_Capra_hircus_placenta-expressed_transcript_1_protein_(LOC102177258),_mRNA;;;;;PREDICTED:_Capra_hircus_neural_cell_adhesion_molecule_1_(NCAM1),_transcript_variant_X1,_mRNA
156	XM_005709525.2-XM_013969131.1	14	1118	479.405	7.99483	0	1118	0	PREDICTED:_Capra_hircus_family_with_sequence_similarity_84,_member_B_(FAM84B),_mRNA;;;;;PREDICTED:_Capra_hircus_tribbles_pseudokinase_1_(TRIB1),_mRNA
157	XM_005687489.2-XM_013968281.1	12	945	479.334	7.99359	0	945	0	PREDICTED:_Capra_hircus_ubiquitin-fold_modifier_1_(UFM1),_mRNA;;;;;PREDICTED:_Capra_hircus_transient_receptor_potential_cation_channel,_subfamily_C,_member_4_(TRPC4),_mRNA
158	XM_005675743.2	1	1158	478.404	7.9773	0	1154	3	PREDICTED:_Capra_hircus_Down_syndrome_cell_adhesion_molecule_(DSCAM),_mRNA
159	XM_005688456.1	13	158	478.04	7.97092	0	154	0	PREDICTED:_Capra_hircus_short_palate,_lung_and_nasal_epithelium_carcinoma-associated_protein_2B-like_(LOC102185377),_mRNA
160	XM_005695166.2-XM_013973061.1	21	653	476.402	7.94222	0	653	0	PREDICTED:_Capra_hircus_syntaxin_binding_protein_6_(amisyn)_(STXBP6),_mRNA;;;;;PREDICTED:_Capra_hircus_neuro-oncological_ventral_antigen_1_(NOVA1),_mRNA
161	XM_013966663.1	9	524	474.56	7.90995	2	484	13	PREDICTED:_Capra_hircus_uncharacterized_LOC106502500_(LOC106502500),_mRNA
162	XM_013964514.1-XM_013964574.1	6	1174	474.293	7.90528	0	1174	0	PREDICTED:_Capra_hircus_putative_MAGE_domain-containing_protein_MAGEA13P_(LOC102171416),_mRNA;;;;;PREDICTED:_Capra_hircus_protocadherin-7-like_(LOC106502201),_partial_mRNA
163	XM_005691032.2	16	1299	474.27	7.90488	0	1295	2	PREDICTED:_Capra_hircus_synaptotagmin_XIV_(SYT14),_mRNA
164	XM_005693174.2-XM_013971777.1	19	1020	474.134	7.9025	0	1020	0	PREDICTED:_Capra_hircus_phosphatidylcholine_transfer_protein_(LOC102182534),_mRNA;;;;;PREDICTED:_Capra_hircus_ankyrin-repeat_and_fibronectin_type_III_domain_containing_1_(ANKFN1),_mRNA
165	XM_013969259.1-XR_001297217.1	14	1214	473.833	7.89721	0	1214	0	PREDICTED:_Capra_hircus_family_with_sequence_similarity_92,_member_A1_(FAM92A1),_mRNA;;;;;PREDICTED:_Capra_hircus_peptidyl-prolyl_cis-trans_isomerase_A-like_(LOC102183028),_misc_RNA
166	XR_001296075.1-XM_013966422.1	9	669	471.748	7.86068	0	669	0	PREDICTED:_Capra_hircus_uncharacterized_LOC106502469_(LOC106502469),_ncRNA;;;;;PREDICTED:_Capra_hircus_centrosomal_protein_85kDa-like_(CEP85L),_partial_mRNA
167	XM_005692670.1-XM_005692672.2	18	2	471.539	7.85702	0	2	0	PREDICTED:_Capra_hircus_cone-rod_homeobox_(CRX),_mRNA;;;;;PREDICTED:_Capra_hircus_bile_salt_sulfotransferase-like_(LOC102181331),_mRNA
168	XM_013973462.1	22	831	471.231	7.85162	0	829	2	PREDICTED:_Capra_hircus_SH3_and_cysteine_rich_domain_(STAC),_mRNA
169	NM_001285670.1-XM_013963722.1	5	1046	470.707	7.84245	0	1046	0	Capra_hircus_KIT_ligand_(KITLG),_mRNA;;;;;PREDICTED:_Capra_hircus_dual_specificity_phosphatase_6_(DUSP6),_mRNA
170	XM_005688457.1-XM_013968814.1	13	230	470.311	7.83551	0	230	0	PREDICTED:_Capra_hircus_uncharacterized_LOC102185668_(LOC102185668),_partial_mRNA;;;;;PREDICTED:_Capra_hircus_short_palate,_lung_and_nasal_epithelium_carcinoma-associated_protein_2A-like_(LOC102171623),_mRNA
171	XR_310281.2-XM_013966536.1	9	123	469.123	7.81469	0	123	0	PREDICTED:_Capra_hircus_BCL2-associated_transcription_factor_1_(BCLAF1),_transcript_variant_X6,_misc_RNA;;;;;PREDICTED:_Capra_hircus_microtubule-associated_protein_7_(MAP7),_transcript_variant_X3,_mRNA
172	XM_005698170.2	26	1202	468.616	7.80581	0	1194	8	PREDICTED:_Capra_hircus_sphingomyelin_synthase_1_(SGMS1),_mRNA
173	XM_005699727.2	29	47	468.391	7.80186	0	47	0	PREDICTED:_Capra_hircus_ADAM_metallopeptidase_with_thrombospondin_type_1_motif,_8_(ADAMTS8),_partial_mRNA
174	XM_013963479.1	4	295	467.326	7.78321	2	274	7	PREDICTED:_Capra_hircus_olfactory_receptor_2A2-like_(LOC102188017),_mRNA
175	XM_013969270.1-XM_013969326.1	14	1370	465.292	7.74757	0	1370	0	PREDICTED:_Capra_hircus_trichorhinophalangeal_syndrome_I_(TRPS1),_transcript_variant_X1,_mRNA;;;;;PREDICTED:_Capra_hircus_CUB_and_sushi_domain-containing_protein_3_(LOC102185671),_mRNA
176	XM_005709474.2-XM_013969116.1	14	430	464.252	7.72934	0	430	0	PREDICTED:_Capra_hircus_adenylate_cyclase_8_(brain)_(ADCY8),_mRNA;;;;;PREDICTED:_Capra_hircus_ArfGAP_with_SH3_domain,_ankyrin_repeat_and_PH_domain_1_(ASAP1),_mRNA
177	XM_013969285.1	2	885	463.511	7.71637	0	885	0	PREDICTED:_Capra_hircus_potassium_channel,_voltage_gated_eag_related_subfamily_H,_member_7_(KCNH7),_transcript_variant_X4,_mRNA
178	XM_013969327.1	14	141	463.225	7.71135	0	141	0	PREDICTED:_Capra_hircus_mitochondrial_ribosomal_protein_L13_(MRPL13),_mRNA
179	XM_005680841.2-XM_005680842.2	5	544	463.087	7.70893	0	544	0	PREDICTED:_Capra_hircus_natural_killer_cells_antigen_CD94-like_(LOC102183401),_mRNA;;;;;PREDICTED:_Capra_hircus_NKG2-D_type_II_integral_membrane_protein_(LOC102183941),_mRNA
180	XM_005696962.2-XM_005696963.2	24	882	462.716	7.70244	0	882	0	PREDICTED:_Capra_hircus_cadherin_7,_type_2_(CDH7),_transcript_variant_X1,_mRNA;;;;;PREDICTED:_Capra_hircus_serpin_peptidase_inhibitor,_clade_B_(ovalbumin),_member_8_(SERPINB8),_mRNA
181	XM_005681403.1-XM_005681404.1	6	1017	461.628	7.68338	0	1017	0	PREDICTED:_Capra_hircus_sperm-tail_PG-rich_repeat_containing_2_(STPG2),_mRNA;;;;;PREDICTED:_Capra_hircus_pyruvate_dehydrogenase_(lipoamide)_alpha_2_(PDHA2),_transcript_variant_X1,_mRNA
182	XM_013967571.1	11	167	460.711	7.66731	0	156	6	PREDICTED:_Capra_hircus_THUMP_domain_containing_2_(THUMPD2),_mRNA
183	XM_013969269.1-XM_013969276.1	2	2037	460.307	7.66022	0	2037	0	PREDICTED:_Capra_hircus_fidgetin_(FIGN),_mRNA;;;;;PREDICTED:_Capra_hircus_potassium_channel,_voltage_gated_eag_related_subfamily_H,_member_7_(KCNH7),_transcript_variant_X1,_mRNA
184	XM_005674747.1-XM_013964205.1	1	1051	460.16	7.65766	0	1051	0	PREDICTED:_Capra_hircus_hormonally_up-regulated_Neu-associated_kinase_(HUNK),_mRNA;;;;;PREDICTED:_Capra_hircus_SR-related_CTD-associated_factor_4_(SCAF4),_mRNA
185	XM_005693058.1	18	211	459.927	7.65357	0	198	4	PREDICTED:_Capra_hircus_zinc_finger_and_SCAN_domain_containing_4_(ZSCAN4),_mRNA
186	XM_005683556.2-XM_013965860.1	8	23	459.502	7.64612	0	23	0	PREDICTED:_Capra_hircus_nuclear_GTPase,_germinal_center_associated_(NUGGC),_transcript_variant_X2,_mRNA;;;;;PREDICTED:_Capra_hircus_scavenger_receptor_class_A,_member_5_(SCARA5),_mRNA
187	XM_005684960.2-XM_005684960.2	9	1036	459.467	7.64551	0	1036	0	PREDICTED:_Capra_hircus_PARK2_co-regulated_(PACRG),_mRNA;;;;;PREDICTED:_Capra_hircus_PARK2_co-regulated_(PACRG),_mRNA
188	XM_005688328.2	13	199	459.388	7.64412	0	197	2	PREDICTED:_Capra_hircus_FK506_binding_protein_1A,_12kDa_(FKBP1A),_mRNA
189	XM_005676022.2-XM_013969206.1	2	1271	459.193	7.64072	0	1271	0	PREDICTED:_Capra_hircus_xin_actin-binding_repeat-containing_protein_2_(LOC102177479),_mRNA;;;;;PREDICTED:_Capra_hircus_sodium_channel,_voltage_gated,_type_VII_alpha_subunit_(SCN7A),_transcript_variant_X1,_mRNA
190	XM_005689120.2	14	157	459.182	7.64052	0	146	8	PREDICTED:_Capra_hircus_hes-related_family_bHLH_transcription_factor_with_YRPW_motif_1_(HEY1),_mRNA
191	XM_005684989.2-XM_013966645.1	9	141	459.105	7.63917	0	141	0	PREDICTED:_Capra_hircus_chromosome_9_open_reading_frame,_human_C6orf118_(C9H6orf118),_mRNA;;;;;PREDICTED:_Capra_hircus_phosphodiesterase_10A_(PDE10A),_transcript_variant_X1,_mRNA
192	XR_310451.2-XM_005693688.2	12	977	458.36	7.62611	0	977	0	PREDICTED:_Capra_hircus_uncharacterized_LOC102177071_(LOC102177071),_ncRNA;;;;;PREDICTED:_Capra_hircus_speckle-type_POZ_protein_(SPOP),_mRNA
193	XM_005692872.2	18	68	458.109	7.62172	0	68	0	PREDICTED:_Capra_hircus_sialic_acid-binding_Ig-like_lectin_5_(LOC102169618),_partial_mRNA
194	XM_013969339.1-XM_013971751.1	14		457.955	7.61902	0	2164	0	PREDICTED:_Capra_hircus_RALY_RNA_binding_protein-like_(RALYL),_transcript_variant_X2,_mRNA;;;;;PREDICTED:_Capra_hircus_uncharacterized_LOC102172005_(LOC102172005),_mRNA
195	XR_310619.2-XM_013974603.1	16	964	457.298	7.60751	0	964	0	PREDICTED:_Capra_hircus_uncharacterized_LOC102174324_(LOC102174324),_ncRNA;;;;;PREDICTED:_Capra_hircus_protease,_serine,_33_(PRSS33),_partial_mRNA
196	XM_013969105.1	14	470	456.007	7.58489	0	460	5	PREDICTED:_Capra_hircus_WNT1_inducible_signaling_pathway_protein_1_(WISP1),_partial_mRNA
197	XM_005675882.1-XM_005675883.2	2	1140	455.98	7.58443	0	1140	0	PREDICTED:_Capra_hircus_zinc_finger_protein_804A_(ZNF804A),_mRNA;;;;;PREDICTED:_Capra_hircus_nucleoporin_35kDa_(NUP35),_mRNA
198	XM_005677253.2	3	22	455.705	7.57961	0	22	0	PREDICTED:_Capra_hircus_Fc_fragment_of_IgE,_high_affinity_I,_receptor_for;_alpha_polypeptide_(FCER1A),_transcript_variant_X1,_mRNA
199	XM_013968138.1-XM_005695572.2	22	1138	454.73	7.56251	0	1138	0	PREDICTED:_Capra_hircus_dnaJ_homolog_subfamily_A_member_1-like_(LOC102168395),_mRNA;;;;;PREDICTED:_Capra_hircus_catenin_(cadherin-associated_protein),_beta_1,_88kDa_(CTNNB1),_transcript_variant_X3,_mRNA
200	XR_001297488.1-XM_005677291.2	3	547	454.685	7.56173	0	547	0	PREDICTED:_Capra_hircus_TAF5-like_RNA_polymerase_II_p300/CBP-associated_factor-associated_factor_65_kDa_subunit_5L_pseudogene_(LOC102168782),_misc_RNA;;;;;PREDICTED:_Capra_hircus_CD1d_molecule_(CD1D),_transcript_variant_X1,_mRNA
201	XM_005680838.2-XM_005680839.2	5	64	454.63	7.56076	0	64	0	PREDICTED:_Capra_hircus_NKG2-A/NKG2-B_type_II_integral_membrane_protein-like_(LOC102182573),_mRNA;;;;;PREDICTED:_Capra_hircus_NKG2-A/NKG2-B_type_II_integral_membrane_protein-like_(LOC102182856),_mRNA
202	XM_013971588.1-XM_013971402.1	18	11	452.715	7.52722	0	11	0	PREDICTED:_Capra_hircus_cytoplasmic_tRNA_2-thiolation_protein_1-like_(LOC106503150),_mRNA;;;;;PREDICTED:_Capra_hircus_carcinoembryonic_antigen-related_cell_adhesion_molecule_18_(CEACAM18),_mRNA
203	XM_005677801.2-XM_005677802.2	3	803	452.472	7.52296	0	803	0	PREDICTED:_Capra_hircus_family_with_sequence_similarity_46,_member_C_(FAM46C),_mRNA;;;;;PREDICTED:_Capra_hircus_mannosidase,_alpha,_class_1A,_member_2_(MAN1A2),_mRNA
204	XM_013969930.1-XM_005690309.1	15	20	451.71	7.50961	0	20	0	PREDICTED:_Capra_hircus_structure_specific_recognition_protein_1_(SSRP1),_mRNA;;;;;PREDICTED:_Capra_hircus_purinergic_receptor_P2X,_ligand_gated_ion_channel,_3_(P2RX3),_mRNA
205	XR_001297408.1-XM_013965221.1	1	1428	451.115	7.49919	0	1428	0	PREDICTED:_Capra_hircus_uncharacterized_LOC106503681_(LOC106503681),_ncRNA;;;;;PREDICTED:_Capra_hircus_ADAM_metallopeptidase_with_thrombospondin_type_1_motif,_5_(ADAMTS5),_mRNA
206	XR_001297110.1-XR_001297117.1	22	499	450.261	7.48422	0	499	0	PREDICTED:_Capra_hircus_uncharacterized_LOC106503433_(LOC106503433),_ncRNA;;;;;PREDICTED:_Capra_hircus_uncharacterized_LOC102179243_(LOC102179243),_transcript_variant_X5,_ncRNA
207	XM_013963203.1-XM_005679088.1	4	984	449.757	7.47538	0	984	0	PREDICTED:_Capra_hircus_CD36_molecule_(thrombospondin_receptor)_(CD36),_transcript_variant_X2,_mRNA;;;;;PREDICTED:_Capra_hircus_guanine_nucleotide_binding_protein,_alpha_transducing_3_(GNAT3),_mRNA
208	XM_005689261.2-XM_013969250.1	14	740	449.01	7.46229	0	740	0	PREDICTED:_Capra_hircus_WW_domain_containing_E3_ubiquitin_protein_ligase_1_(WWP1),_transcript_variant_X1,_mRNA;;;;;PREDICTED:_Capra_hircus_solute_carrier_family_7_member_13_(LOC102173951),_mRNA
209	XM_013975591.1	28	136	448.833	7.45919	0	130	2	PREDICTED:_Capra_hircus_transmembrane_protein_26_(TMEM26),_mRNA
210	XM_013968814.1	13	2	447.761	7.44041	0	2	0	PREDICTED:_Capra_hircus_short_palate,_lung_and_nasal_epithelium_carcinoma-associated_protein_2A-like_(LOC102171623),_mRNA
211	XM_005681423.2	6	822	445.981	7.40922	0	821	1	PREDICTED:_Capra_hircus_glutamate_receptor,_ionotropic,_delta_2_(GRID2),_mRNA
212	XM_013966632.1-XM_013966634.1	9	11	445.576	7.40213	0	11	0	PREDICTED:_Capra_hircus_synaptotagmin-like_3_(SYTL3),_transcript_variant_X1,_mRNA;;;;;PREDICTED:_Capra_hircus_ezrin_(EZR),_mRNA
213	XM_005677795.2-XM_005677986.1	3	1032	444.805	7.38863	0	1032	0	PREDICTED:_Capra_hircus_T-box_15_(TBX15),_mRNA;;;;;PREDICTED:_Capra_hircus_sperm_associated_antigen_17_(SPAG17),_mRNA
214	XM_005679567.1	4	124	444.139	7.37696	0	124	0	PREDICTED:_Capra_hircus_olfactory_receptor_2A2-like_(LOC102186931),_mRNA
215	XM_013969053.1-XM_013969186.1	14	323	443.784	7.37074	0	323	0	PREDICTED:_Capra_hircus_zinc_finger_CCCH-type_containing_3_(ZC3H3),_mRNA;;;;;PREDICTED:_Capra_hircus_UBX_domain_protein_2B_(UBXN2B),_mRNA
216	XM_013973870.1-XM_013973932.1	23	1002	443.702	7.36929	0	1002	0	PREDICTED:_Capra_hircus_leucine_rich_repeat_containing_1_(LRRC1),_mRNA;;;;;PREDICTED:_Capra_hircus_kelch-like_family_member_31_(KLHL31),_mRNA
217	XM_005687484.2-XM_005687485.2	12	1197	443.346	7.36306	0	1197	0	PREDICTED:_Capra_hircus_lipoma_HMGIC_fusion_partner_(LHFP),_mRNA;;;;;PREDICTED:_Capra_hircus_NHL_repeat_containing_3_(NHLRC3),_mRNA
218	XM_005689275.2-XM_013962301.1	14	323	443.304	7.36233	0	323	0	PREDICTED:_Capra_hircus_sorting_nexin_16_(SNX16),_transcript_variant_X1,_mRNA;;;;;PREDICTED:_Capra_hircus_sulfate_anion_transporter_1-like_(LOC106501818),_partial_mRNA
219	XM_005699262.2	28	345	443.298	7.36222	1	317	15	PREDICTED:_Capra_hircus_collectin-43-like_(LOC102174628),_mRNA
220	XM_005689043.2	14	698	443.068	7.35819	0	687	8	PREDICTED:_Capra_hircus_phosphatidylinositol-3,4,5-trisphosphate-dependent_Rac_exchange_factor_2_(PREX2),_mRNA
221	XM_013971109.1-XM_013963103.1	4	1004	442.713	7.35198	0	1004	0	PREDICTED:_Capra_hircus_chromosome_18_open_reading_frame,_human_C19orf47_(C18H19orf47),_transcript_variant_X1,_mRNA;;;;;PREDICTED:_Capra_hircus_growth_factor_receptor-bound_protein_10_(GRB10),_mRNA
222	XM_005696445.2	23	278	442.364	7.34586	0	243	18	PREDICTED:_Capra_hircus_transporter_1,_ATP-binding_cassette,_sub-family_B_(MDR/TAP)_(TAP1),_mRNA
223	XM_005689233.2	14	7	442.04	7.34019	0	7	0	PREDICTED:_Capra_hircus_KIAA1429_ortholog_(KIAA1429),_transcript_variant_X1,_mRNA
224	XM_013971779.1	19	949	441.436	7.32959	0	949	0	PREDICTED:_Capra_hircus_musashi_RNA-binding_protein_2_(MSI2),_mRNA
225	XM_005689854.2-XM_005689861.2	15	157	441.323	7.32772	0	157	0	PREDICTED:_Capra_hircus_stromal_interaction_molecule_1_(STIM1),_mRNA;;;;;PREDICTED:_Capra_hircus_ras_homolog_family_member_G_(RHOG),_mRNA
226	XM_005688551.1	13	546	441.273	7.32674	0	534	5	PREDICTED:_Capra_hircus_lipopolysaccharide-binding_protein-like_(LOC102186320),_mRNA
227	XM_005679745.2-XM_005679747.2	5	1190	440.548	7.31404	0	1190	0	PREDICTED:_Capra_hircus_neuron_navigator_3_(NAV3),_transcript_variant_X2,_mRNA;;;;;PREDICTED:_Capra_hircus_synaptotagmin_I_(SYT1),_mRNA
228	XM_005688229.2	13	11	440.38	7.31109	0	11	0	PREDICTED:_Capra_hircus_adenosine_deaminase,_RNA-specific,_B2_(non-functional)_(ADARB2),_mRNA

## Sheet: Capra_aegagrus
Additional File 4: Supplementary Excel Table
The results of XP-CLR analysis for each of the 10 goat populations including the entire Saanen group and the Boer group
The analysis for detecting the selection signal was calculated as XP-CLR, and the table below is sorted in descending order for the normalized XP-CLR score.
The "Gene name" column indicates the detected Gene ID, the "No. of SNP" column indicates the number of SNPs corresponding to the gene, and "Normalized Score" indicates the normalized value for detected XP-CLR score.
The columns "No. of HIGH Impact", "No. of MODERATE Impact", and "No. of LOW Impact" indicate the number of SNPs that can give a functional impact on the corresponding gene, respectively. This information was annotated through "SnpEff".
The "Gene Information" column indicates the description of the corresponding "Gene ID".
Table. Korean Indigenous Goat vs Capra aegagrus
Num	Gene ID	CHR	No. of SNP	XP-CLR Score	Normalized XP-CLR Score	No. of HIGH Impact	No. of MODERATE Impact	No. of LOW Impact	Gene information
1	XM_013967176.1	1	3151	6034.18	106.048	2	3082	31	PREDICTED:_Capra_hircus_phosphoinositide_3-kinase_regulatory_subunit_4-like_(LOC102177934),_mRNA
2	XM_013971038.1	1	444	4034.1	70.7372	0	444	0	PREDICTED:_Capra_hircus_siah_E3_ubiquitin_protein_ligase_1_(SIAH1),_mRNA
3	XR_001297600.1	1	757	3875.05	67.9293	0	756	1	PREDICTED:_Capra_hircus_uncharacterized_LOC106503932_(LOC106503932),_transcript_variant_X2,_ncRNA
4	XR_001296096.1-XR_001297600.1	1	1921	3859.96	67.6628	0	1921	0	PREDICTED:_Capra_hircus_uncharacterized_LOC102177757_(LOC102177757),_transcript_variant_X2,_ncRNA;;;;;PREDICTED:_Capra_hircus_uncharacterized_LOC106503932_(LOC106503932),_transcript_variant_X2,_ncRNA
5	XM_005677771.2	3	686	3587.26	62.8483	0	649	16	PREDICTED:_Capra_hircus_myomegalin_(LOC102171475),_transcript_variant_X4,_mRNA
6	XM_005701227.2	10	833	3387.6	59.3233	3	740	32	PREDICTED:_Capra_hircus_uncharacterized_LOC102180840_(LOC102180840),_mRNA
7	XM_005675704.2-XR_001296181.1	1	3102	2415.13	42.1546	0	3102	0	PREDICTED:_Capra_hircus_potassium_channel,_inwardly_rectifying_subfamily_J,_member_6_(KCNJ6),_mRNA;;;;;PREDICTED:_Capra_hircus_uncharacterized_LOC106502550_(LOC106502550),_ncRNA
8	XR_001296181.1	1	117	1856.88	32.2987	1	115	1	PREDICTED:_Capra_hircus_uncharacterized_LOC106502550_(LOC106502550),_ncRNA
9	XM_005675709.2	1	133	1753.18	30.4679	0	131	1	PREDICTED:_Capra_hircus_collagen,_type_VI,_alpha_6_(COL6A6),_mRNA
10	XM_013967176.1-XM_005675709.2	1	37	1714.79	29.7901	0	37	0	PREDICTED:_Capra_hircus_phosphoinositide_3-kinase_regulatory_subunit_4-like_(LOC102177934),_mRNA;;;;;PREDICTED:_Capra_hircus_collagen,_type_VI,_alpha_6_(COL6A6),_mRNA
11	XR_310807.2	19	994	1703.83	29.5967	2	978	3	PREDICTED:_Capra_hircus_uncharacterized_LOC102174873_(LOC102174873),_ncRNA
12	XM_013972075.1-XM_013972074.1	19	802	1673.71	29.0649	0	802	0	PREDICTED:_Capra_hircus_keratin-associated_protein_9-8-like_(LOC102179595),_mRNA;;;;;PREDICTED:_Capra_hircus_keratin-associated_protein_9-9-like_(LOC102174332),_transcript_variant_X2,_mRNA
13	XM_005693807.1	19	404	1439.73	24.934	0	394	4	PREDICTED:_Capra_hircus_keratin-associated_protein_9-9-like_(LOC102174332),_transcript_variant_X1,_mRNA
14	XM_005692978.1	18	697	1398.58	24.2076	0	687	3	PREDICTED:_Capra_hircus_NLR_family,_pyrin_domain_containing_2_(NLRP2),_mRNA
15	XR_001296183.1	1	55	1292.35	22.332	0	55	0	PREDICTED:_Capra_hircus_uncharacterized_LOC102178215_(LOC102178215),_ncRNA
16	XM_013972074.1-XM_005693806.2	19	560	1288.46	22.2633	0	560	0	PREDICTED:_Capra_hircus_keratin-associated_protein_9-9-like_(LOC102174332),_transcript_variant_X2,_mRNA;;;;;PREDICTED:_Capra_hircus_keratin-associated_protein_29-1_(LOC102174062),_mRNA
17	XM_013971672.1	18	342	1244.88	21.494	0	321	17	PREDICTED:_Capra_hircus_NACHT,_LRR_and_PYD_domains-containing_protein_7_(LOC102188793),_mRNA
18	XM_013966207.1	8	741	1244.35	21.4846	0	721	6	PREDICTED:_Capra_hircus_tumor_necrosis_factor_receptor_superfamily_member_10A-like_(LOC102187768),_mRNA
19	XM_013972995.1-XM_013965880.1	21	1900	1192.41	20.5677	0	1900	0	PREDICTED:_Capra_hircus_BTB_(POZ)_domain_containing_1_(BTBD1),_mRNA;;;;;PREDICTED:_Capra_hircus_endogenous_retrovirus_group_K_member_25_Pol_protein-like_(LOC102181034),_partial_mRNA
20	XM_005687757.1	12	6944	1041.28	17.8995	7	6725	93	PREDICTED:_Capra_hircus_multidrug_resistance-associated_protein_4-like_(LOC102187779),_partial_mRNA
21	XM_005701896.2	21	869	1021.53	17.5508	1	860	3	PREDICTED:_Capra_hircus_myeloid-associated_differentiation_marker-like_(LOC102174020),_mRNA
22	XM_005677209.2	3	1604	994.396	17.0717	0	1604	0	PREDICTED:_Capra_hircus_CD48_molecule_(CD48),_mRNA
23	XM_013966209.1	8	1076	981.071	16.8365	2	1013	23	PREDICTED:_Capra_hircus_liprin-alpha-1-like_(LOC102191333),_mRNA
24	XM_005698980.2-XM_013975544.1	28	4247	906.99	15.5286	0	4247	0	PREDICTED:_Capra_hircus_mitogen-activated_protein_kinase_kinase_kinase_MLK4_(LOC102191110),_mRNA;;;;;PREDICTED:_Capra_hircus_potassium_channel,_two_pore_domain_subfamily_K,_member_1_(KCNK1),_mRNA
25	XM_013969265.1-XM_005689325.2	14	3608	901.287	15.4279	0	3608	0	PREDICTED:_Capra_hircus_carbonic_anhydrase_III_(CA3),_mRNA;;;;;PREDICTED:_Capra_hircus_carbonic_anhydrase_XIII_(CA13),_transcript_variant_X1,_mRNA
26	XM_005688632.2	13	2423	862.747	14.7475	2	2348	23	PREDICTED:_Capra_hircus_zinc_finger,_MYND-type_containing_8_(ZMYND8),_transcript_variant_X1,_mRNA
27	XM_005689325.2-XM_013969334.1	14	320	815.504	13.9134	0	320	0	PREDICTED:_Capra_hircus_carbonic_anhydrase_XIII_(CA13),_transcript_variant_X1,_mRNA;;;;;PREDICTED:_Capra_hircus_carbonic_anhydrase_XIII_(CA13),_transcript_variant_X2,_mRNA
28	XM_013964083.1-XM_013964144.1	5	1560	783.009	13.3397	0	1560	0	PREDICTED:_Capra_hircus_parathyroid_hormone-like_hormone_(PTHLH),_transcript_variant_X2,_mRNA;;;;;PREDICTED:_Capra_hircus_kelch-like_family_member_42_(KLHL42),_mRNA
29	XM_005689854.2	15	1784	774.065	13.1818	0	1775	7	PREDICTED:_Capra_hircus_stromal_interaction_molecule_1_(STIM1),_mRNA
30	XM_005693806.2	19	74	736.886	12.5254	0	74	0	PREDICTED:_Capra_hircus_keratin-associated_protein_29-1_(LOC102174062),_mRNA
31	XM_005687757.1-XM_013968374.1	12	1871	736.699	12.5221	0	1871	0	PREDICTED:_Capra_hircus_multidrug_resistance-associated_protein_4-like_(LOC102187779),_partial_mRNA;;;;;PREDICTED:_Capra_hircus_claudin_10_(CLDN10),_mRNA
32	XM_005694833.2-XM_005694834.2	20	2725	723.664	12.292	0	2725	0	PREDICTED:_Capra_hircus_cadherin_6,_type_2,_K-cadherin_(fetal_kidney)_(CDH6),_mRNA;;;;;PREDICTED:_Capra_hircus_cadherin_9,_type_2_(T1-cadherin)_(CDH9),_transcript_variant_X2,_mRNA
33	NM_001285670.1-XM_013963722.1	5	1392	709.634	12.0443	0	1392	0	Capra_hircus_KIT_ligand_(KITLG),_mRNA;;;;;PREDICTED:_Capra_hircus_dual_specificity_phosphatase_6_(DUSP6),_mRNA
34	XM_005688942.2-XR_001296481.1	14	3028	685.221	11.6133	0	3028	0	PREDICTED:_Capra_hircus_gasdermin_C_(GSDMC),_mRNA;;;;;PREDICTED:_Capra_hircus_uncharacterized_LOC106502827_(LOC106502827),_transcript_variant_X1,_ncRNA
35	XM_013966746.1-XM_005699514.2	29	2142	671.755	11.3755	0	2142	0	PREDICTED:_Capra_hircus_poly_(ADP-ribose)_polymerase_family,_member_16_(PARP16),_mRNA;;;;;PREDICTED:_Capra_hircus_neural_EGFL_like_1_(NELL1),_transcript_variant_X2,_mRNA
36	XM_005674782.2-XM_013968613.1	1	186	666.01	11.2741	0	186	0	PREDICTED:_Capra_hircus_roundabout_guidance_receptor_1_(ROBO1),_transcript_variant_X3,_mRNA;;;;;PREDICTED:_Capra_hircus_glucan_(1,4-alpha-),_branching_enzyme_1_(GBE1),_mRNA
37	XM_005683552.2-XM_005683556.2	8	180	648.706	10.9686	0	180	0	PREDICTED:_Capra_hircus_elongator_acetyltransferase_complex_subunit_3_(ELP3),_mRNA;;;;;PREDICTED:_Capra_hircus_nuclear_GTPase,_germinal_center_associated_(NUGGC),_transcript_variant_X2,_mRNA
38	XM_013966663.1-XR_001296115.1	9	1839	635.52	10.7358	0	1839	0	PREDICTED:_Capra_hircus_uncharacterized_LOC106502500_(LOC106502500),_mRNA;;;;;PREDICTED:_Capra_hircus_uncharacterized_LOC106502492_(LOC106502492),_ncRNA
39	XM_013970441.1-XM_005691031.2	16	2010	634.904	10.7249	0	2010	0	PREDICTED:_Capra_hircus_hedgehog_acyltransferase_(HHAT),_transcript_variant_X1,_mRNA;;;;;PREDICTED:_Capra_hircus_SERTA_domain_containing_4_(SERTAD4),_mRNA
40	XM_005686190.2-XM_013967366.1	10	1702	633.699	10.7037	0	1702	0	PREDICTED:_Capra_hircus_fibronectin_leucine_rich_transmembrane_protein_2_(FLRT2),_mRNA;;;;;PREDICTED:_Capra_hircus_galactosylceramidase_(GALC),_mRNA
41	XM_005699489.2-NR_129792.1	29	6581	612.868	10.3359	0	6581	0	PREDICTED:_Capra_hircus_CD59_glycoprotein-like_(LOC102175833),_mRNA;;;;;Capra_hircus_microRNA_708_(MIR708),_microRNA
42	XM_013969285.1	2	1517	612.47	10.3289	0	1517	0	PREDICTED:_Capra_hircus_potassium_channel,_voltage_gated_eag_related_subfamily_H,_member_7_(KCNH7),_transcript_variant_X4,_mRNA
43	XM_005680840.1	5	424	604.222	10.1833	0	413	5	PREDICTED:_Capra_hircus_oxidized_low-density_lipoprotein_receptor_1-like_(LOC102183131),_mRNA
44	XM_005690029.2-XM_005690106.2	15	1493	601.767	10.1399	0	1493	0	PREDICTED:_Capra_hircus_methyltransferase_like_15_(METTL15),_mRNA;;;;;PREDICTED:_Capra_hircus_potassium_channel,_voltage_gated_shaker_related_subfamily_A,_member_4_(KCNA4),_mRNA
45	XM_013975544.1-XM_013975523.1	28	1569	601.753	10.1397	0	1569	0	PREDICTED:_Capra_hircus_potassium_channel,_two_pore_domain_subfamily_K,_member_1_(KCNK1),_mRNA;;;;;PREDICTED:_Capra_hircus_solute_carrier_family_35,_member_F3_(SLC35F3),_mRNA
46	XM_013963683.1-XM_005674683.2	1	635	599.465	10.0993	0	635	0	PREDICTED:_Capra_hircus_interferon_(alpha,_beta_and_omega)_receptor_1_(IFNAR1),_mRNA;;;;;PREDICTED:_Capra_hircus_interleukin_10_receptor,_beta_(IL10RB),_mRNA
47	XM_005680838.2-XM_005680839.2	5	455	598.551	10.0831	0	455	0	PREDICTED:_Capra_hircus_NKG2-A/NKG2-B_type_II_integral_membrane_protein-like_(LOC102182573),_mRNA;;;;;PREDICTED:_Capra_hircus_NKG2-A/NKG2-B_type_II_integral_membrane_protein-like_(LOC102182856),_mRNA
48	XM_013964417.1-XM_013967338.1	5	3685	597.924	10.0721	0	3685	0	PREDICTED:_Capra_hircus_uncharacterized_LOC106502159_(LOC106502159),_partial_mRNA;;;;;PREDICTED:_Capra_hircus_angel_homolog_1_(Drosophila)_(ANGEL1),_mRNA
49	XM_005694834.2	20	1002	595.162	10.0233	0	1000	0	PREDICTED:_Capra_hircus_cadherin_9,_type_2_(T1-cadherin)_(CDH9),_transcript_variant_X2,_mRNA
50	XM_013972000.1-XM_013972001.1	19	54	593.354	9.99138	0	54	0	PREDICTED:_Capra_hircus_keratin-associated_protein_4-9-like_(LOC102171368),_mRNA;;;;;PREDICTED:_Capra_hircus_keratin-associated_protein_4-1-like_(LOC102179044),_mRNA
51	XM_005676246.2-XM_013970372.1	2	1046	587.215	9.88299	0	1046	0	PREDICTED:_Capra_hircus_DEAD_(Asp-Glu-Ala-Asp)_box_polypeptide_18_(DDX18),_mRNA;;;;;PREDICTED:_Capra_hircus_coiled-coil_domain_containing_93_(CCDC93),_mRNA
52	XR_001296346.1-XM_005675898.1	2	3480	583.843	9.82346	0	3480	0	PREDICTED:_Capra_hircus_heterogeneous_nuclear_ribonucleoprotein_A3-like_(LOC102170470),_misc_RNA;;;;;PREDICTED:_Capra_hircus_CWC22_spliceosome-associated_protein_(CWC22),_transcript_variant_X1,_mRNA
53	XM_013968151.1-XM_013975682.1	28	2589	583.072	9.80985	0	2589	0	PREDICTED:_Capra_hircus_siah_E3_ubiquitin_protein_ligase_family_member_3_(SIAH3),_mRNA;;;;;PREDICTED:_Capra_hircus_neuregulin_3_(NRG3),_mRNA
54	XR_001297357.1-XM_005698761.2	27	3976	582.24	9.79517	0	3976	0	PREDICTED:_Capra_hircus_uncharacterized_LOC106503665_(LOC106503665),_ncRNA;;;;;PREDICTED:_Capra_hircus_ZFP42_zinc_finger_protein_(ZFP42),_mRNA
55	XM_005698980.2	28	723	581.661	9.78494	2	683	19	PREDICTED:_Capra_hircus_mitogen-activated_protein_kinase_kinase_kinase_MLK4_(LOC102191110),_mRNA
56	XM_005689120.2	14	157	581.277	9.77816	0	146	8	PREDICTED:_Capra_hircus_hes-related_family_bHLH_transcription_factor_with_YRPW_motif_1_(HEY1),_mRNA
57	XR_001296181.1-XM_013966449.1	1	10	579.082	9.7394	0	10	0	PREDICTED:_Capra_hircus_uncharacterized_LOC106502550_(LOC106502550),_ncRNA;;;;;PREDICTED:_Capra_hircus_potassium_channel,_inwardly_rectifying_subfamily_J,_member_15_(KCNJ15),_mRNA
58	XR_001297408.1-XM_013965221.1	1	2864	565.644	9.50216	0	2864	0	PREDICTED:_Capra_hircus_uncharacterized_LOC106503681_(LOC106503681),_ncRNA;;;;;PREDICTED:_Capra_hircus_ADAM_metallopeptidase_with_thrombospondin_type_1_motif,_5_(ADAMTS5),_mRNA
59	XM_005699089.2	28	1645	562.006	9.43794	0	1645	0	PREDICTED:_Capra_hircus_catenin_alpha-3-like_(LOC102178978),_mRNA
60	XM_005693075.2-XM_013966601.1	19	5842	561.437	9.42788	0	5842	0	PREDICTED:_Capra_hircus_carbonic_anhydrase_X_(CA10),_transcript_variant_X1,_mRNA;;;;;PREDICTED:_Capra_hircus_high_mobility_group_nucleosome_binding_domain_1_(HMGN1),_mRNA
61	XM_013964088.1	5	136	556.406	9.33907	0	133	1	PREDICTED:_Capra_hircus_parathyroid_hormone-like_hormone_(PTHLH),_transcript_variant_X6,_mRNA
62	XM_013969336.1-XM_013969265.1	14	376	553.334	9.28484	0	376	0	PREDICTED:_Capra_hircus_carbonic_anhydrase_II_(CA2),_mRNA;;;;;PREDICTED:_Capra_hircus_carbonic_anhydrase_III_(CA3),_mRNA
63	XM_005686374.2	11	866	552.552	9.27103	0	866	0	PREDICTED:_Capra_hircus_exocyst_complex_component_6B_(EXOC6B),_mRNA
64	XM_013964688.1	9	218	550.476	9.23437	0	208	4	PREDICTED:_Capra_hircus_growth-regulated_alpha_protein-like_(LOC102182683),_mRNA
65	XM_013970443.1	16	1842	549.598	9.21888	0	1833	7	PREDICTED:_Capra_hircus_hedgehog_acyltransferase_(HHAT),_transcript_variant_X4,_mRNA
66	XR_001297357.1	27	557	539.009	9.03193	0	544	3	PREDICTED:_Capra_hircus_uncharacterized_LOC106503665_(LOC106503665),_ncRNA
67	XM_013966601.1-XM_005693085.2	19	4325	537.548	9.00614	0	4325	0	PREDICTED:_Capra_hircus_high_mobility_group_nucleosome_binding_domain_1_(HMGN1),_mRNA;;;;;PREDICTED:_Capra_hircus_kinesin_family_member_2B_(KIF2B),_mRNA
68	XM_005675825.2-XR_001296242.1	2	3908	535.924	8.97746	0	3908	0	PREDICTED:_Capra_hircus_pleckstrin_homology_domain_containing,_family_B_(evectins)_member_2_(PLEKHB2),_transcript_variant_X1,_mRNA;;;;;PREDICTED:_Capra_hircus_putative_elongation_factor_1-alpha-like_3_(LOC102170001),_misc_RNA
69	XM_005683556.2-XM_013965860.1	8	109	535.143	8.96366	0	109	0	PREDICTED:_Capra_hircus_nuclear_GTPase,_germinal_center_associated_(NUGGC),_transcript_variant_X2,_mRNA;;;;;PREDICTED:_Capra_hircus_scavenger_receptor_class_A,_member_5_(SCARA5),_mRNA
70	XM_013969416.1	2	1134	535.098	8.96288	0	1128	5	PREDICTED:_Capra_hircus_integrin,_beta_6_(ITGB6),_transcript_variant_X3,_mRNA
71	XM_013975499.1-CHR_END	27	2326	535.041	8.96186	0	2326	0	PREDICTED:_Capra_hircus_zinc_finger_protein_385D_(ZNF385D),_mRNA
72	XM_013965812.1	7	1820	533.145	8.92839	0	1815	1	PREDICTED:_Capra_hircus_transmembrane_protein_232_(TMEM232),_mRNA
73	XR_310352.2	10	664	532.551	8.9179	1	653	6	PREDICTED:_Capra_hircus_uncharacterized_LOC102182599_(LOC102182599),_ncRNA
74	XM_013971751.1-XR_001296540.1	14	4272	530.651	8.88436	0	4272	0	PREDICTED:_Capra_hircus_uncharacterized_LOC102172005_(LOC102172005),_mRNA;;;;;PREDICTED:_Capra_hircus_uncharacterized_LOC106502869_(LOC106502869),_transcript_variant_X3,_ncRNA
75	XM_013967383.1	10	1401	529.092	8.85685	0	1400	1	PREDICTED:_Capra_hircus_forkhead_box_N3_(FOXN3),_mRNA
76	XM_005695363.2-NM_001285591.1	24	304	528.003	8.83761	0	304	0	PREDICTED:_Capra_hircus_phorbol-12-myristate-13-acetate-induced_protein_1-like_(LOC102175063),_mRNA;;;;;Capra_hircus_melanocortin_4_receptor_(MC4R),_mRNA
77	XM_005689854.2-XM_005689861.2	15	136	527.589	8.83031	0	136	0	PREDICTED:_Capra_hircus_stromal_interaction_molecule_1_(STIM1),_mRNA;;;;;PREDICTED:_Capra_hircus_ras_homolog_family_member_G_(RHOG),_mRNA
78	XM_005679745.2-XM_005679747.2	5	1476	527.526	8.82919	0	1476	0	PREDICTED:_Capra_hircus_neuron_navigator_3_(NAV3),_transcript_variant_X2,_mRNA;;;;;PREDICTED:_Capra_hircus_synaptotagmin_I_(SYT1),_mRNA
79	XM_005675907.2	2	2460	522.736	8.74463	0	2445	6	PREDICTED:_Capra_hircus_coiled-coil_domain_containing_141_(CCDC141),_mRNA
80	XM_005689944.1	15	122	520.538	8.70582	0	109	6	PREDICTED:_Capra_hircus_olfactory_receptor_52Z1-like_(LOC102177547),_mRNA
81	XM_013970888.1-XM_005691821.2	18	1147	515.312	8.61356	0	1147	0	PREDICTED:_Capra_hircus_chromodomain_protein,_Y-like_2_(CDYL2),_mRNA;;;;;PREDICTED:_Capra_hircus_C-x(9)-C_motif_containing_2_(CMC2),_mRNA
82	XM_005689853.2-XM_005689854.2	15	10	513.16	8.57556	0	10	0	PREDICTED:_Capra_hircus_ribonucleotide_reductase_M1_(RRM1),_mRNA;;;;;PREDICTED:_Capra_hircus_stromal_interaction_molecule_1_(STIM1),_mRNA
83	XM_013970441.1-XM_013970441.1	16	265	511.543	8.54701	0	265	0	PREDICTED:_Capra_hircus_hedgehog_acyltransferase_(HHAT),_transcript_variant_X1,_mRNA;;;;;PREDICTED:_Capra_hircus_hedgehog_acyltransferase_(HHAT),_transcript_variant_X1,_mRNA
84	XM_013964248.1-XM_013972154.1	1	135	509.937	8.51866	0	135	0	PREDICTED:_Capra_hircus_T-cell_lymphoma_invasion_and_metastasis_1_(TIAM1),_mRNA;;;;;PREDICTED:_Capra_hircus_endogenous_retrovirus_group_K_member_6_Gag_polyprotein-like_(LOC106503238),_partial_mRNA
85	XM_005681901.2-XR_310073.2	6	1288	509.912	8.51822	0	1288	0	PREDICTED:_Capra_hircus_heparan_sulfate_(glucosamine)_3-O-sulfotransferase_1_(HS3ST1),_mRNA;;;;;PREDICTED:_Capra_hircus_lupus_La_protein_homolog_pseudogene_(LOC102188296),_misc_RNA
86	XM_013972814.1	20	726	508.365	8.49091	0	726	0	PREDICTED:_Capra_hircus_PDZ_domain_containing_2_(PDZD2),_mRNA
87	XM_013964536.1-XM_005681433.2	6	1089	507.678	8.47879	0	1089	0	PREDICTED:_Capra_hircus_synuclein,_alpha_(non_A4_component_of_amyloid_precursor)_(SNCA),_transcript_variant_X4,_mRNA;;;;;PREDICTED:_Capra_hircus_GPRIN_family_member_3_(GPRIN3),_mRNA
88	XM_013975393.1	27	628	507.585	8.47714	0	606	13	PREDICTED:_Capra_hircus_kallikrein_B,_plasma_(Fletcher_factor)_1_(KLKB1),_transcript_variant_X2,_mRNA
89	XM_013970372.1	2	182	507.313	8.47233	0	182	0	PREDICTED:_Capra_hircus_coiled-coil_domain_containing_93_(CCDC93),_mRNA
90	XM_005675882.1-XM_005675883.2	2	2750	507.034	8.46741	0	2750	0	PREDICTED:_Capra_hircus_zinc_finger_protein_804A_(ZNF804A),_mRNA;;;;;PREDICTED:_Capra_hircus_nucleoporin_35kDa_(NUP35),_mRNA
91	XM_005681709.2-XM_005681647.2	6	8784	505.293	8.43667	0	8784	0	PREDICTED:_Capra_hircus_insulin-like_growth_factor_binding_protein_7_(IGFBP7),_mRNA;;;;;PREDICTED:_Capra_hircus_adhesion_G_protein-coupled_receptor_L3_(ADGRL3),_transcript_variant_X1,_mRNA
92	XM_013969339.1-XM_013971751.1	14	2588	504.348	8.41999	0	2588	0	PREDICTED:_Capra_hircus_RALY_RNA_binding_protein-like_(RALYL),_transcript_variant_X2,_mRNA;;;;;PREDICTED:_Capra_hircus_uncharacterized_LOC102172005_(LOC102172005),_mRNA
93	XM_013969685.1-XM_005689943.1	15	69	501.974	8.37807	0	69	0	PREDICTED:_Capra_hircus_olfactory_receptor_52B4-like_(LOC102176148),_mRNA;;;;;PREDICTED:_Capra_hircus_olfactory_receptor_52K1-like_(LOC102177261),_mRNA
94	XM_005679566.1	4	249	501.247	8.36524	0	230	10	PREDICTED:_Capra_hircus_olfactory_receptor_2A12-like_(LOC102186659),_mRNA
95	XM_005680840.1-XM_005680841.2	5	638	500.425	8.35074	0	638	0	PREDICTED:_Capra_hircus_oxidized_low-density_lipoprotein_receptor_1-like_(LOC102183131),_mRNA;;;;;PREDICTED:_Capra_hircus_natural_killer_cells_antigen_CD94-like_(LOC102183401),_mRNA
96	XM_005675309.1-XM_013964582.1	1	855	498.571	8.31799	0	855	0	PREDICTED:_Capra_hircus_growth_hormone_secretagogue_receptor_(GHSR),_mRNA;;;;;PREDICTED:_Capra_hircus_fibronectin_type_III_domain_containing_3B_(FNDC3B),_mRNA
97	XM_013969235.1-XM_013971486.1	14	896	498.39	8.31481	0	896	0	PREDICTED:_Capra_hircus_eukaryotic_translation_initiation_factor_3,_subunit_H_(EIF3H),_mRNA;;;;;PREDICTED:_Capra_hircus_glioma_tumor_suppressor_candidate_region_gene_1_protein_(LOC102172752),_partial_mRNA
98	XM_013964193.1-XM_005680832.1	5	530	498.157	8.31069	0	530	0	PREDICTED:_Capra_hircus_taste_receptor_type_2_member_7-like_(LOC102180198),_mRNA;;;;;PREDICTED:_Capra_hircus_taste_receptor_type_2_member_10-like_(LOC102180468),_mRNA
99	XM_005682706.2-XM_013965366.1	7	1356	497.944	8.30694	0	1356	0	PREDICTED:_Capra_hircus_centrosomal_protein_120kDa_(CEP120),_mRNA;;;;;PREDICTED:_Capra_hircus_PR_domain_containing_6_(PRDM6),_mRNA
100	XM_013969435.1-XM_005675928.2	2	1070	496.793	8.2866	0	1070	0	PREDICTED:_Capra_hircus_heterogeneous_nuclear_ribonucleoprotein_A3-like_(LOC102172646),_mRNA;;;;;PREDICTED:_Capra_hircus_metaxin_2_(MTX2),_mRNA
101	XM_013969724.1-XM_005689862.2	15	124	495.538	8.26445	0	124	0	PREDICTED:_Capra_hircus_post-GPI_attachment_to_proteins_2_(PGAP2),_transcript_variant_X1,_mRNA;;;;;PREDICTED:_Capra_hircus_nucleoporin_98kDa_(NUP98),_transcript_variant_X1,_mRNA
102	XM_005676209.1-XM_005676246.2	2	958	495.492	8.26365	0	958	0	PREDICTED:_Capra_hircus_dipeptidyl-peptidase_10_(non-functional)_(DPP10),_transcript_variant_X2,_mRNA;;;;;PREDICTED:_Capra_hircus_DEAD_(Asp-Glu-Ala-Asp)_box_polypeptide_18_(DDX18),_mRNA
103	XM_005679027.2-XM_005679028.1	4	326	494.265	8.24198	0	326	0	PREDICTED:_Capra_hircus_integrin,_beta_8_(ITGB8),_transcript_variant_X2,_mRNA;;;;;PREDICTED:_Capra_hircus_ATP-binding_cassette,_sub-family_B_(MDR/TAP),_member_5_(ABCB5),_mRNA
104	XM_005687912.2-XM_005687913.2	13	1157	492.98	8.21929	0	1157	0	PREDICTED:_Capra_hircus_MAM_and_LDL_receptor_class_A_domain_containing_1_(MALRD1),_mRNA;;;;;PREDICTED:_Capra_hircus_plexin_domain_containing_2_(PLXDC2),_transcript_variant_X1,_mRNA
105	XM_005699431.2	29	1365	492.915	8.21814	0	1362	3	PREDICTED:_Capra_hircus_RAB38,_member_RAS_oncogene_family_(RAB38),_mRNA
106	XM_013976742.1-XR_001296484.1	14	3584	492.688	8.21414	0	3584	0	PREDICTED:_Capra_hircus_ankyrin_repeat_domain-containing_protein_26-like_(LOC102177047),_partial_mRNA;;;;;PREDICTED:_Capra_hircus_uncharacterized_LOC106502832_(LOC106502832),_ncRNA
107	XM_013963461.1-XM_005679567.1	4	64	492.064	8.20312	0	64	0	PREDICTED:_Capra_hircus_olfactory_receptor_2A14-like_(LOC102187648),_mRNA;;;;;PREDICTED:_Capra_hircus_olfactory_receptor_2A2-like_(LOC102186931),_mRNA
108	XM_013975856.1-XM_005699729.2	29	555	489.804	8.16322	0	555	0	PREDICTED:_Capra_hircus_ADAM_metallopeptidase_with_thrombospondin_type_1_motif,_15_(ADAMTS15),_mRNA;;;;;PREDICTED:_Capra_hircus_sorting_nexin_19_(SNX19),_mRNA
109	XM_005679190.2-XM_005683219.2	7	502	489.475	8.15741	0	502	0	PREDICTED:_Capra_hircus_endonuclease/exonuclease/phosphatase_family_domain_containing_1_(EEPD1),_mRNA;;;;;PREDICTED:_Capra_hircus_sarcoglycan,_delta_(35kDa_dystrophin-associated_glycoprotein)_(SGCD),_transcript_variant_X2,_mRNA
110	XM_013969140.1	14	1350	489.328	8.15482	0	1350	0	PREDICTED:_Capra_hircus_family_with_sequence_similarity_135,_member_B_(FAM135B),_transcript_variant_X4,_mRNA
111	XR_001297612.1	3	220	488.743	8.14448	0	214	4	PREDICTED:_Capra_hircus_WW_domain-binding_protein_11-like_(LOC102183688),_misc_RNA
112	XM_005681249.2-XM_013964442.1	6	1369	488.483	8.13989	0	1369	0	PREDICTED:_Capra_hircus_transketolase-like_2_(TKTL2),_mRNA;;;;;PREDICTED:_Capra_hircus_neuropeptide_Y_receptor_Y5_(NPY5R),_mRNA
113	XM_013969304.1-XM_013969368.1	14	643	488.436	8.13908	0	643	0	PREDICTED:_Capra_hircus_GTP_binding_protein_overexpressed_in_skeletal_muscle_(GEM),_mRNA;;;;;PREDICTED:_Capra_hircus_cadherin_17,_LI_cadherin_(liver-intestine)_(CDH17),_mRNA
114	XM_013964494.1	6	1471	487.88	8.12925	0	1471	0	PREDICTED:_Capra_hircus_protein_phosphatase_3,_catalytic_subunit,_alpha_isozyme_(PPP3CA),_mRNA
115	XM_013969787.1	15	1395	487.81	8.12801	0	1391	4	PREDICTED:_Capra_hircus_low_density_lipoprotein_receptor_class_A_domain_containing_3_(LDLRAD3),_mRNA
116	XR_310618.2-XM_013974762.1	16	2291	486.522	8.10527	0	2291	0	PREDICTED:_Capra_hircus_uncharacterized_LOC102169208_(LOC102169208),_transcript_variant_X2,_ncRNA;;;;;PREDICTED:_Capra_hircus_transducin_(beta)-like_2_(TBL2),_mRNA
117	XR_001295574.1-XM_005689233.2	14	724	485.791	8.09237	0	724	0	PREDICTED:_Capra_hircus_40S_ribosomal_protein_S15a_pseudogene_(LOC102173911),_misc_RNA;;;;;PREDICTED:_Capra_hircus_KIAA1429_ortholog_(KIAA1429),_transcript_variant_X1,_mRNA
118	XM_013968169.1-XM_013969858.1	2	3197	485.58	8.08865	0	3197	0	PREDICTED:_Capra_hircus_NADH_dehydrogenase_(ubiquinone)_complex_I,_assembly_factor_6-like_(LOC102171744),_mRNA;;;;;PREDICTED:_Capra_hircus_zinc_finger_E-box_binding_homeobox_2_(ZEB2),_mRNA
119	XM_005688457.1	13	698	484.933	8.07723	2	673	10	PREDICTED:_Capra_hircus_uncharacterized_LOC102185668_(LOC102185668),_partial_mRNA
120	NM_001285753.1	5	91	484.893	8.07652	0	88	1	Capra_hircus_parathyroid_hormone-like_hormone_(PTHLH),_mRNA
121	XR_001295754.1-XM_013964450.1	6	945	481.281	8.01275	0	945	0	PREDICTED:_Capra_hircus_uncharacterized_LOC106502169_(LOC106502169),_ncRNA;;;;;PREDICTED:_Capra_hircus_MAD2_mitotic_arrest_deficient-like_1_(yeast)_(MAD2L1),_mRNA
122	XM_013976945.1-CHR_END	15	1216	481.051	8.00868	0	1216	0	PREDICTED:_Capra_hircus_uncharacterized_LOC106503910_(LOC106503910),_partial_mRNA
123	XM_013965863.1-XM_005683562.2	8	3065	478.51	7.96383	0	3065	0	PREDICTED:_Capra_hircus_transmembrane_protein_215_(TMEM215),_mRNA;;;;;PREDICTED:_Capra_hircus_NADH_dehydrogenase_(ubiquinone)_1_beta_subcomplex,_6,_17kDa_(NDUFB6),_mRNA
124	XM_013968559.1	2	1106	477.311	7.94265	0	883	158	PREDICTED:_Capra_hircus_titin_(TTN),_mRNA
125	XM_005681613.2-XM_005681626.2	6	1370	473.432	7.87418	0	1370	0	PREDICTED:_Capra_hircus_ligand_of_numb-protein_X_1,_E3_ubiquitin_protein_ligase_(LNX1),_transcript_variant_X3,_mRNA;;;;;PREDICTED:_Capra_hircus_cysteine-rich_hydrophobic_domain_2_(CHIC2),_mRNA
126	XM_005686230.1	11	743	472.981	7.86621	0	734	4	PREDICTED:_Capra_hircus_MER_proto-oncogene,_tyrosine_kinase_(MERTK),_mRNA
127	XR_001296796.1-XM_005679424.1	4	767	472.375	7.85551	0	767	0	PREDICTED:_Capra_hircus_40S_ribosomal_protein_S3a_pseudogene_(LOC102174421),_misc_RNA;;;;;PREDICTED:_Capra_hircus_glutamate_receptor,_metabotropic_8_(GRM8),_transcript_variant_X1,_mRNA
128	XM_005698546.2-XM_005698626.1	26	2129	471.843	7.84612	0	2129	0	PREDICTED:_Capra_hircus_SEC23_interacting_protein_(SEC23IP),_transcript_variant_X1,_mRNA;;;;;PREDICTED:_Capra_hircus_phosphatidic_acid_phosphatase_type_2_domain_containing_1A_(PPAPDC1A),_mRNA
129	XM_005681567.2-XM_005681572.2	6	1199	470.481	7.82208	0	1199	0	PREDICTED:_Capra_hircus_glucosamine-6-phosphate_deaminase_2_(GNPDA2),_mRNA;;;;;PREDICTED:_Capra_hircus_gamma-aminobutyric_acid_(GABA)_A_receptor,_gamma_1_(GABRG1),_mRNA
130	XM_013964208.1-XM_005680833.2	5	227	467.306	7.76601	0	227	0	PREDICTED:_Capra_hircus_Y_box_binding_protein_3_(YBX3),_mRNA;;;;;PREDICTED:_Capra_hircus_serine/threonine/tyrosine_kinase_1_(STYK1),_transcript_variant_X1,_mRNA
131	XM_005688535.2	13	218	467.26	7.76521	2	216	0	PREDICTED:_Capra_hircus_mannosidase,_beta_A,_lysosomal-like_(MANBAL),_transcript_variant_X2,_mRNA
132	XM_013968814.1	13	16	466.521	7.75216	0	16	0	PREDICTED:_Capra_hircus_short_palate,_lung_and_nasal_epithelium_carcinoma-associated_protein_2A-like_(LOC102171623),_mRNA
133	XM_013975544.1	28	593	466.411	7.75022	0	593	0	PREDICTED:_Capra_hircus_potassium_channel,_two_pore_domain_subfamily_K,_member_1_(KCNK1),_mRNA
134	XM_005674810.2-XM_005693688.2	1	1107	462.903	7.68829	0	1107	0	PREDICTED:_Capra_hircus_NOP2/Sun_domain_family,_member_3_(NSUN3),_mRNA;;;;;PREDICTED:_Capra_hircus_speckle-type_POZ_protein_(SPOP),_mRNA
135	XM_005696962.2-XM_005696963.2	24	1059	462.484	7.68089	0	1059	0	PREDICTED:_Capra_hircus_cadherin_7,_type_2_(CDH7),_transcript_variant_X1,_mRNA;;;;;PREDICTED:_Capra_hircus_serpin_peptidase_inhibitor,_clade_B_(ovalbumin),_member_8_(SERPINB8),_mRNA
136	XM_013969269.1-XM_013969276.1	2	1251	462.283	7.67734	0	1251	0	PREDICTED:_Capra_hircus_fidgetin_(FIGN),_mRNA;;;;;PREDICTED:_Capra_hircus_potassium_channel,_voltage_gated_eag_related_subfamily_H,_member_7_(KCNH7),_transcript_variant_X1,_mRNA
137	XM_005687462.2	12	86	462.253	7.67681	0	86	0	PREDICTED:_Capra_hircus_ADP-ribosylation_factor-like_11_(ARL11),_mRNA
138	XM_013970444.1-XM_005683496.2	16	747	460.099	7.63879	0	747	0	PREDICTED:_Capra_hircus_immediate_early_response_5_(IER5),_mRNA;;;;;PREDICTED:_Capra_hircus_WD_repeat_domain_36_(WDR36),_mRNA
139	XM_005694824.2-XM_013972836.1	20	790	458.202	7.6053	0	790	0	PREDICTED:_Capra_hircus_threonyl-tRNA_synthetase_(TARS),_mRNA;;;;;PREDICTED:_Capra_hircus_natriuretic_peptide_receptor_3_(NPR3),_transcript_variant_X1,_mRNA
140	XM_013974603.1-XM_005691065.2	16	999	457.474	7.59244	0	999	0	PREDICTED:_Capra_hircus_protease,_serine,_33_(PRSS33),_partial_mRNA;;;;;PREDICTED:_Capra_hircus_nuclear_receptor_subfamily_5,_group_A,_member_2_(NR5A2),_mRNA
141	XM_005682939.2-XM_005694882.2	20	886	456.565	7.57639	0	886	0	PREDICTED:_Capra_hircus_S-phase_kinase-associated_protein_1_(SKP1),_mRNA;;;;;PREDICTED:_Capra_hircus_dynein,_axonemal,_heavy_chain_5_(DNAH5),_mRNA
142	XM_005698170.2-XM_013975053.1	26	1013	456.306	7.57181	0	1013	0	PREDICTED:_Capra_hircus_sphingomyelin_synthase_1_(SGMS1),_mRNA;;;;;PREDICTED:_Capra_hircus_multiple_inositol-polyphosphate_phosphatase_1_(MINPP1),_mRNA
143	XM_005680868.1	5	323	455.843	7.56364	0	313	1	PREDICTED:_Capra_hircus_CD69_molecule_(CD69),_mRNA
144	XR_001297332.1-XM_013975312.1	26	795	453.453	7.52144	0	795	0	PREDICTED:_Capra_hircus_uncharacterized_LOC106503644_(LOC106503644),_ncRNA;;;;;PREDICTED:_Capra_hircus_O-6-methylguanine-DNA_methyltransferase_(MGMT),_transcript_variant_X3,_mRNA
145	XR_001295511.1	3	791	452.701	7.50817	1	765	17	PREDICTED:_Capra_hircus_leptin_receptor_(LEPR),_transcript_variant_X4,_misc_RNA
146	XM_013965076.1-XM_005675404.1	1	596	452.269	7.50054	0	596	0	PREDICTED:_Capra_hircus_schwannomin-interacting_protein_1_(LOC102180704),_mRNA;;;;;PREDICTED:_Capra_hircus_retinoic_acid_receptor_responder_(tazarotene_induced)_1_(RARRES1),_mRNA
147	XM_005681644.1-XM_013964649.1	6	866	449.836	7.45759	0	866	0	PREDICTED:_Capra_hircus_serine_peptidase_inhibitor,_Kazal_type_2_(acrosin-trypsin_inhibitor)_(SPINK2),_mRNA;;;;;PREDICTED:_Capra_hircus_RE1-silencing_transcription_factor-like_(LOC102180114),_mRNA
148	XM_005687598.2-XM_013968124.1	12	25	448.672	7.43705	0	25	0	PREDICTED:_Capra_hircus_emopamil_binding_protein-like_(EBPL),_mRNA;;;;;PREDICTED:_Capra_hircus_karyopherin_alpha_3_(importin_alpha_4)_(KPNA3),_mRNA
149	XM_013974140.1	23	890	446.95	7.40663	0	890	0	PREDICTED:_Capra_hircus_ataxin_1_(ATXN1),_mRNA
150	XM_013975596.1-XM_013963902.1	28	1486	446.01	7.39005	0	1486	0	PREDICTED:_Capra_hircus_MLV-related_proviral_Env_polyprotein-like_(LOC102178425),_mRNA;;;;;PREDICTED:_Capra_hircus_uncharacterized_LOC106502104_(LOC106502104),_mRNA
151	XM_005688328.2	13	199	445.669	7.38402	0	197	2	PREDICTED:_Capra_hircus_FK506_binding_protein_1A,_12kDa_(FKBP1A),_mRNA
152	XM_005679782.2-XM_013962660.1	5	1067	445.002	7.37225	0	1067	0	PREDICTED:_Capra_hircus_MGAT4_family,_member_C_(MGAT4C),_mRNA;;;;;PREDICTED:_Capra_hircus_endogenous_retrovirus_group_K_member_19_Gag_polyprotein-like_(LOC106501950),_partial_mRNA
153	XM_013970549.1-XM_013970552.1	17	2854	444.011	7.35475	0	2854	0	PREDICTED:_Capra_hircus_family_with_sequence_similarity_198,_member_B_(FAM198B),_mRNA;;;;;PREDICTED:_Capra_hircus_glutamate_receptor,_ionotropic,_AMPA_2_(GRIA2),_mRNA
154	XM_013963532.1	4	893	443.115	7.33893	0	892	0	PREDICTED:_Capra_hircus_homeodomain_interacting_protein_kinase_2_(HIPK2),_transcript_variant_X2,_mRNA
155	XM_005686723.1	11	123	442.292	7.32441	0	119	4	PREDICTED:_Capra_hircus_methionine_adenosyltransferase_II,_alpha_(MAT2A),_mRNA
156	XM_013969407.1-XR_001296546.1	15	1315	441.596	7.31211	0	1315	0	PREDICTED:_Capra_hircus_contactin_5_(CNTN5),_mRNA;;;;;PREDICTED:_Capra_hircus_L-lactate_dehydrogenase_B_chain_pseudogene_(LOC102175874),_misc_RNA
157	XM_013964540.1	1	790	441.26	7.30618	0	789	1	PREDICTED:_Capra_hircus_neuroligin_1_(NLGN1),_transcript_variant_X1,_mRNA
158	XM_005689457.1-XM_013969487.1	15	1090	441.065	7.30275	0	1090	0	PREDICTED:_Capra_hircus_placenta-expressed_transcript_1_protein_(LOC102177258),_mRNA;;;;;PREDICTED:_Capra_hircus_neural_cell_adhesion_molecule_1_(NCAM1),_transcript_variant_X1,_mRNA
159	XM_013964514.1-XM_013964574.1	6	1739	440.541	7.29348	0	1739	0	PREDICTED:_Capra_hircus_putative_MAGE_domain-containing_protein_MAGEA13P_(LOC102171416),_mRNA;;;;;PREDICTED:_Capra_hircus_protocadherin-7-like_(LOC106502201),_partial_mRNA
160	XM_005691247.1	17	965	438.783	7.26245	1	877	38	PREDICTED:_Capra_hircus_FRAS1_related_extracellular_matrix_3_(FREM3),_mRNA
161	XM_013969233.1	14	527	438.604	7.25929	0	527	0	PREDICTED:_Capra_hircus_zinc_finger_homeobox_4_(ZFHX4),_mRNA
162	XM_013969197.1	14	16	438.483	7.25715	0	16	0	PREDICTED:_Capra_hircus_Na+/K+_transporting_ATPase_interacting_3_(NKAIN3),_transcript_variant_X2,_mRNA
163	XR_310275.2-XM_013966481.1	9	750	438.173	7.25168	0	750	0	PREDICTED:_Capra_hircus_uncharacterized_LOC102173003_(LOC102173003),_ncRNA;;;;;PREDICTED:_Capra_hircus_BTB_and_CNC_homology_1,_basic_leucine_zipper_transcription_factor_2_(BACH2),_mRNA
164	XM_005691043.2-XM_013970404.1	16	862	438.072	7.24989	0	862	0	PREDICTED:_Capra_hircus_hydroxysteroid_(11-beta)_dehydrogenase_1_(HSD11B1),_mRNA;;;;;PREDICTED:_Capra_hircus_laminin,_beta_3_(LAMB3),_mRNA
165	XM_005683581.2	8	1255	437.984	7.24834	0	1254	1	PREDICTED:_Capra_hircus_kinesin_family_member_13B_(KIF13B),_mRNA
166	NM_001285738.1-XM_005697754.2	2	722	437.92	7.24721	0	722	0	Capra_hircus_insulin_induced_gene_2_(INSIG2),_mRNA;;;;;PREDICTED:_Capra_hircus_chaperonin_containing_TCP1,_subunit_6A_(zeta_1)_(CCT6A),_mRNA
167	XM_013975640.1	28	610	437.814	7.24535	0	602	6	PREDICTED:_Capra_hircus_tetraspanin_14_(TSPAN14),_mRNA
168	XM_005697526.2	14	4	437.145	7.23353	0	4	0	PREDICTED:_Capra_hircus_ribosomal_protein_S15a_(RPS15A),_mRNA
169	NM_001285726.1-XM_005677212.2	3	137	436.793	7.22732	0	137	0	Capra_hircus_signaling_lymphocytic_activation_molecule_family_member_1_(SLAMF1),_mRNA;;;;;PREDICTED:_Capra_hircus_CD84_molecule_(CD84),_transcript_variant_X1,_mRNA
170	XM_013963203.1-XM_005679088.1	4	1025	436.545	7.22293	0	1025	0	PREDICTED:_Capra_hircus_CD36_molecule_(thrombospondin_receptor)_(CD36),_transcript_variant_X2,_mRNA;;;;;PREDICTED:_Capra_hircus_guanine_nucleotide_binding_protein,_alpha_transducing_3_(GNAT3),_mRNA
171	XM_005677795.2-XM_005677986.1	3	933	436.538	7.22282	0	933	0	PREDICTED:_Capra_hircus_T-box_15_(TBX15),_mRNA;;;;;PREDICTED:_Capra_hircus_sperm_associated_antigen_17_(SPAG17),_mRNA
172	XM_013963584.1-XM_013974228.1	24	1115	436.43	7.22091	0	1115	0	PREDICTED:_Capra_hircus_zinc_finger_protein_862_(ZNF862),_mRNA;;;;;PREDICTED:_Capra_hircus_teashirt_zinc_finger_homeobox_1_(TSHZ1),_mRNA
173	XM_013974229.1-XM_013964500.1	24	1611	435.243	7.19995	0	1611	0	PREDICTED:_Capra_hircus_uncharacterized_LOC102181916_(LOC102181916),_mRNA;;;;;PREDICTED:_Capra_hircus_endogenous_retrovirus_group_K_member_25_Pol_protein-like_(LOC106502181),_partial_mRNA
174	XM_013967406.1	11	718	435.009	7.19582	0	709	5	PREDICTED:_Capra_hircus_nephronophthisis_1_(juvenile)_(NPHP1),_transcript_variant_X1,_mRNA
175	XM_013975682.1-XM_013975682.1	28	2087	434.321	7.18367	0	2087	0	PREDICTED:_Capra_hircus_neuregulin_3_(NRG3),_mRNA;;;;;PREDICTED:_Capra_hircus_neuregulin_3_(NRG3),_mRNA
176	XM_013966425.1	9	483	434.032	7.17858	1	467	8	PREDICTED:_Capra_hircus_coiled-coil_domain-containing_protein_162-like_(LOC102179006),_mRNA
177	XM_013968340.1	12	501	433.996	7.17793	0	486	7	PREDICTED:_Capra_hircus_transmembrane_and_coiled-coil_domains_3_(TMCO3),_mRNA
178	XM_005694847.2-XM_013972850.1	20	1129	432.898	7.15855	0	1129	0	PREDICTED:_Capra_hircus_cadherin_12,_type_2_(N-cadherin_2)_(CDH12),_mRNA;;;;;PREDICTED:_Capra_hircus_cadherin_18,_type_2_(CDH18),_transcript_variant_X2,_mRNA
179	XM_013969026.1-XM_013969140.1	14	1014	432.453	7.1507	0	1014	0	PREDICTED:_Capra_hircus_collagen,_type_XXII,_alpha_1_(COL22A1),_partial_mRNA;;;;;PREDICTED:_Capra_hircus_family_with_sequence_similarity_135,_member_B_(FAM135B),_transcript_variant_X4,_mRNA
180	XM_013965842.1-XM_005683522.2	8	879	432.364	7.14912	0	879	0	PREDICTED:_Capra_hircus_uncharacterized_LOC102171788_(LOC102171788),_transcript_variant_X1,_mRNA;;;;;PREDICTED:_Capra_hircus_F-box_protein_8_(FBXO8),_mRNA
181	XM_005691203.2	17	1108	432.063	7.14382	0	1108	0	PREDICTED:_Capra_hircus_solute_carrier_family_10,_member_7_(SLC10A7),_transcript_variant_X1,_mRNA
182	XM_013969964.1	15	38	431.054	7.12599	0	38	0	PREDICTED:_Capra_hircus_glycine_N-acyltransferase_(LOC102176061),_transcript_variant_X3,_mRNA
183	XR_001297388.1-XM_013969233.1	14	731	430.644	7.11876	0	731	0	PREDICTED:_Capra_hircus_40S_ribosomal_protein_S24_pseudogene_(LOC102169255),_misc_RNA;;;;;PREDICTED:_Capra_hircus_zinc_finger_homeobox_4_(ZFHX4),_mRNA
184	XM_005697302.2	24	798	430.286	7.11243	0	798	0	PREDICTED:_Capra_hircus_PH_domain_and_leucine_rich_repeat_protein_phosphatase_1_(PHLPP1),_partial_mRNA
185	XM_005683560.2-XM_013965863.1	8	1064	430.192	7.11078	0	1064	0	PREDICTED:_Capra_hircus_clusterin_(LOC102182127),_mRNA;;;;;PREDICTED:_Capra_hircus_transmembrane_protein_215_(TMEM215),_mRNA
186	XM_005684749.2-XM_013966479.1	9	768	430.158	7.11018	0	768	0	PREDICTED:_Capra_hircus_A_kinase_(PRKA)_anchor_protein_7_(AKAP7),_transcript_variant_X1,_mRNA;;;;;PREDICTED:_Capra_hircus_arginase_1_(ARG1),_transcript_variant_X1,_mRNA
187	NM_001285738.1	2	26	430.129	7.10967	0	26	0	Capra_hircus_insulin_induced_gene_2_(INSIG2),_mRNA
188	XM_005677209.2-NM_001285726.1	3	69	429.813	7.10408	0	69	0	PREDICTED:_Capra_hircus_CD48_molecule_(CD48),_mRNA;;;;;Capra_hircus_signaling_lymphocytic_activation_molecule_family_member_1_(SLAMF1),_mRNA
189	XM_005702055.2	2	220	429.386	7.09654	0	205	10	PREDICTED:_Capra_hircus_basement_membrane-specific_heparan_sulfate_proteoglycan_core_protein-like_(LOC102178538),_mRNA
190	XM_013964325.1	1	31	429.153	7.09244	0	31	0	PREDICTED:_Capra_hircus_peptidyl-prolyl_cis-trans_isomerase_A-like_(LOC106502150),_mRNA
191	XM_005696826.1-XR_309785.2	2	902	428.876	7.08754	0	902	0	PREDICTED:_Capra_hircus_40S_ribosomal_protein_S4,_X_isoform-like_(LOC102168677),_mRNA;;;;;PREDICTED:_Capra_hircus_uncharacterized_LOC102186638_(LOC102186638),_ncRNA
192	XR_310619.2-XM_013974603.1	16	989	428.747	7.08526	0	989	0	PREDICTED:_Capra_hircus_uncharacterized_LOC102174324_(LOC102174324),_ncRNA;;;;;PREDICTED:_Capra_hircus_protease,_serine,_33_(PRSS33),_partial_mRNA
193	XM_013964526.1-XM_005681422.2	6	844	428.417	7.07944	0	844	0	PREDICTED:_Capra_hircus_PDZ_and_LIM_domain_5_(PDLIM5),_transcript_variant_X1,_mRNA;;;;;PREDICTED:_Capra_hircus_hematopoietic_prostaglandin_D_synthase_(HPGDS),_mRNA
194	XM_013968286.1-XM_005687411.2	12	370	428.35	7.07827	0	370	0	PREDICTED:_Capra_hircus_kelch_repeat_and_BTB_domain-containing_protein_6_(LOC102173858),_mRNA;;;;;PREDICTED:_Capra_hircus_kelch_repeat_and_BTB_domain-containing_protein_7_(LOC102174130),_mRNA
195	XM_005681403.1-XM_005681404.1	6	2243	426.792	7.05075	0	2243	0	PREDICTED:_Capra_hircus_sperm-tail_PG-rich_repeat_containing_2_(STPG2),_mRNA;;;;;PREDICTED:_Capra_hircus_pyruvate_dehydrogenase_(lipoamide)_alpha_2_(PDHA2),_transcript_variant_X1,_mRNA
196	XR_001296242.1	2	50	426.587	7.04714	0	50	0	PREDICTED:_Capra_hircus_putative_elongation_factor_1-alpha-like_3_(LOC102170001),_misc_RNA
197	XM_005688754.2-XR_001297584.1	14	1364	426.511	7.04578	0	1364	0	PREDICTED:_Capra_hircus_LMBR1_domain_containing_1_(LMBRD1),_mRNA;;;;;PREDICTED:_Capra_hircus_mediator_of_RNA_polymerase_II_transcription_subunit_4_pseudogene_(LOC102179378),_misc_RNA
198	XM_005688665.2-XM_013968936.1	13	939	425.707	7.03159	0	939	0	PREDICTED:_Capra_hircus_charged_multivesicular_body_protein_4B_(CHMP4B),_mRNA;;;;;PREDICTED:_Capra_hircus_RALY_heterogeneous_nuclear_ribonucleoprotein_(RALY),_mRNA
199	XM_013975049.1-XM_005698164.2	26	1258	425.419	7.0265	0	1258	0	PREDICTED:_Capra_hircus_cleavage_stimulation_factor,_3'_pre-RNA,_subunit_2,_64kDa,_tau_variant_(CSTF2T),_mRNA;;;;;PREDICTED:_Capra_hircus_APOBEC1_complementation_factor_(A1CF),_transcript_variant_X1,_mRNA
200	XM_013967428.1-XM_013967429.1	11	912	425.026	7.01957	0	912	0	PREDICTED:_Capra_hircus_transmembrane_protein_131_(TMEM131),_mRNA;;;;;PREDICTED:_Capra_hircus_von_Willebrand_factor_A_domain_containing_3B_(VWA3B),_mRNA
201	XM_005689042.2	14	819	424.995	7.01903	0	816	2	PREDICTED:_Capra_hircus_chromosome_14_open_reading_frame,_human_C8orf34_(C14H8orf34),_mRNA
202	XM_013974709.1-XM_013974620.1	25	838	424.484	7.01	0	838	0	PREDICTED:_Capra_hircus_ectonucleotide_pyrophosphatase/phosphodiesterase_family_member_7-like_(LOC102170015),_mRNA;;;;;PREDICTED:_Capra_hircus_RNA_binding_protein,_fox-1_homolog_(C._elegans)_1_(RBFOX1),_mRNA
203	XR_001296046.1	9	215	423.399	6.99084	0	200	5	PREDICTED:_Capra_hircus_heat_shock_cognate_71_kDa_protein_pseudogene_(LOC102171608),_misc_RNA
204	XM_013966319.1-XM_013970343.1	8	811	422.78	6.97992	0	811	0	PREDICTED:_Capra_hircus_tumor_suppressing_subtransferable_candidate_1_(TSSC1),_mRNA;;;;;PREDICTED:_Capra_hircus_laminin,_gamma_1_(formerly_LAMB2)_(LAMC1),_mRNA
205	XM_013964445.1-XM_005681255.2	6	1568	422.408	6.97336	0	1568	0	PREDICTED:_Capra_hircus_nuclear_assembly_factor_1_ribonucleoprotein_(NAF1),_mRNA;;;;;PREDICTED:_Capra_hircus_Bardet-Biedl_syndrome_7_(BBS7),_transcript_variant_X1,_mRNA
206	XM_005675934.2-XM_013975046.1	2	1421	422.032	6.96671	0	1421	0	PREDICTED:_Capra_hircus_KIAA1715_ortholog_(KIAA1715),_transcript_variant_X1,_mRNA;;;;;PREDICTED:_Capra_hircus_uncharacterized_LOC106503628_(LOC106503628),_mRNA
207	XM_005689313.1-XM_013969347.1	14	751	421.654	6.96003	0	751	0	PREDICTED:_Capra_hircus_growth_differentiation_factor_6_(GDF6),_mRNA;;;;;PREDICTED:_Capra_hircus_chromosome_14_open_reading_frame,_human_C8orf37_(C14H8orf37),_mRNA
208	XM_005681228.1	5	347	420.559	6.9407	0	335	10	PREDICTED:_Capra_hircus_uroplakin_3A_(UPK3A),_partial_mRNA
209	XM_005680883.2	5	438	420.483	6.93937	0	397	18	PREDICTED:_Capra_hircus_alpha-1-macroglobulin-like_(LOC102175278),_mRNA
210	XM_005691870.2-XM_013970975.1	18	1087	420.353	6.93707	0	1087	0	PREDICTED:_Capra_hircus_cytochrome_b-c1_complex_subunit_Rieske,_mitochondrial_(LOC102172289),_mRNA;;;;;PREDICTED:_Capra_hircus_V-set_and_transmembrane_domain_containing_2B_(VSTM2B),_transcript_variant_X1,_mRNA
211	XM_013965159.1-XM_005682359.2	7	152	420.172	6.93387	0	152	0	PREDICTED:_Capra_hircus_phosphodiesterase_4A,_cAMP-specific_(PDE4A),_mRNA;;;;;PREDICTED:_Capra_hircus_kelch-like_ECH-associated_protein_1_(KEAP1),_mRNA
212	XM_005689359.2	15	146	420.099	6.93258	1	143	1	PREDICTED:_Capra_hircus_matrix_metallopeptidase_13_(MMP13),_mRNA
213	XM_013974288.1-XR_001297239.1	24	713	419.988	6.93062	0	713	0	PREDICTED:_Capra_hircus_discs,_large_(Drosophila)_homolog-associated_protein_1_(DLGAP1),_mRNA;;;;;PREDICTED:_Capra_hircus_40S_ribosomal_protein_S7_pseudogene_(LOC102172112),_misc_RNA
214	XM_013963608.1	1	767	419.861	6.92839	0	750	7	PREDICTED:_Capra_hircus_interferon_gamma_receptor_2_(interferon_gamma_transducer_1)_(IFNGR2),_transcript_variant_X2,_mRNA
215	XM_005684481.1	9	990	419.627	6.92425	0	978	9	PREDICTED:_Capra_hircus_tRNA_methyltransferase_11_homolog_(S._cerevisiae)_(TRMT11),_transcript_variant_X1,_mRNA
216	XM_005675219.2-XM_005689223.2	1	619	419.43	6.92078	0	619	0	PREDICTED:_Capra_hircus_ATPase,_class_VI,_type_11B_(ATP11B),_mRNA;;;;;PREDICTED:_Capra_hircus_mitochondrial_transcription_termination_factor_3_(MTERF3),_mRNA
217	XM_005686722.2-XM_005686723.1	11	26	417.703	6.89028	0	26	0	PREDICTED:_Capra_hircus_gamma-glutamyl_carboxylase_(GGCX),_mRNA;;;;;PREDICTED:_Capra_hircus_methionine_adenosyltransferase_II,_alpha_(MAT2A),_mRNA
218	XR_310440.2	12	805	416.766	6.87374	0	805	0	PREDICTED:_Capra_hircus_uncharacterized_LOC102178917_(LOC102178917),_ncRNA
219	XM_013971702.1-XM_013971703.1	18	633	416.762	6.87367	0	633	0	PREDICTED:_Capra_hircus_olfactory_receptor_5-like_(LOC102188971),_mRNA;;;;;PREDICTED:_Capra_hircus_zinc_finger,_imprinted_2_(ZIM2),_mRNA
220	XM_013971774.1	19	1266	416.576	6.87039	0	1266	0	PREDICTED:_Capra_hircus_carbonic_anhydrase_X_(CA10),_transcript_variant_X2,_mRNA
221	XM_005688665.2	13	212	416.18	6.8634	0	208	4	PREDICTED:_Capra_hircus_charged_multivesicular_body_protein_4B_(CHMP4B),_mRNA
222	XM_005709675.2	12	232	415.905	6.85854	0	216	8	PREDICTED:_Capra_hircus_ATPase,_H+/K+_exchanging,_beta_polypeptide_(ATP4B),_mRNA
223	XM_005689428.1-XM_013969547.1	15	112	415.879	6.85808	0	112	0	PREDICTED:_Capra_hircus_chromosome_15_open_reading_frame,_human_C11orf88_(C15H11orf88),_mRNA;;;;;PREDICTED:_Capra_hircus_layilin_(LAYN),_transcript_variant_X1,_mRNA
224	XM_005688456.1	13	319	415.72	6.85528	0	310	1	PREDICTED:_Capra_hircus_short_palate,_lung_and_nasal_epithelium_carcinoma-associated_protein_2B-like_(LOC102185377),_mRNA
225	XM_005681611.2	6	735	415.694	6.85482	0	735	0	PREDICTED:_Capra_hircus_sec1_family_domain_containing_2_(SCFD2),_mRNA
226	XM_005681753.1-XM_013964722.1	9	112	415.115	6.8446	0	112	0	PREDICTED:_Capra_hircus_epithelial_mitogen_(EPGN),_transcript_variant_X2,_mRNA;;;;;PREDICTED:_Capra_hircus_epiregulin_(EREG),_mRNA
227	XM_013962965.1	3	731	413.837	6.82204	0	622	42	PREDICTED:_Capra_hircus_microtubule-actin_crosslinking_factor_1_(MACF1),_transcript_variant_X11,_mRNA
228	XM_005689864.2	15	14	413.83	6.82191	0	14	0	PREDICTED:_Capra_hircus_nucleoporin_98kDa_(NUP98),_transcript_variant_X3,_mRNA
229	XM_005675303.2-XM_013964325.1	1	2	413.774	6.82091	0	2	0	PREDICTED:_Capra_hircus_neuroligin_1_(NLGN1),_transcript_variant_X2,_mRNA;;;;;PREDICTED:_Capra_hircus_peptidyl-prolyl_cis-trans_isomerase_A-like_(LOC106502150),_mRNA
230	XM_005693688.2-XM_013972155.1	1	968	413.276	6.81212	0	968	0	PREDICTED:_Capra_hircus_speckle-type_POZ_protein_(SPOP),_mRNA;;;;;PREDICTED:_Capra_hircus_EPH_receptor_A6_(EPHA6),_transcript_variant_X5,_mRNA
231	XM_005676059.2-XM_005676064.2	2	202	412.535	6.79905	0	202	0	PREDICTED:_Capra_hircus_RNA_binding_motif,_single_stranded_interacting_protein_1_(RBMS1),_transcript_variant_X1,_mRNA;;;;;PREDICTED:_Capra_hircus_integrin,_beta_6_(ITGB6),_transcript_variant_X1,_mRNA
232	XM_005692097.2-XM_005694603.2	18	999	411.854	6.78703	0	999	0	PREDICTED:_Capra_hircus_glutamic-oxaloacetic_transaminase_2,_mitochondrial_(GOT2),_mRNA;;;;;PREDICTED:_Capra_hircus_coiled-coil_domain_containing_125_(CCDC125),_transcript_variant_X1,_mRNA
233	XM_005681627.2-NM_001285724.1	6	469	411.815	6.78633	0	469	0	PREDICTED:_Capra_hircus_platelet-derived_growth_factor_receptor,_alpha_polypeptide_(PDGFRA),_transcript_variant_X1,_mRNA;;;;;Capra_hircus_v-kit_Hardy-Zuckerman_4_feline_sarcoma_viral_oncogene_homolog_(KIT),_mRNA
234	XM_005698598.2	26	894	411.529	6.78129	0	890	2	PREDICTED:_Capra_hircus_ADAM_metallopeptidase_domain_12_(ADAM12),_transcript_variant_X2,_mRNA
235	XM_005688841.2	14	919	411.335	6.77787	0	906	7	PREDICTED:_Capra_hircus_leucine_rich_repeat_containing_6_(LRRC6),_mRNA
236	XM_013969162.1	2	1150	410.433	6.76193	0	1144	4	PREDICTED:_Capra_hircus_serine_threonine_kinase_39_(STK39),_mRNA
237	XM_005686240.2	11	461	410.351	6.76049	0	460	1	PREDICTED:_Capra_hircus_mal,_T-cell_differentiation_protein-like_(MALL),_mRNA
238	XM_005680832.1-XM_013964194.1	5	600	410.296	6.75951	0	600	0	PREDICTED:_Capra_hircus_taste_receptor_type_2_member_10-like_(LOC102180468),_mRNA;;;;;PREDICTED:_Capra_hircus_taste_receptor_type_2_member_10-like_(LOC102181009),_mRNA
239	XM_005686014.2	10	117	410.24	6.75853	0	116	0	PREDICTED:_Capra_hircus_solute_carrier_family_39,_member_9_(SLC39A9),_mRNA
240	XM_005679023.1-XM_005679024.2	4	844	410.228	6.75832	0	844	0	PREDICTED:_Capra_hircus_Fer3-like_bHLH_transcription_factor_(FERD3L),_mRNA;;;;;PREDICTED:_Capra_hircus_TWIST_neighbor_(TWISTNB),_mRNA
241	XM_005687458.2	12	362	409.98	6.75395	0	358	4	PREDICTED:_Capra_hircus_calcium_binding_protein_39-like_(CAB39L),_transcript_variant_X2,_mRNA
242	XM_005686840.1	11	104	409.69	6.74882	0	104	0	PREDICTED:_Capra_hircus_chromosome_11_open_reading_frame,_human_C2orf42_(C11H2orf42),_transcript_variant_X1,_mRNA
243	XM_005699336.2-XM_013975719.1	28	26	409.227	6.74065	0	26	0	PREDICTED:_Capra_hircus_mitogen-activated_protein_kinase_8_(MAPK8),_transcript_variant_X1,_mRNA;;;;;PREDICTED:_Capra_hircus_Rho_GTPase_activating_protein_22_(ARHGAP22),_transcript_variant_X6,_mRNA
244	XM_005681214.2-XM_013964405.1	5	886	409.114	6.73865	0	886	0	PREDICTED:_Capra_hircus_RIB43A_domain_with_coiled-coils_2_(RIBC2),_mRNA;;;;;PREDICTED:_Capra_hircus_fibulin_1_(FBLN1),_mRNA
245	XM_013969368.1-XM_005689239.2	14	164	408.548	6.72865	0	164	0	PREDICTED:_Capra_hircus_cadherin_17,_LI_cadherin_(liver-intestine)_(CDH17),_mRNA;;;;;PREDICTED:_Capra_hircus_pyruvate_dehyrogenase_phosphatase_catalytic_subunit_1_(PDP1),_mRNA

## Sheet: Korean_Crossbred
Additional File 4: Supplementary Excel Table
The results of XP-CLR analysis for each of the 10 goat populations including the entire Saanen group and the Boer group
The analysis for detecting the selection signal was calculated as XP-CLR, and the table below is sorted in descending order for the normalized XP-CLR score.
The "Gene name" column indicates the detected Gene ID, the "No. of SNP" column indicates the number of SNPs corresponding to the gene, and "Normalized Score" indicates the normalized value for detected XP-CLR score.
The columns "No. of HIGH Impact", "No. of MODERATE Impact", and "No. of LOW Impact" indicate the number of SNPs that can give a functional impact on the corresponding gene, respectively. This information was annotated through "SnpEff".
The "Gene Information" column indicates the description of the corresponding "Gene ID".
Table. Korean Indigenous Goat vs Korean Crossbred
Num	Gene ID	CHR	No. of SNP	XP-CLR Score	Normalized XP-CLR Score	No. of HIGH Impact	No. of MODERATE Impact	No. of LOW Impact	Gene information
1	XM_013967176.1	1	3151	4890.22	178.216	2	3082	31	PREDICTED:_Capra_hircus_phosphoinositide_3-kinase_regulatory_subunit_4-like_(LOC102177934),_mRNA
2	XM_013971038.1	1	444	3345.65	121.847	0	444	0	PREDICTED:_Capra_hircus_siah_E3_ubiquitin_protein_ligase_1_(SIAH1),_mRNA
3	XR_001297599.1	1	757	2811.82	102.365	0	756	1	PREDICTED:_Capra_hircus_uncharacterized_LOC106503932_(LOC106503932),_transcript_variant_X1,_ncRNA
4	XR_001296096.1-XR_001297600.1	1	1802	2795.33	101.763	0	1802	0	PREDICTED:_Capra_hircus_uncharacterized_LOC102177757_(LOC102177757),_transcript_variant_X2,_ncRNA;;;;;PREDICTED:_Capra_hircus_uncharacterized_LOC106503932_(LOC106503932),_transcript_variant_X2,_ncRNA
5	XM_005677771.2	3	659	2524.62	91.8835	0	625	15	PREDICTED:_Capra_hircus_myomegalin_(LOC102171475),_transcript_variant_X4,_mRNA
6	XM_005701227.2	10	833	2412.77	87.8016	3	740	32	PREDICTED:_Capra_hircus_uncharacterized_LOC102180840_(LOC102180840),_mRNA
7	XM_005675704.2-XR_001296181.1	1	3079	1727.74	62.8013	0	3079	0	PREDICTED:_Capra_hircus_potassium_channel,_inwardly_rectifying_subfamily_J,_member_6_(KCNJ6),_mRNA;;;;;PREDICTED:_Capra_hircus_uncharacterized_LOC106502550_(LOC106502550),_ncRNA
8	XR_001296181.1	1	90	1152.76	41.8173	0	90	0	PREDICTED:_Capra_hircus_uncharacterized_LOC106502550_(LOC106502550),_ncRNA
9	XM_013969265.1-XM_005689325.2	14	3590	1112.22	40.3378	0	3590	0	PREDICTED:_Capra_hircus_carbonic_anhydrase_III_(CA3),_mRNA;;;;;PREDICTED:_Capra_hircus_carbonic_anhydrase_XIII_(CA13),_transcript_variant_X1,_mRNA
10	XM_005675709.2	1	119	1004.12	36.3927	0	117	1	PREDICTED:_Capra_hircus_collagen,_type_VI,_alpha_6_(COL6A6),_mRNA
11	XM_013967176.1-XM_005675709.2	1	37	948.24	34.3533	0	37	0	PREDICTED:_Capra_hircus_phosphoinositide_3-kinase_regulatory_subunit_4-like_(LOC102177934),_mRNA;;;;;PREDICTED:_Capra_hircus_collagen,_type_VI,_alpha_6_(COL6A6),_mRNA
12	XM_005693801.2-XM_005693808.2	19	723	862.8	31.2352	0	723	0	PREDICTED:_Capra_hircus_keratin-associated_protein_9-2-like_(LOC102172755),_mRNA;;;;;PREDICTED:_Capra_hircus_keratin-associated_protein_9-2-like_(LOC102174594),_mRNA
13	XM_013972075.1-XM_013972074.1	19	802	783.318	28.3345	0	802	0	PREDICTED:_Capra_hircus_keratin-associated_protein_9-8-like_(LOC102179595),_mRNA;;;;;PREDICTED:_Capra_hircus_keratin-associated_protein_9-9-like_(LOC102174332),_transcript_variant_X2,_mRNA
14	XR_001296183.1	1	41	615.043	22.1932	0	41	0	PREDICTED:_Capra_hircus_uncharacterized_LOC102178215_(LOC102178215),_ncRNA
15	XM_005693807.1	19	404	570.355	20.5623	0	394	4	PREDICTED:_Capra_hircus_keratin-associated_protein_9-9-like_(LOC102174332),_transcript_variant_X1,_mRNA
16	XM_005680840.1	5	424	519.574	18.7091	0	413	5	PREDICTED:_Capra_hircus_oxidized_low-density_lipoprotein_receptor_1-like_(LOC102183131),_mRNA
17	XM_013972074.1-XM_005693806.2	19	451	499.009	17.9586	0	451	0	PREDICTED:_Capra_hircus_keratin-associated_protein_9-9-like_(LOC102174332),_transcript_variant_X2,_mRNA;;;;;PREDICTED:_Capra_hircus_keratin-associated_protein_29-1_(LOC102174062),_mRNA
18	XM_005680839.2	5	971	479.283	17.2387	0	963	2	PREDICTED:_Capra_hircus_NKG2-A/NKG2-B_type_II_integral_membrane_protein-like_(LOC102182856),_mRNA
19	XM_005699489.2-NR_129792.1	29	8688	474.54	17.0655	0	8688	0	PREDICTED:_Capra_hircus_CD59_glycoprotein-like_(LOC102175833),_mRNA;;;;;Capra_hircus_microRNA_708_(MIR708),_microRNA
20	XM_005683552.2-XM_005683556.2	8	180	462.777	16.6362	0	180	0	PREDICTED:_Capra_hircus_elongator_acetyltransferase_complex_subunit_3_(ELP3),_mRNA;;;;;PREDICTED:_Capra_hircus_nuclear_GTPase,_germinal_center_associated_(NUGGC),_transcript_variant_X2,_mRNA
21	XM_005688942.2-XR_001296481.1	14	2119	429.628	15.4265	0	2119	0	PREDICTED:_Capra_hircus_gasdermin_C_(GSDMC),_mRNA;;;;;PREDICTED:_Capra_hircus_uncharacterized_LOC106502827_(LOC106502827),_transcript_variant_X1,_ncRNA
22	XM_005683556.2-XM_013965860.1	8	146	426.642	15.3175	0	146	0	PREDICTED:_Capra_hircus_nuclear_GTPase,_germinal_center_associated_(NUGGC),_transcript_variant_X2,_mRNA;;;;;PREDICTED:_Capra_hircus_scavenger_receptor_class_A,_member_5_(SCARA5),_mRNA
23	XM_005680841.2	5	501	415.866	14.9242	0	498	3	PREDICTED:_Capra_hircus_natural_killer_cells_antigen_CD94-like_(LOC102183401),_mRNA
24	XR_001296346.1-XM_005675898.1	2	5994	415.528	14.9119	0	5994	0	PREDICTED:_Capra_hircus_heterogeneous_nuclear_ribonucleoprotein_A3-like_(LOC102170470),_misc_RNA;;;;;PREDICTED:_Capra_hircus_CWC22_spliceosome-associated_protein_(CWC22),_transcript_variant_X1,_mRNA
25	XM_013964208.1-XM_005680833.2	5	227	389.804	13.9731	0	227	0	PREDICTED:_Capra_hircus_Y_box_binding_protein_3_(YBX3),_mRNA;;;;;PREDICTED:_Capra_hircus_serine/threonine/tyrosine_kinase_1_(STYK1),_transcript_variant_X1,_mRNA
26	XM_013964193.1-XM_005680832.1	5	620	387.805	13.9001	0	620	0	PREDICTED:_Capra_hircus_taste_receptor_type_2_member_7-like_(LOC102180198),_mRNA;;;;;PREDICTED:_Capra_hircus_taste_receptor_type_2_member_10-like_(LOC102180468),_mRNA
27	XM_013975049.1-XM_005698164.2	26	2186	385.127	13.8024	0	2186	0	PREDICTED:_Capra_hircus_cleavage_stimulation_factor,_3'_pre-RNA,_subunit_2,_64kDa,_tau_variant_(CSTF2T),_mRNA;;;;;PREDICTED:_Capra_hircus_APOBEC1_complementation_factor_(A1CF),_transcript_variant_X1,_mRNA
28	XM_005691203.2	17	4202	384.745	13.7885	0	4200	2	PREDICTED:_Capra_hircus_solute_carrier_family_10,_member_7_(SLC10A7),_transcript_variant_X1,_mRNA
29	XM_013965812.1	7	1906	382.92	13.7219	0	1901	1	PREDICTED:_Capra_hircus_transmembrane_protein_232_(TMEM232),_mRNA
30	XM_013970549.1-XM_013970552.1	17	5085	366.356	13.1174	0	5085	0	PREDICTED:_Capra_hircus_family_with_sequence_similarity_198,_member_B_(FAM198B),_mRNA;;;;;PREDICTED:_Capra_hircus_glutamate_receptor,_ionotropic,_AMPA_2_(GRIA2),_mRNA
31	XM_013971751.1-XR_001296540.1	14	3818	354.398	12.6809	0	3818	0	PREDICTED:_Capra_hircus_uncharacterized_LOC102172005_(LOC102172005),_mRNA;;;;;PREDICTED:_Capra_hircus_uncharacterized_LOC106502869_(LOC106502869),_transcript_variant_X3,_ncRNA
32	XM_005684644.2	9	1171	354.368	12.6799	0	1171	0	PREDICTED:_Capra_hircus_glutamate_receptor,_ionotropic,_kainate_2_(GRIK2),_transcript_variant_X2,_mRNA
33	XR_001296796.1-XM_013970521.1	5	2472	352.776	12.6218	0	2472	0	PREDICTED:_Capra_hircus_40S_ribosomal_protein_S3a_pseudogene_(LOC102174421),_misc_RNA;;;;;PREDICTED:_Capra_hircus_WW_domain-binding_protein_11-like_(LOC102170258),_mRNA
34	XM_005698980.2	28	790	350.558	12.5408	2	750	19	PREDICTED:_Capra_hircus_mitogen-activated_protein_kinase_kinase_kinase_MLK4_(LOC102191110),_mRNA
35	XM_013969162.1	2	1429	349.421	12.4993	0	1423	4	PREDICTED:_Capra_hircus_serine_threonine_kinase_39_(STK39),_mRNA
36	XM_013968102.1-XR_001296324.1	11	1910	348.504	12.4658	0	1910	0	PREDICTED:_Capra_hircus_olfactomedin_1_(OLFM1),_mRNA;;;;;PREDICTED:_Capra_hircus_uncharacterized_LOC106502687_(LOC106502687),_ncRNA
37	XM_005696191.2-XM_005696193.2	23	1211	348.415	12.4626	0	1211	0	PREDICTED:_Capra_hircus_family_with_sequence_similarity_83,_member_B_(FAM83B),_mRNA;;;;;PREDICTED:_Capra_hircus_tubulointerstitial_nephritis_antigen_(TINAG),_mRNA
38	XM_005680838.2-XM_005680839.2	5	862	344.316	12.313	0	862	0	PREDICTED:_Capra_hircus_NKG2-A/NKG2-B_type_II_integral_membrane_protein-like_(LOC102182573),_mRNA;;;;;PREDICTED:_Capra_hircus_NKG2-A/NKG2-B_type_II_integral_membrane_protein-like_(LOC102182856),_mRNA
39	XM_005683496.2-XM_013970320.1	16	1474	343.238	12.2737	0	1474	0	PREDICTED:_Capra_hircus_WD_repeat_domain_36_(WDR36),_mRNA;;;;;PREDICTED:_Capra_hircus_calcium_channel,_voltage-dependent,_R_type,_alpha_1E_subunit_(CACNA1E),_mRNA
40	XM_005689261.2-XM_013969250.1	14	1865	342.6	12.2504	0	1865	0	PREDICTED:_Capra_hircus_WW_domain_containing_E3_ubiquitin_protein_ligase_1_(WWP1),_transcript_variant_X1,_mRNA;;;;;PREDICTED:_Capra_hircus_solute_carrier_family_7_member_13_(LOC102173951),_mRNA
41	XM_005677801.2-XM_005677802.2	3	825	339.735	12.1458	0	825	0	PREDICTED:_Capra_hircus_family_with_sequence_similarity_46,_member_C_(FAM46C),_mRNA;;;;;PREDICTED:_Capra_hircus_mannosidase,_alpha,_class_1A,_member_2_(MAN1A2),_mRNA
42	XM_013962967.1	3	3361	337.263	12.0556	0	3242	49	PREDICTED:_Capra_hircus_microtubule-actin_crosslinking_factor_1_(MACF1),_transcript_variant_X13,_mRNA
43	XM_005680875.1-XM_013964187.1	5	37	334.708	11.9624	0	37	0	PREDICTED:_Capra_hircus_taste_receptor_type_2_member_31-like_(LOC102169653),_mRNA;;;;;PREDICTED:_Capra_hircus_taste_receptor_type_2_member_31_(LOC102169944),_mRNA
44	XR_001297356.1-XR_001297357.1	27	945	331.585	11.8484	0	945	0	PREDICTED:_Capra_hircus_uncharacterized_LOC102185059_(LOC102185059),_ncRNA;;;;;PREDICTED:_Capra_hircus_uncharacterized_LOC106503665_(LOC106503665),_ncRNA
45	XM_013969270.1-XM_013969326.1	14	3713	329.947	11.7886	0	3713	0	PREDICTED:_Capra_hircus_trichorhinophalangeal_syndrome_I_(TRPS1),_transcript_variant_X1,_mRNA;;;;;PREDICTED:_Capra_hircus_CUB_and_sushi_domain-containing_protein_3_(LOC102185671),_mRNA
46	XM_013974140.1	23	1935	329.812	11.7837	0	1935	0	PREDICTED:_Capra_hircus_ataxin_1_(ATXN1),_mRNA
47	XM_005683495.2-XM_013965813.1	7	934	328.702	11.7432	0	934	0	PREDICTED:_Capra_hircus_solute_carrier_family_25,_member_46_(SLC25A46),_mRNA;;;;;PREDICTED:_Capra_hircus_thymic_stromal_lymphopoietin_(TSLP),_mRNA
48	XM_013967406.1	11	1044	326.232	11.653	0	1026	11	PREDICTED:_Capra_hircus_nephronophthisis_1_(juvenile)_(NPHP1),_transcript_variant_X1,_mRNA
49	XM_013970615.1	17	144	326.222	11.6527	0	136	4	PREDICTED:_Capra_hircus_coiled-coil_domain_containing_92_(CCDC92),_mRNA
50	XM_005689235.2-XM_013969304.1	14	1323	325.509	11.6266	0	1323	0	PREDICTED:_Capra_hircus_RAD54_homolog_B_(S._cerevisiae)_(RAD54B),_transcript_variant_X1,_mRNA;;;;;PREDICTED:_Capra_hircus_GTP_binding_protein_overexpressed_in_skeletal_muscle_(GEM),_mRNA
51	XR_001295574.1-XM_005689233.2	14	836	325.076	11.6108	0	836	0	PREDICTED:_Capra_hircus_40S_ribosomal_protein_S15a_pseudogene_(LOC102173911),_misc_RNA;;;;;PREDICTED:_Capra_hircus_KIAA1429_ortholog_(KIAA1429),_transcript_variant_X1,_mRNA
52	XM_013968063.1	11	481	320.404	11.4404	3	455	9	PREDICTED:_Capra_hircus_ABO_blood_group_(transferase_A,_alpha_1-3-N-acetylgalactosaminyltransferase;_transferase_B,_alpha_1-3-galactosyltransferase)_(ABO),_transcript_variant_X1,_mRNA
53	XM_005697526.2	14	124	318.554	11.3728	0	116	2	PREDICTED:_Capra_hircus_ribosomal_protein_S15a_(RPS15A),_mRNA
54	XM_005679574.2-XM_013963563.1	4	6436	315.615	11.2655	0	6436	0	PREDICTED:_Capra_hircus_thiamin_pyrophosphokinase_1_(TPK1),_mRNA;;;;;PREDICTED:_Capra_hircus_contactin_associated_protein-like_2_(CNTNAP2),_mRNA
55	XR_001297357.1-XM_005698761.2	27	3060	313.407	11.185	0	3060	0	PREDICTED:_Capra_hircus_uncharacterized_LOC106503665_(LOC106503665),_ncRNA;;;;;PREDICTED:_Capra_hircus_ZFP42_zinc_finger_protein_(ZFP42),_mRNA
56	XM_005692674.2	18	69	311.554	11.1174	0	69	0	PREDICTED:_Capra_hircus_calcium_binding_protein_5_(CABP5),_mRNA
57	XM_013969435.1-XM_005675928.2	2	6201	311.438	11.1131	0	6201	0	PREDICTED:_Capra_hircus_heterogeneous_nuclear_ribonucleoprotein_A3-like_(LOC102172646),_mRNA;;;;;PREDICTED:_Capra_hircus_metaxin_2_(MTX2),_mRNA
58	XM_013966230.1	8	204	310.345	11.0732	0	202	1	PREDICTED:_Capra_hircus_thyroid_peroxidase_(TPO),_mRNA
59	XR_001297357.1	27	557	308.89	11.0201	0	544	3	PREDICTED:_Capra_hircus_uncharacterized_LOC106503665_(LOC106503665),_ncRNA
60	XM_013970932.1	18	2218	308.354	11.0006	0	2216	2	PREDICTED:_Capra_hircus_c-Maf_inducing_protein_(CMIP),_mRNA
61	XM_013969304.1-XM_013969368.1	14	696	307.517	10.97	0	696	0	PREDICTED:_Capra_hircus_GTP_binding_protein_overexpressed_in_skeletal_muscle_(GEM),_mRNA;;;;;PREDICTED:_Capra_hircus_cadherin_17,_LI_cadherin_(liver-intestine)_(CDH17),_mRNA
62	XM_005709474.2-XM_013969116.1	14	667	306.776	10.943	0	667	0	PREDICTED:_Capra_hircus_adenylate_cyclase_8_(brain)_(ADCY8),_mRNA;;;;;PREDICTED:_Capra_hircus_ArfGAP_with_SH3_domain,_ankyrin_repeat_and_PH_domain_1_(ASAP1),_mRNA
63	XR_001296678.1-XR_310619.2	16	892	306.675	10.9393	0	892	0	PREDICTED:_Capra_hircus_uncharacterized_LOC106503008_(LOC106503008),_ncRNA;;;;;PREDICTED:_Capra_hircus_uncharacterized_LOC102174324_(LOC102174324),_ncRNA
64	XM_005683802.2-XM_013966002.1	8	4725	306.194	10.9217	0	4725	0	PREDICTED:_Capra_hircus_phosphoserine_aminotransferase_1_(PSAT1),_mRNA;;;;;PREDICTED:_Capra_hircus_transducin-like_enhancer_of_split_4_(TLE4),_mRNA
65	XM_005680838.2	5	1325	305.63	10.9012	0	1320	2	PREDICTED:_Capra_hircus_NKG2-A/NKG2-B_type_II_integral_membrane_protein-like_(LOC102182573),_mRNA
66	XM_013970615.1-XM_005691347.1	17	12	304.977	10.8773	0	12	0	PREDICTED:_Capra_hircus_coiled-coil_domain_containing_92_(CCDC92),_mRNA;;;;;PREDICTED:_Capra_hircus_dynein,_axonemal,_heavy_chain_10_(DNAH10),_mRNA
67	XM_013972895.1-XM_005694918.2	21	2269	304.372	10.8552	0	2269	0	PREDICTED:_Capra_hircus_ATPase,_class_V,_type_10A_(ATP10A),_mRNA;;;;;PREDICTED:_Capra_hircus_gamma-aminobutyric_acid_(GABA)_A_receptor,_beta_3_(GABRB3),_mRNA
68	XM_005688841.2-XM_013969128.1	14	147	301.19	10.7391	0	147	0	PREDICTED:_Capra_hircus_leucine_rich_repeat_containing_6_(LRRC6),_mRNA;;;;;PREDICTED:_Capra_hircus_potassium_channel,_voltage_gated_KQT-like_subfamily_Q,_member_3_(KCNQ3),_partial_mRNA
69	XM_013975594.1-XM_013975596.1	28	1747	300.021	10.6965	0	1747	0	PREDICTED:_Capra_hircus_receptor_accessory_protein_3_(REEP3),_mRNA;;;;;PREDICTED:_Capra_hircus_MLV-related_proviral_Env_polyprotein-like_(LOC102178425),_mRNA
70	XM_013969244.1-XM_013969336.1	14	1052	299.08	10.6621	0	1052	0	PREDICTED:_Capra_hircus_protein_serine_kinase_H2_(PSKH2),_mRNA;;;;;PREDICTED:_Capra_hircus_carbonic_anhydrase_II_(CA2),_mRNA
71	XM_013973144.1-XM_013967515.1	15	3514	298.632	10.6458	0	3514	0	PREDICTED:_Capra_hircus_putative_teratocarcinoma-derived_growth_factor_3_(LOC102176170),_mRNA;;;;;PREDICTED:_Capra_hircus_family_with_sequence_similarity_136,_member_A_(FAM136A),_mRNA
72	XM_005696962.2-XM_005696963.2	24	1089	298.143	10.6279	0	1089	0	PREDICTED:_Capra_hircus_cadherin_7,_type_2_(CDH7),_transcript_variant_X1,_mRNA;;;;;PREDICTED:_Capra_hircus_serpin_peptidase_inhibitor,_clade_B_(ovalbumin),_member_8_(SERPINB8),_mRNA
73	XM_013964514.1-XM_013964574.1	6	2801	293.756	10.4678	0	2801	0	PREDICTED:_Capra_hircus_putative_MAGE_domain-containing_protein_MAGEA13P_(LOC102171416),_mRNA;;;;;PREDICTED:_Capra_hircus_protocadherin-7-like_(LOC106502201),_partial_mRNA
74	XM_005693243.1	19	295	293.548	10.4602	0	291	4	PREDICTED:_Capra_hircus_lectin,_galactoside-binding,_soluble,_9_(LGALS9),_transcript_variant_X2,_mRNA
75	XM_005684423.1	8	1007	293.503	10.4586	2	987	8	PREDICTED:_Capra_hircus_syntrophin,_gamma_2_(SNTG2),_mRNA
76	XR_001296673.1	16	334	293.153	10.4458	0	334	0	PREDICTED:_Capra_hircus_uncharacterized_LOC106503003_(LOC106503003),_transcript_variant_X2,_ncRNA
77	XM_013966071.1-XM_013966072.1	8	1720	293.061	10.4425	0	1720	0	PREDICTED:_Capra_hircus_testis-expressed_sequence_10_protein-like_(LOC102189209),_mRNA;;;;;PREDICTED:_Capra_hircus_spermatogenesis-associated_protein_31E1-like_(LOC106502419),_mRNA
78	XR_001297332.1-XM_013975312.1	26	1320	292.893	10.4363	0	1320	0	PREDICTED:_Capra_hircus_uncharacterized_LOC106503644_(LOC106503644),_ncRNA;;;;;PREDICTED:_Capra_hircus_O-6-methylguanine-DNA_methyltransferase_(MGMT),_transcript_variant_X3,_mRNA
79	XM_005698170.2	26	3476	292.042	10.4053	0	3466	10	PREDICTED:_Capra_hircus_sphingomyelin_synthase_1_(SGMS1),_mRNA
80	XM_005697630.2-XM_013962465.1	25	1614	289.805	10.3236	0	1614	0	PREDICTED:_Capra_hircus_GSG1-like_(GSG1L),_mRNA;;;;;PREDICTED:_Capra_hircus_protein_inhibitor_of_activated_STAT,_3_(PIAS3),_mRNA
81	XM_013969339.1-XM_013971751.1	14	4434	288.737	10.2846	0	4434	0	PREDICTED:_Capra_hircus_RALY_RNA_binding_protein-like_(RALYL),_transcript_variant_X2,_mRNA;;;;;PREDICTED:_Capra_hircus_uncharacterized_LOC102172005_(LOC102172005),_mRNA
82	XM_013976964.1	6	791	285.979	10.184	5	752	19	PREDICTED:_Capra_hircus_epididymis-specific_alpha-mannosidase-like_(LOC102189389),_mRNA
83	XM_013966331.1	9	1459	284.625	10.1346	0	1455	3	PREDICTED:_Capra_hircus_filamin_A_interacting_protein_1_(FILIP1),_mRNA
84	XR_001295946.1-NR_129795.1	8	1905	283.338	10.0876	0	1905	0	PREDICTED:_Capra_hircus_Golgi-associated_plant_pathogenesis-related_protein_1_pseudogene_(LOC102184340),_misc_RNA;;;;;Capra_hircus_microRNA_873_(MIR873),_microRNA
85	XM_005676064.2	2	1311	283.207	10.0828	1	1303	5	PREDICTED:_Capra_hircus_integrin,_beta_6_(ITGB6),_transcript_variant_X1,_mRNA
86	XM_005702109.2	18	547	283.064	10.0776	0	539	1	PREDICTED:_Capra_hircus_myeloid_cell_surface_antigen_CD33-like_(LOC102174471),_mRNA
87	XM_013970441.1-XM_005691031.2	16	1239	280.492	9.98375	0	1239	0	PREDICTED:_Capra_hircus_hedgehog_acyltransferase_(HHAT),_transcript_variant_X1,_mRNA;;;;;PREDICTED:_Capra_hircus_SERTA_domain_containing_4_(SERTAD4),_mRNA
88	XM_013965093.1-XM_013970359.1	16	1601	280.318	9.97741	0	1601	0	PREDICTED:_Capra_hircus_chromosome_7_open_reading_frame,_human_C19orf53_(C7H19orf53),_mRNA;;;;;PREDICTED:_Capra_hircus_RAS_protein_activator_like_2_(RASAL2),_transcript_variant_X1,_mRNA
89	XM_005681709.2-XM_005681647.2	6	12141	279.962	9.9644	0	12141	0	PREDICTED:_Capra_hircus_insulin-like_growth_factor_binding_protein_7_(IGFBP7),_mRNA;;;;;PREDICTED:_Capra_hircus_adhesion_G_protein-coupled_receptor_L3_(ADGRL3),_transcript_variant_X1,_mRNA
90	XM_013963461.1-XM_005679567.1	4	70	279.501	9.94758	0	70	0	PREDICTED:_Capra_hircus_olfactory_receptor_2A14-like_(LOC102187648),_mRNA;;;;;PREDICTED:_Capra_hircus_olfactory_receptor_2A2-like_(LOC102186931),_mRNA
91	XM_013969285.1	2	1357	278.932	9.9268	0	1357	0	PREDICTED:_Capra_hircus_potassium_channel,_voltage_gated_eag_related_subfamily_H,_member_7_(KCNH7),_transcript_variant_X4,_mRNA
92	XM_005687489.2-XM_013968281.1	12	2612	278.272	9.90272	0	2612	0	PREDICTED:_Capra_hircus_ubiquitin-fold_modifier_1_(UFM1),_mRNA;;;;;PREDICTED:_Capra_hircus_transient_receptor_potential_cation_channel,_subfamily_C,_member_4_(TRPC4),_mRNA
93	XM_013966226.1-XM_013966320.1	8	368	278.129	9.89751	0	368	0	PREDICTED:_Capra_hircus_myelin_transcription_factor_1-like_(MYT1L),_mRNA;;;;;PREDICTED:_Capra_hircus_peroxidasin_(PXDN),_mRNA
94	XM_013975856.1-XM_005699729.2	29	435	277.625	9.87913	0	435	0	PREDICTED:_Capra_hircus_ADAM_metallopeptidase_with_thrombospondin_type_1_motif,_15_(ADAMTS15),_mRNA;;;;;PREDICTED:_Capra_hircus_sorting_nexin_19_(SNX19),_mRNA
95	XM_005690940.1-XM_005690941.2	16	1034	273.814	9.74003	0	1034	0	PREDICTED:_Capra_hircus_acyl-CoA_binding_domain_containing_6_(ACBD6),_mRNA;;;;;PREDICTED:_Capra_hircus_xenotropic_and_polytropic_retrovirus_receptor_1_(XPR1),_mRNA
96	XM_013971588.1-XM_013971402.1	18	23	273.318	9.72193	0	23	0	PREDICTED:_Capra_hircus_cytoplasmic_tRNA_2-thiolation_protein_1-like_(LOC106503150),_mRNA;;;;;PREDICTED:_Capra_hircus_carcinoembryonic_antigen-related_cell_adhesion_molecule_18_(CEACAM18),_mRNA
97	XR_310618.2-XM_013974762.1	16	1164	272.714	9.6999	0	1164	0	PREDICTED:_Capra_hircus_uncharacterized_LOC102169208_(LOC102169208),_transcript_variant_X2,_ncRNA;;;;;PREDICTED:_Capra_hircus_transducin_(beta)-like_2_(TBL2),_mRNA
98	XM_005688938.1	14	284	272.701	9.69942	0	268	6	PREDICTED:_Capra_hircus_HERV-H_LTR-associating_1_(HHLA1),_mRNA
99	XM_013975308.1-XM_013975269.1	26	1525	272.405	9.68863	0	1525	0	PREDICTED:_Capra_hircus_adrenoceptor_alpha_2A_(ADRA2A),_mRNA;;;;;PREDICTED:_Capra_hircus_glycerol-3-phosphate_acyltransferase,_mitochondrial_(GPAM),_transcript_variant_X3,_mRNA
100	XM_013966207.1	8	428	272.063	9.67613	0	423	3	PREDICTED:_Capra_hircus_tumor_necrosis_factor_receptor_superfamily_member_10A-like_(LOC102187768),_mRNA
101	XM_013969110.1	14	35	271.29	9.64794	0	35	0	PREDICTED:_Capra_hircus_EFR3_homolog_A_(EFR3A),_mRNA
102	XM_013968842.1	13	1198	271.237	9.64599	0	1163	22	PREDICTED:_Capra_hircus_bactericidal/permeability-increasing_protein_(BPI),_transcript_variant_X4,_mRNA
103	XM_013969533.1-XM_005676099.2	2	1629	270.755	9.62838	0	1629	0	PREDICTED:_Capra_hircus_tetratricopeptide_repeat,_ankyrin_repeat_and_coiled-coil_containing_1_(TANC1),_transcript_variant_X1,_mRNA;;;;;PREDICTED:_Capra_hircus_death_associated_protein-like_1_(DAPL1),_mRNA
104	XM_005690913.2-XR_001296670.1	16	303	269.747	9.5916	0	303	0	PREDICTED:_Capra_hircus_transcription_initiation_factor_TFIID_subunit_9-like_(LOC102183623),_mRNA;;;;;PREDICTED:_Capra_hircus_SEC16_homolog_B,_endoplasmic_reticulum_export_factor_(SEC16B),_transcript_variant_X4,_misc_RNA
105	XM_013974603.1-XM_005691065.2	16	3188	269.625	9.58716	0	3188	0	PREDICTED:_Capra_hircus_protease,_serine,_33_(PRSS33),_partial_mRNA;;;;;PREDICTED:_Capra_hircus_nuclear_receptor_subfamily_5,_group_A,_member_2_(NR5A2),_mRNA
106	XM_013964417.1-XM_013967338.1	5	2176	269.535	9.58388	0	2176	0	PREDICTED:_Capra_hircus_uncharacterized_LOC106502159_(LOC106502159),_partial_mRNA;;;;;PREDICTED:_Capra_hircus_angel_homolog_1_(Drosophila)_(ANGEL1),_mRNA
107	XM_013969541.1	2	169	269.357	9.57739	0	168	1	PREDICTED:_Capra_hircus_tetratricopeptide_repeat,_ankyrin_repeat_and_coiled-coil_containing_1_(TANC1),_transcript_variant_X3,_mRNA
108	XM_013971852.1-XM_005693206.2	19	969	268.703	9.55352	0	969	0	PREDICTED:_Capra_hircus_schlafen_family_member_12_(LOC102184939),_mRNA;;;;;PREDICTED:_Capra_hircus_unc-45_myosin_chaperone_B_(UNC45B),_mRNA
109	XM_013966245.1	1	1247	267.609	9.51359	0	1247	0	PREDICTED:_Capra_hircus_transmembrane_protein_108_(TMEM108),_transcript_variant_X2,_mRNA
110	XM_005690940.1	16	891	267.506	9.50981	0	890	1	PREDICTED:_Capra_hircus_acyl-CoA_binding_domain_containing_6_(ACBD6),_mRNA
111	XM_013968055.1	11	170	267.458	9.50805	0	170	0	PREDICTED:_Capra_hircus_1-acylglycerol-3-phosphate_O-acyltransferase_2_(AGPAT2),_mRNA
112	XM_005689233.2	14	25	266.077	9.45767	0	25	0	PREDICTED:_Capra_hircus_KIAA1429_ortholog_(KIAA1429),_transcript_variant_X1,_mRNA
113	XM_013968055.1-XM_013968057.1	11	489	266.037	9.45619	0	489	0	PREDICTED:_Capra_hircus_1-acylglycerol-3-phosphate_O-acyltransferase_2_(AGPAT2),_mRNA;;;;;PREDICTED:_Capra_hircus_family_with_sequence_similarity_69,_member_B_(FAM69B),_partial_mRNA
114	XM_005695532.2-XM_013973397.1	22	1032	265.631	9.44141	0	1032	0	PREDICTED:_Capra_hircus_programmed_cell_death_6_interacting_protein_(PDCD6IP),_mRNA;;;;;PREDICTED:_Capra_hircus_cAMP-regulated_phosphoprotein,_21kDa_(ARPP21),_transcript_variant_X2,_mRNA
115	XM_005689000.2-XM_005689001.2	14	459	265.265	9.42805	0	459	0	PREDICTED:_Capra_hircus_cholesterol_7-alpha-monooxygenase_(LOC102187785),_mRNA;;;;;PREDICTED:_Capra_hircus_syndecan_binding_protein_(syntenin)_(SDCBP),_mRNA
116	XM_005689428.1	15	867	264.993	9.4181	0	859	4	PREDICTED:_Capra_hircus_chromosome_15_open_reading_frame,_human_C11orf88_(C15H11orf88),_mRNA
117	XM_013962967.1-XM_005678668.2	3	130	264.706	9.40764	0	130	0	PREDICTED:_Capra_hircus_microtubule-actin_crosslinking_factor_1_(MACF1),_transcript_variant_X13,_mRNA;;;;;PREDICTED:_Capra_hircus_NADH_dehydrogenase_(ubiquinone)_Fe-S_protein_5,_15kDa_(NADH-coenzyme_Q_reductase)_(NDUFS5),_mRNA
118	XM_013969463.1-XM_013969439.1	15	1097	264.317	9.39345	0	1097	0	PREDICTED:_Capra_hircus_dopamine_receptor_D2_(DRD2),_mRNA;;;;;PREDICTED:_Capra_hircus_transmembrane_protease,_serine_5_(TMPRSS5),_mRNA
119	XM_005682939.2-XM_005694882.2	20	884	262.564	9.32947	0	884	0	PREDICTED:_Capra_hircus_S-phase_kinase-associated_protein_1_(SKP1),_mRNA;;;;;PREDICTED:_Capra_hircus_dynein,_axonemal,_heavy_chain_5_(DNAH5),_mRNA
120	XM_005687664.2-XM_013971109.1	12	1692	262.365	9.32219	0	1692	0	PREDICTED:_Capra_hircus_LIM_domain_7_(LMO7),_transcript_variant_X3,_mRNA;;;;;PREDICTED:_Capra_hircus_chromosome_18_open_reading_frame,_human_C19orf47_(C18H19orf47),_transcript_variant_X1,_mRNA
121	XM_013962965.1	3	710	262.198	9.31611	0	601	41	PREDICTED:_Capra_hircus_microtubule-actin_crosslinking_factor_1_(MACF1),_transcript_variant_X11,_mRNA
122	XM_005688549.2-XM_005688550.2	13	322	260.924	9.26959	0	322	0	PREDICTED:_Capra_hircus_bactericidal/permeability-increasing_protein_(BPI),_transcript_variant_X2,_mRNA;;;;;PREDICTED:_Capra_hircus_lipopolysaccharide_binding_protein_(LBP),_mRNA
123	XM_013976742.1-XR_001296484.1	14	1230	260.61	9.25815	0	1230	0	PREDICTED:_Capra_hircus_ankyrin_repeat_domain-containing_protein_26-like_(LOC102177047),_partial_mRNA;;;;;PREDICTED:_Capra_hircus_uncharacterized_LOC106502832_(LOC106502832),_ncRNA
124	XM_013968021.1	11	402	260.018	9.23656	0	394	7	PREDICTED:_Capra_hircus_calmodulin-regulated_spectrin-associated_protein_1-like_(LOC106502666),_partial_mRNA
125	XM_005683581.2	8	1237	259.969	9.23474	0	1236	1	PREDICTED:_Capra_hircus_kinesin_family_member_13B_(KIF13B),_mRNA
126	XM_005676099.2	2	344	259.393	9.21374	0	340	2	PREDICTED:_Capra_hircus_death_associated_protein-like_1_(DAPL1),_mRNA
127	XM_005683575.2-XM_013965833.1	8	810	259.08	9.20232	0	810	0	PREDICTED:_Capra_hircus_disintegrin_and_metalloproteinase_domain-containing_protein_20-like_(LOC102186590),_mRNA;;;;;PREDICTED:_Capra_hircus_defensin,_beta_134_(DEFB134),_mRNA
128	XM_013975499.1-CHR_END	27	1465	258.878	9.19493	0	1465	0	PREDICTED:_Capra_hircus_zinc_finger_protein_385D_(ZNF385D),_mRNA
129	XM_005677795.2-XM_005677986.1	3	1974	258.787	9.19162	0	1974	0	PREDICTED:_Capra_hircus_T-box_15_(TBX15),_mRNA;;;;;PREDICTED:_Capra_hircus_sperm_associated_antigen_17_(SPAG17),_mRNA
130	XM_013975596.1	28	303	258.523	9.182	4	254	11	PREDICTED:_Capra_hircus_MLV-related_proviral_Env_polyprotein-like_(LOC102178425),_mRNA
131	XR_001295952.1-XM_005683598.2	8	961	258.318	9.1745	0	961	0	PREDICTED:_Capra_hircus_uncharacterized_LOC106502390_(LOC106502390),_ncRNA;;;;;PREDICTED:_Capra_hircus_IZUMO_family_member_3_(IZUMO3),_transcript_variant_X1,_mRNA
132	XM_005680836.2-XM_005680837.2	5	1340	258.131	9.16768	0	1340	0	PREDICTED:_Capra_hircus_killer_cell_lectin-like_receptor_2_(LOC102182017),_mRNA;;;;;PREDICTED:_Capra_hircus_NKG2-A/NKG2-B_type_II_integral_membrane_protein-like_(LOC102182286),_mRNA
133	XM_013971564.1	18	235	257.608	9.1486	0	230	4	PREDICTED:_Capra_hircus_adaptor-related_protein_complex_2,_sigma_1_subunit_(AP2S1),_mRNA
134	XM_013969547.1-XM_013969478.1	15	675	257.464	9.14335	0	675	0	PREDICTED:_Capra_hircus_layilin_(LAYN),_transcript_variant_X1,_mRNA;;;;;PREDICTED:_Capra_hircus_salt-inducible_kinase_2_(SIK2),_mRNA
135	XM_013963584.1-XM_013974228.1	24	1089	257.26	9.13589	0	1089	0	PREDICTED:_Capra_hircus_zinc_finger_protein_862_(ZNF862),_mRNA;;;;;PREDICTED:_Capra_hircus_teashirt_zinc_finger_homeobox_1_(TSHZ1),_mRNA
136	XR_310417.2	11	12	257.164	9.13237	0	12	0	PREDICTED:_Capra_hircus_uncharacterized_LOC102168737_(LOC102168737),_ncRNA
137	XM_005698167.2-XM_005698170.2	26	66	257.124	9.13093	0	66	0	PREDICTED:_Capra_hircus_N-acylsphingosine_amidohydrolase_(non-lysosomal_ceramidase)_2_(ASAH2),_transcript_variant_X3,_mRNA;;;;;PREDICTED:_Capra_hircus_sphingomyelin_synthase_1_(SGMS1),_mRNA
138	XM_005691032.2	16	859	257.011	9.12681	0	858	0	PREDICTED:_Capra_hircus_synaptotagmin_XIV_(SYT14),_mRNA
139	XR_311109.2	26	296	255.965	9.08865	0	282	12	PREDICTED:_Capra_hircus_uncharacterized_LOC102184308_(LOC102184308),_ncRNA
140	XM_013969368.1-XM_005689239.2	14	1354	255.551	9.07354	0	1354	0	PREDICTED:_Capra_hircus_cadherin_17,_LI_cadherin_(liver-intestine)_(CDH17),_mRNA;;;;;PREDICTED:_Capra_hircus_pyruvate_dehyrogenase_phosphatase_catalytic_subunit_1_(PDP1),_mRNA
141	XM_013975544.1-XM_013975523.1	28	2108	254.687	9.04198	0	2108	0	PREDICTED:_Capra_hircus_potassium_channel,_two_pore_domain_subfamily_K,_member_1_(KCNK1),_mRNA;;;;;PREDICTED:_Capra_hircus_solute_carrier_family_35,_member_F3_(SLC35F3),_mRNA
142	XM_005697688.2	25	149	254.563	9.03746	0	135	10	PREDICTED:_Capra_hircus_major_vault_protein_(MVP),_mRNA
143	XM_005686240.2	11	645	253.847	9.01133	0	639	6	PREDICTED:_Capra_hircus_mal,_T-cell_differentiation_protein-like_(MALL),_mRNA
144	XM_013970359.1	16	1	253.656	9.00437	0	1	0	PREDICTED:_Capra_hircus_RAS_protein_activator_like_2_(RASAL2),_transcript_variant_X1,_mRNA
145	XM_013962872.1	3	349	253.562	9.00095	0	349	0	PREDICTED:_Capra_hircus_CUB_and_Sushi_multiple_domains_2_(CSMD2),_mRNA
146	XM_005695373.2-XM_005678403.2	21	2464	253.419	8.99572	0	2464	0	PREDICTED:_Capra_hircus_vaccinia_related_kinase_1_(VRK1),_transcript_variant_X2,_mRNA;;;;;PREDICTED:_Capra_hircus_glutathione_peroxidase_7_(GPX7),_mRNA
147	XM_005692672.2	18	814	252.684	8.96887	0	803	7	PREDICTED:_Capra_hircus_bile_salt_sulfotransferase-like_(LOC102181331),_mRNA
148	XM_005694833.2-XM_005694834.2	20	3232	252.469	8.96104	0	3232	0	PREDICTED:_Capra_hircus_cadherin_6,_type_2,_K-cadherin_(fetal_kidney)_(CDH6),_mRNA;;;;;PREDICTED:_Capra_hircus_cadherin_9,_type_2_(T1-cadherin)_(CDH9),_transcript_variant_X2,_mRNA
149	XM_013975596.1-XM_013963902.1	28	144	252.34	8.95634	0	144	0	PREDICTED:_Capra_hircus_MLV-related_proviral_Env_polyprotein-like_(LOC102178425),_mRNA;;;;;PREDICTED:_Capra_hircus_uncharacterized_LOC106502104_(LOC106502104),_mRNA
150	XM_005675907.2	2	2363	251.929	8.94135	0	2329	16	PREDICTED:_Capra_hircus_coiled-coil_domain_containing_141_(CCDC141),_mRNA
151	XM_013970435.1-XM_013965093.1	16	301	251.557	8.92778	0	301	0	PREDICTED:_Capra_hircus_quinone_oxidoreductase-like_protein_2_(LOC102182333),_mRNA;;;;;PREDICTED:_Capra_hircus_chromosome_7_open_reading_frame,_human_C19orf53_(C7H19orf53),_mRNA
152	XM_013971702.1-XM_013971703.1	18	664	250.972	8.90642	0	664	0	PREDICTED:_Capra_hircus_olfactory_receptor_5-like_(LOC102188971),_mRNA;;;;;PREDICTED:_Capra_hircus_zinc_finger,_imprinted_2_(ZIM2),_mRNA
153	XM_013968559.1	2	1102	250.32	8.88261	0	919	137	PREDICTED:_Capra_hircus_titin_(TTN),_mRNA
154	XR_001297584.1-XR_001297133.1	14	1056	249.932	8.86847	0	1056	0	PREDICTED:_Capra_hircus_mediator_of_RNA_polymerase_II_transcription_subunit_4_pseudogene_(LOC102179378),_misc_RNA;;;;;PREDICTED:_Capra_hircus_uncharacterized_LOC106503451_(LOC106503451),_ncRNA
155	XM_013970270.1-XM_013966305.1	8	2339	249.067	8.83691	0	2339	0	PREDICTED:_Capra_hircus_calmodulin-binding_transcription_activator_1-like_(LOC106502970),_mRNA;;;;;PREDICTED:_Capra_hircus_CDK5_regulatory_subunit_associated_protein_2_(CDK5RAP2),_mRNA
156	XM_013966319.1-XM_013970343.1	8	1213	247.419	8.77673	0	1213	0	PREDICTED:_Capra_hircus_tumor_suppressing_subtransferable_candidate_1_(TSSC1),_mRNA;;;;;PREDICTED:_Capra_hircus_laminin,_gamma_1_(formerly_LAMB2)_(LAMC1),_mRNA
157	XM_013969304.1	14	113	245.982	8.72431	0	110	3	PREDICTED:_Capra_hircus_GTP_binding_protein_overexpressed_in_skeletal_muscle_(GEM),_mRNA
158	XM_013969436.1-XM_013969535.1	15	1132	245.713	8.71448	0	1132	0	PREDICTED:_Capra_hircus_chromosome_15_open_reading_frame,_human_C11orf87_(C15H11orf87),_mRNA;;;;;PREDICTED:_Capra_hircus_zinc_finger_CCCH-type_containing_12C_(ZC3H12C),_mRNA
159	XM_005686190.2-XM_013967366.1	10	935	244.813	8.68163	0	935	0	PREDICTED:_Capra_hircus_fibronectin_leucine_rich_transmembrane_protein_2_(FLRT2),_mRNA;;;;;PREDICTED:_Capra_hircus_galactosylceramidase_(GALC),_mRNA
160	XM_005688456.1-XM_005688457.1	13	19	244.643	8.67543	0	19	0	PREDICTED:_Capra_hircus_short_palate,_lung_and_nasal_epithelium_carcinoma-associated_protein_2B-like_(LOC102185377),_mRNA;;;;;PREDICTED:_Capra_hircus_uncharacterized_LOC102185668_(LOC102185668),_partial_mRNA
161	XM_005692659.2	18	322	244.596	8.67371	0	299	20	PREDICTED:_Capra_hircus_Rho_GTPase_activating_protein_35_(ARHGAP35),_mRNA
162	XM_013968057.1	11	256	243.804	8.64481	0	254	0	PREDICTED:_Capra_hircus_family_with_sequence_similarity_69,_member_B_(FAM69B),_partial_mRNA
163	XR_310662.2-XM_013970932.1	18	4	243.723	8.64187	0	4	0	PREDICTED:_Capra_hircus_uncharacterized_LOC102181146_(LOC102181146),_ncRNA;;;;;PREDICTED:_Capra_hircus_c-Maf_inducing_protein_(CMIP),_mRNA
164	XM_013965863.1-XM_005683562.2	8	1294	241.407	8.55734	0	1294	0	PREDICTED:_Capra_hircus_transmembrane_protein_215_(TMEM215),_mRNA;;;;;PREDICTED:_Capra_hircus_NADH_dehydrogenase_(ubiquinone)_1_beta_subcomplex,_6,_17kDa_(NDUFB6),_mRNA
165	XM_005676022.2-XM_013969206.1	2	1456	241.256	8.55183	0	1456	0	PREDICTED:_Capra_hircus_xin_actin-binding_repeat-containing_protein_2_(LOC102177479),_mRNA;;;;;PREDICTED:_Capra_hircus_sodium_channel,_voltage_gated,_type_VII_alpha_subunit_(SCN7A),_transcript_variant_X1,_mRNA
166	XM_013969148.1	8	168	240.611	8.52829	0	168	0	PREDICTED:_Capra_hircus_XK,_Kell_blood_group_complex_subunit-related_family,_member_4_(XKR4),_mRNA
167	XM_005684368.1-XM_005684369.2	8	198	240.442	8.52214	0	198	0	PREDICTED:_Capra_hircus_allantoicase_(ALLC),_mRNA;;;;;PREDICTED:_Capra_hircus_collectin_sub-family_member_11_(COLEC11),_mRNA
168	XM_005689042.2-XM_013969208.1	14	852	240.134	8.51088	0	852	0	PREDICTED:_Capra_hircus_chromosome_14_open_reading_frame,_human_C8orf34_(C14H8orf34),_mRNA;;;;;PREDICTED:_Capra_hircus_sulfatase_1_(SULF1),_transcript_variant_X2,_mRNA
169	XM_005699503.2	29	2900	239.911	8.50273	0	2893	6	PREDICTED:_Capra_hircus_teneurin-4-like_(LOC102181101),_mRNA
170	NM_001285609.1-XM_005694609.2	1	1378	239.864	8.50104	0	1378	0	Capra_hircus_ferritin,_heavy_polypeptide_1_(FTH1),_mRNA;;;;;PREDICTED:_Capra_hircus_phosphoinositide-3-kinase,_regulatory_subunit_1_(alpha)_(PIK3R1),_transcript_variant_X2,_mRNA
171	XM_013967428.1-XM_013967429.1	11	2118	239.814	8.49921	0	2118	0	PREDICTED:_Capra_hircus_transmembrane_protein_131_(TMEM131),_mRNA;;;;;PREDICTED:_Capra_hircus_von_Willebrand_factor_A_domain_containing_3B_(VWA3B),_mRNA
172	XM_013970889.1	18	911	239.266	8.47922	0	887	22	PREDICTED:_Capra_hircus_phospholipase_C,_gamma_2_(phosphatidylinositol-specific)_(PLCG2),_mRNA
173	XM_013969787.1	15	1341	239.049	8.47128	0	1337	4	PREDICTED:_Capra_hircus_low_density_lipoprotein_receptor_class_A_domain_containing_3_(LDLRAD3),_mRNA
174	XM_013967571.1-XM_013967572.1	11	147	238.961	8.46808	0	147	0	PREDICTED:_Capra_hircus_THUMP_domain_containing_2_(THUMPD2),_mRNA;;;;;PREDICTED:_Capra_hircus_solute_carrier_family_8_(sodium/calcium_exchanger),_member_1_(SLC8A1),_transcript_variant_X1,_mRNA
175	XM_005702055.2	2	220	238.381	8.44691	0	205	10	PREDICTED:_Capra_hircus_basement_membrane-specific_heparan_sulfate_proteoglycan_core_protein-like_(LOC102178538),_mRNA
176	XM_013970363.1	16	593	236.925	8.39377	0	592	1	PREDICTED:_Capra_hircus_syntaxin_6_(STX6),_mRNA
177	NR_129718.1-NR_129719.1	15	14	236.518	8.37892	0	14	0	Capra_hircus_microRNA_34b_(MIR34B),_microRNA;;;;;Capra_hircus_microRNA_34c_(MIR34C),_microRNA
178	XM_005709426.2-XM_013970842.1	17	180	235.495	8.34158	0	180	0	PREDICTED:_Capra_hircus_adenosine_receptor_A2a_(LOC102183812),_partial_mRNA;;;;;PREDICTED:_Capra_hircus_sperm_antigen_with_calponin_homology_and_coiled-coil_domains_1-like_(SPECC1L),_mRNA
179	XM_013969336.1-XM_013969265.1	14	376	235.214	8.33131	0	376	0	PREDICTED:_Capra_hircus_carbonic_anhydrase_II_(CA2),_mRNA;;;;;PREDICTED:_Capra_hircus_carbonic_anhydrase_III_(CA3),_mRNA
180	XM_013969186.1	14	196	234.986	8.32299	0	196	0	PREDICTED:_Capra_hircus_UBX_domain_protein_2B_(UBXN2B),_mRNA
181	XM_005683572.2-XM_005683573.1	8	972	234.563	8.30755	0	972	0	PREDICTED:_Capra_hircus_glycine_receptor,_alpha_3_(GLRA3),_mRNA;;;;;PREDICTED:_Capra_hircus_disintegrin_and_metalloproteinase_domain-containing_protein_29_(LOC102186013),_mRNA
182	XM_005695166.2-XM_013973061.1	21	676	234.21	8.29467	0	676	0	PREDICTED:_Capra_hircus_syntaxin_binding_protein_6_(amisyn)_(STXBP6),_mRNA;;;;;PREDICTED:_Capra_hircus_neuro-oncological_ventral_antigen_1_(NOVA1),_mRNA
183	XM_005690293.2-XM_005690294.2	15	1177	234.056	8.28905	0	1177	0	PREDICTED:_Capra_hircus_ciliary_neurotrophic_factor_(CNTF),_mRNA;;;;;PREDICTED:_Capra_hircus_glycine_N-acyltransferase-like_(LOC102175500),_mRNA
184	XM_005696958.2-XM_005696959.2	24	844	233.845	8.28137	0	844	0	PREDICTED:_Capra_hircus_docking_protein_6_(DOK6),_mRNA;;;;;PREDICTED:_Capra_hircus_coiled-coil_domain_containing_102B_(CCDC102B),_mRNA
185	XM_005689042.2	14	845	233.743	8.27762	0	842	2	PREDICTED:_Capra_hircus_chromosome_14_open_reading_frame,_human_C8orf34_(C14H8orf34),_mRNA
186	XM_005689239.2-XM_005689243.2	14	829	233.162	8.25645	0	829	0	PREDICTED:_Capra_hircus_pyruvate_dehyrogenase_phosphatase_catalytic_subunit_1_(PDP1),_mRNA;;;;;PREDICTED:_Capra_hircus_transmembrane_protein_67_(TMEM67),_transcript_variant_X2,_mRNA
187	XM_005686421.2	11	457	233.037	8.25189	0	445	10	PREDICTED:_Capra_hircus_lectin,_mannose-binding_2-like_(LMAN2L),_mRNA
188	XM_013967979.1-XM_013968020.1	11	136	232.434	8.22988	0	136	0	PREDICTED:_Capra_hircus_potassium_channel,_sodium_activated_subfamily_T,_member_1_(KCNT1),_mRNA;;;;;PREDICTED:_Capra_hircus_calmodulin_regulated_spectrin-associated_protein_1_(CAMSAP1),_mRNA
189	XM_013967383.1	10	855	232.162	8.21993	0	854	1	PREDICTED:_Capra_hircus_forkhead_box_N3_(FOXN3),_mRNA
190	XM_005686499.2-XM_005686501.2	11	1374	232.145	8.21931	0	1374	0	PREDICTED:_Capra_hircus_CDC42_effector_protein_(Rho_GTPase_binding)_3_(CDC42EP3),_mRNA;;;;;PREDICTED:_Capra_hircus_regulator_of_microtubule_dynamics_2_(RMDN2),_mRNA
191	XR_001296678.1	16	327	231.558	8.19789	0	317	5	PREDICTED:_Capra_hircus_uncharacterized_LOC106503008_(LOC106503008),_ncRNA
192	XM_005689325.2-XM_013969334.1	14	320	231.064	8.17987	0	320	0	PREDICTED:_Capra_hircus_carbonic_anhydrase_XIII_(CA13),_transcript_variant_X1,_mRNA;;;;;PREDICTED:_Capra_hircus_carbonic_anhydrase_XIII_(CA13),_transcript_variant_X2,_mRNA
193	XM_005697544.2-XM_013974968.1	25	875	230.816	8.17081	0	875	0	PREDICTED:_Capra_hircus_G_protein-coupled_receptor_139_(GPR139),_mRNA;;;;;PREDICTED:_Capra_hircus_glycoprotein_2_(zymogen_granule_membrane)_(GP2),_transcript_variant_X2,_mRNA
194	XM_005699089.2	28	1487	230.776	8.16935	0	1487	0	PREDICTED:_Capra_hircus_catenin_alpha-3-like_(LOC102178978),_mRNA
195	XM_005686529.2	11	500	230.756	8.16862	0	498	1	PREDICTED:_Capra_hircus_transmembrane_protein_178A_(TMEM178A),_mRNA
196	XM_005689623.2	15	68	230.717	8.1672	0	68	0	PREDICTED:_Capra_hircus_5-hydroxytryptamine_(serotonin)_receptor_3A,_ionotropic_(HTR3A),_mRNA
197	NM_001285698.1	21	95	230.675	8.16567	0	95	0	Capra_hircus_proteasome_subunit_alpha_6_(PSMA6),_mRNA
198	XR_310416.2	11	202	230.666	8.16534	1	198	0	PREDICTED:_Capra_hircus_uncharacterized_LOC102168552_(LOC102168552),_ncRNA
199	XM_013966468.1	9	914	230.546	8.16098	0	909	3	PREDICTED:_Capra_hircus_activating_signal_cointegrator_1_complex_subunit_3_(ASCC3),_transcript_variant_X1,_mRNA
200	XM_013967559.1-XM_013967560.1	11	699	230.531	8.16042	0	699	0	PREDICTED:_Capra_hircus_cytochrome_P450_1B1_(LOC102184252),_mRNA;;;;;PREDICTED:_Capra_hircus_atlastin_GTPase_2_(ATL2),_mRNA
201	XM_013970619.1	17	457	229.298	8.1154	0	449	6	PREDICTED:_Capra_hircus_Rab_interacting_lysosomal_protein-like_1_(RILPL1),_transcript_variant_X3,_mRNA
202	XM_005694855.2	20	645	229.271	8.11443	0	645	0	PREDICTED:_Capra_hircus_ANKH_inorganic_pyrophosphate_transport_regulator_(ANKH),_mRNA
203	XM_013969233.1-XM_005689112.2	14	1116	228.909	8.10121	0	1116	0	PREDICTED:_Capra_hircus_zinc_finger_homeobox_4_(ZFHX4),_mRNA;;;;;PREDICTED:_Capra_hircus_peroxisomal_biogenesis_factor_2_(PEX2),_transcript_variant_X2,_mRNA
204	XM_005690939.1-XM_005690940.1	16	227	228.879	8.10013	0	227	0	PREDICTED:_Capra_hircus_LIM_homeobox_4_(LHX4),_mRNA;;;;;PREDICTED:_Capra_hircus_acyl-CoA_binding_domain_containing_6_(ACBD6),_mRNA
205	XM_013969407.1-XR_001296546.1	15	1952	228.776	8.09638	0	1952	0	PREDICTED:_Capra_hircus_contactin_5_(CNTN5),_mRNA;;;;;PREDICTED:_Capra_hircus_L-lactate_dehydrogenase_B_chain_pseudogene_(LOC102175874),_misc_RNA
206	XM_013966746.1-XM_005699514.2	29	2278	228.736	8.09489	0	2278	0	PREDICTED:_Capra_hircus_poly_(ADP-ribose)_polymerase_family,_member_16_(PARP16),_mRNA;;;;;PREDICTED:_Capra_hircus_neural_EGFL_like_1_(NELL1),_transcript_variant_X2,_mRNA
207	XM_013969358.1-XM_005689118.1	14	909	228.459	8.08479	0	909	0	PREDICTED:_Capra_hircus_interleukin_7_(IL7),_mRNA;;;;;PREDICTED:_Capra_hircus_stathmin_2_(STMN2),_mRNA
208	XM_013968460.1	13	849	228.365	8.08137	0	843	5	PREDICTED:_Capra_hircus_CUGBP,_Elav-like_family_member_2_(CELF2),_mRNA
209	XM_005696193.2-XM_005696194.2	23	268	227.738	8.0585	0	268	0	PREDICTED:_Capra_hircus_tubulointerstitial_nephritis_antigen_(TINAG),_mRNA;;;;;PREDICTED:_Capra_hircus_muscular_LMNA-interacting_protein_(MLIP),_transcript_variant_X1,_mRNA
210	XR_310416.2-XR_310417.2	11	85	227.374	8.0452	0	85	0	PREDICTED:_Capra_hircus_uncharacterized_LOC102168552_(LOC102168552),_ncRNA;;;;;PREDICTED:_Capra_hircus_uncharacterized_LOC102168737_(LOC102168737),_ncRNA
211	XM_013974709.1-XM_013974620.1	25	779	227.071	8.03415	0	779	0	PREDICTED:_Capra_hircus_ectonucleotide_pyrophosphatase/phosphodiesterase_family_member_7-like_(LOC102170015),_mRNA;;;;;PREDICTED:_Capra_hircus_RNA_binding_protein,_fox-1_homolog_(C._elegans)_1_(RBFOX1),_mRNA
212	XM_013973112.1-XR_001297037.1	21	721	226.314	8.00653	0	721	0	PREDICTED:_Capra_hircus_serine/threonine-protein_kinase_D1-like_(LOC106503372),_partial_mRNA;;;;;PREDICTED:_Capra_hircus_ribosomal_RNA_processing_protein_36_homolog_(LOC102174071),_misc_RNA
213	XR_001297205.1	23	216	225.792	7.98745	0	208	8	PREDICTED:_Capra_hircus_uncharacterized_LOC102169347_(LOC102169347),_transcript_variant_X1,_ncRNA
214	XM_005676209.1-XM_005676246.2	2	822	225.648	7.9822	0	822	0	PREDICTED:_Capra_hircus_dipeptidyl-peptidase_10_(non-functional)_(DPP10),_transcript_variant_X2,_mRNA;;;;;PREDICTED:_Capra_hircus_DEAD_(Asp-Glu-Ala-Asp)_box_polypeptide_18_(DDX18),_mRNA
215	XM_013968814.1	13	9	225.495	7.97664	0	9	0	PREDICTED:_Capra_hircus_short_palate,_lung_and_nasal_epithelium_carcinoma-associated_protein_2A-like_(LOC102171623),_mRNA
216	XM_013970417.1	16	393	225.115	7.96276	0	385	4	PREDICTED:_Capra_hircus_major_histocompatibility_complex_class_I-related_gene_protein_(LOC102190537),_transcript_variant_X3,_mRNA
217	XM_005681407.2	6	396	224.673	7.94664	0	391	0	PREDICTED:_Capra_hircus_unc-5_netrin_receptor_C_(UNC5C),_transcript_variant_X2,_mRNA
218	XM_005674788.2-XM_005674791.2	1	1136	223.602	7.90753	0	1136	0	PREDICTED:_Capra_hircus_cell_adhesion_molecule_2_(CADM2),_transcript_variant_X1,_mRNA;;;;;PREDICTED:_Capra_hircus_cell_adhesion_molecule_2_(CADM2),_transcript_variant_X3,_mRNA
219	XM_013967979.1	11	85	223.335	7.89778	0	85	0	PREDICTED:_Capra_hircus_potassium_channel,_sodium_activated_subfamily_T,_member_1_(KCNT1),_mRNA
220	XM_005694834.2	20	567	223.274	7.89557	0	565	0	PREDICTED:_Capra_hircus_cadherin_9,_type_2_(T1-cadherin)_(CDH9),_transcript_variant_X2,_mRNA
221	XM_005688552.2-XM_013968976.1	13	509	222.671	7.87358	0	509	0	PREDICTED:_Capra_hircus_adipogenin_(ADIG),_transcript_variant_X1,_mRNA;;;;;PREDICTED:_Capra_hircus_solute_carrier_family_32_(GABA_vesicular_transporter),_member_1_(SLC32A1),_mRNA
222	XM_013967212.1-XM_013967222.1	10	663	222.433	7.86487	0	663	0	PREDICTED:_Capra_hircus_dishevelled-binding_antagonist_of_beta-catenin_1_(DACT1),_mRNA;;;;;PREDICTED:_Capra_hircus_potassium_channel_subfamily_K_member_16-like_(LOC106502562),_mRNA
223	XM_013969805.1	15	1128	222.366	7.86244	0	1115	6	PREDICTED:_Capra_hircus_CD44_molecule_(Indian_blood_group)_(CD44),_mRNA
224	XM_013975867.1-XM_005699634.2	29	1089	222.108	7.853	0	1089	0	PREDICTED:_Capra_hircus_neurotrimin_(NTM),_transcript_variant_X1,_mRNA;;;;;PREDICTED:_Capra_hircus_opioid_binding_protein/cell_adhesion_molecule-like_(OPCML),_transcript_variant_X2,_mRNA
225	XM_005676997.2	2	172	221.978	7.84826	0	163	6	PREDICTED:_Capra_hircus_keratinocyte_differentiation_factor_1_(KDF1),_mRNA
226	XM_005686501.2	11	83	221.846	7.84345	0	82	0	PREDICTED:_Capra_hircus_regulator_of_microtubule_dynamics_2_(RMDN2),_mRNA
227	XM_005675934.2-XM_013975046.1	2	864	221.211	7.82027	0	864	0	PREDICTED:_Capra_hircus_KIAA1715_ortholog_(KIAA1715),_transcript_variant_X1,_mRNA;;;;;PREDICTED:_Capra_hircus_uncharacterized_LOC106503628_(LOC106503628),_mRNA
228	XR_001296227.1-XR_310847.2	10	973	220.827	7.80627	0	973	0	PREDICTED:_Capra_hircus_ferritin_light_chain_pseudogene_(LOC102187494),_misc_RNA;;;;;PREDICTED:_Capra_hircus_uncharacterized_LOC102172100_(LOC102172100),_transcript_variant_X1,_ncRNA
229	XM_005694824.2-XM_013972836.1	20	699	220.796	7.80513	0	699	0	PREDICTED:_Capra_hircus_threonyl-tRNA_synthetase_(TARS),_mRNA;;;;;PREDICTED:_Capra_hircus_natriuretic_peptide_receptor_3_(NPR3),_transcript_variant_X1,_mRNA
230	XM_005682706.2	7	183	220.769	7.80413	0	181	1	PREDICTED:_Capra_hircus_centrosomal_protein_120kDa_(CEP120),_mRNA
231	XM_013965967.1-XM_013965970.1	8	89	220.484	7.79375	0	89	0	PREDICTED:_Capra_hircus_tight_junction_protein_2_(TJP2),_transcript_variant_X1,_mRNA;;;;;PREDICTED:_Capra_hircus_family_with_sequence_similarity_189,_member_A2_(FAM189A2),_mRNA
232	XR_310451.2-XM_005693688.2	12	831	220.423	7.79152	0	831	0	PREDICTED:_Capra_hircus_uncharacterized_LOC102177071_(LOC102177071),_ncRNA;;;;;PREDICTED:_Capra_hircus_speckle-type_POZ_protein_(SPOP),_mRNA
233	XM_005675928.2	2	706	219.671	7.76407	0	704	0	PREDICTED:_Capra_hircus_metaxin_2_(MTX2),_mRNA
234	XM_005697629.2	25	313	219.639	7.76289	0	292	15	PREDICTED:_Capra_hircus_KIAA0556_ortholog_(KIAA0556),_mRNA
235	XM_013969513.1	15	416	219.151	7.74511	0	414	1	PREDICTED:_Capra_hircus_ubiquitin_specific_peptidase_28_(USP28),_transcript_variant_X3,_mRNA
236	XM_005689112.2-XR_001296510.1	14	751	218.89	7.73559	0	751	0	PREDICTED:_Capra_hircus_peroxisomal_biogenesis_factor_2_(PEX2),_transcript_variant_X2,_mRNA;;;;;PREDICTED:_Capra_hircus_uncharacterized_LOC106502854_(LOC106502854),_transcript_variant_X1,_ncRNA
237	XM_013976697.1-XR_001296329.1	12	1045	218.819	7.73298	0	1045	0	PREDICTED:_Capra_hircus_protocadherin_17_(PCDH17),_mRNA;;;;;PREDICTED:_Capra_hircus_uncharacterized_LOC106502692_(LOC106502692),_ncRNA
238	XM_013967422.1	11	577	218.269	7.71292	0	554	19	PREDICTED:_Capra_hircus_KAT8_regulatory_NSL_complex_subunit_3_(KANSL3),_transcript_variant_X5,_mRNA
239	XM_013975303.1-XM_013975295.1	26	157	217.818	7.69647	0	157	0	PREDICTED:_Capra_hircus_dual_specificity_phosphatase_5_(DUSP5),_mRNA;;;;;PREDICTED:_Capra_hircus_structural_maintenance_of_chromosomes_3_(SMC3),_mRNA
240	XM_005680841.2-XM_005680842.2	5	1484	217.439	7.68263	0	1484	0	PREDICTED:_Capra_hircus_natural_killer_cells_antigen_CD94-like_(LOC102183401),_mRNA;;;;;PREDICTED:_Capra_hircus_NKG2-D_type_II_integral_membrane_protein_(LOC102183941),_mRNA
241	XM_005690997.2-XM_005690999.2	16	537	217.149	7.67202	0	537	0	PREDICTED:_Capra_hircus_vasohibin_2_(VASH2),_mRNA;;;;;PREDICTED:_Capra_hircus_feline_leukemia_virus_subgroup_C_cellular_receptor_1_(FLVCR1),_mRNA
242	XM_005675928.2-XM_013968268.1	2	823	216.577	7.65116	0	823	0	PREDICTED:_Capra_hircus_metaxin_2_(MTX2),_mRNA;;;;;PREDICTED:_Capra_hircus_homeobox_D1_(HOXD1),_mRNA
243	XR_001297330.1	26	10	215.968	7.62892	0	10	0	PREDICTED:_Capra_hircus_uncharacterized_LOC102173912_(LOC102173912),_transcript_variant_X2,_ncRNA
244	XR_001296541.1-XM_005697526.2	14	48	215.894	7.62625	0	48	0	PREDICTED:_Capra_hircus_uncharacterized_LOC106502870_(LOC106502870),_ncRNA;;;;;PREDICTED:_Capra_hircus_ribosomal_protein_S15a_(RPS15A),_mRNA
245	XM_013969269.1-XM_013969276.1	2	1141	215.468	7.6107	0	1141	0	PREDICTED:_Capra_hircus_fidgetin_(FIGN),_mRNA;;;;;PREDICTED:_Capra_hircus_potassium_channel,_voltage_gated_eag_related_subfamily_H,_member_7_(KCNH7),_transcript_variant_X1,_mRNA
246	XM_013970950.1-XR_310662.2	18	7	215.327	7.60556	0	7	0	PREDICTED:_Capra_hircus_gigaxonin_(GAN),_mRNA;;;;;PREDICTED:_Capra_hircus_uncharacterized_LOC102181146_(LOC102181146),_ncRNA
247	XM_013962660.1-XM_005689357.2	15	1122	215.063	7.5959	0	1122	0	PREDICTED:_Capra_hircus_endogenous_retrovirus_group_K_member_19_Gag_polyprotein-like_(LOC106501950),_partial_mRNA;;;;;PREDICTED:_Capra_hircus_cytoplasmic_dynein_2_heavy_chain_1-like_(LOC102169314),_partial_mRNA
248	XM_013972895.1	21	1219	214.766	7.58506	0	1214	3	PREDICTED:_Capra_hircus_ATPase,_class_V,_type_10A_(ATP10A),_mRNA
249	XM_005709446.1-XR_001296673.1	16	521	214.546	7.57705	0	521	0	PREDICTED:_Capra_hircus_zinc_finger_protein_648_(ZNF648),_mRNA;;;;;PREDICTED:_Capra_hircus_uncharacterized_LOC106503003_(LOC106503003),_transcript_variant_X2,_ncRNA
250	XM_005691362.2	17	11	214.477	7.57452	0	11	0	PREDICTED:_Capra_hircus_Rab_interacting_lysosomal_protein-like_2_(RILPL2),_transcript_variant_X2,_mRNA
251	XM_005682930.2-XM_005682931.2	7	722	214.237	7.56575	0	722	0	PREDICTED:_Capra_hircus_heat_shock_70kDa_protein_4_(HSPA4),_mRNA;;;;;PREDICTED:_Capra_hircus_follistatin-like_4_(FSTL4),_mRNA
252	XM_005689112.2	14	160	213.858	7.55195	0	159	0	PREDICTED:_Capra_hircus_peroxisomal_biogenesis_factor_2_(PEX2),_transcript_variant_X2,_mRNA
253	XM_005674684.2-XR_309699.1	1	830	213.844	7.55141	0	830	0	PREDICTED:_Capra_hircus_interferon_(alpha,_beta_and_omega)_receptor_2_(IFNAR2),_mRNA;;;;;PREDICTED:_Capra_hircus_uncharacterized_LOC102175615_(LOC102175615),_ncRNA
254	XM_005691063.2-XR_001296678.1	16	72	213.641	7.54401	0	72	0	PREDICTED:_Capra_hircus_protein_tyrosine_phosphatase,_receptor_type,_C_(PTPRC),_mRNA;;;;;PREDICTED:_Capra_hircus_uncharacterized_LOC106503008_(LOC106503008),_ncRNA
255	XM_005691214.1-XM_013970505.1	17	78	213.63	7.54362	0	78	0	PREDICTED:_Capra_hircus_POU_class_4_homeobox_2_(POU4F2),_mRNA;;;;;PREDICTED:_Capra_hircus_solute_carrier_family_10,_member_7_(SLC10A7),_transcript_variant_X2,_mRNA

## Sheet: Entire_Boer_group
Additional File 4: Supplementary Excel Table
The results of XP-CLR analysis for each of the 10 goat populations including the entire Saanen group and the Boer group
The analysis for detecting the selection signal was calculated as XP-CLR, and the table below is sorted in descending order for the normalized XP-CLR score.
The "Gene name" column indicates the detected Gene ID, the "No. of SNP" column indicates the number of SNPs corresponding to the gene, and "Normalized Score" indicates the normalized value for detected XP-CLR score.
The columns "No. of HIGH Impact", "No. of MODERATE Impact", and "No. of LOW Impact" indicate the number of SNPs that can give a functional impact on the corresponding gene, respectively. This information was annotated through "SnpEff".
The "Gene Information" column indicates the description of the corresponding "Gene ID".
Table. Korean Indigenous Goat vs Entire Boer group
Num	Gene ID	CHR	No. of SNP	XP-CLR Score	Normalized XP-CLR Score	No. of HIGH Impact	No. of MODERATE Impact	No. of LOW Impact	Gene information
1	XM_013967176.1	1	3109	3640.87	142.148	2	3040	31	PREDICTED:_Capra_hircus_phosphoinositide_3-kinase_regulatory_subunit_4-like_(LOC102177934),_mRNA
2	XM_013971038.1	1	444	2393.3	93.3041	0	444	0	PREDICTED:_Capra_hircus_siah_E3_ubiquitin_protein_ligase_1_(SIAH1),_mRNA
3	XR_001297600.1	1	757	2044.47	79.647	0	756	1	PREDICTED:_Capra_hircus_uncharacterized_LOC106503932_(LOC106503932),_transcript_variant_X2,_ncRNA
4	XM_005677771.2	3	473	1794.71	69.8687	0	455	8	PREDICTED:_Capra_hircus_myomegalin_(LOC102171475),_transcript_variant_X4,_mRNA
5	XM_005675704.2-XR_001296181.1	1	3044	1177.65	45.7102	0	3044	0	PREDICTED:_Capra_hircus_potassium_channel,_inwardly_rectifying_subfamily_J,_member_6_(KCNJ6),_mRNA;;;;;PREDICTED:_Capra_hircus_uncharacterized_LOC106502550_(LOC106502550),_ncRNA
6	XM_005701227.2	10	833	684.799	26.4147	3	740	32	PREDICTED:_Capra_hircus_uncharacterized_LOC102180840_(LOC102180840),_mRNA
7	XM_013970549.1-XM_013970552.1	17	6156	606.858	23.3633	0	6156	0	PREDICTED:_Capra_hircus_family_with_sequence_similarity_198,_member_B_(FAM198B),_mRNA;;;;;PREDICTED:_Capra_hircus_glutamate_receptor,_ionotropic,_AMPA_2_(GRIA2),_mRNA
8	XR_001296181.1	1	82	583.002	22.4293	0	82	0	PREDICTED:_Capra_hircus_uncharacterized_LOC106502550_(LOC106502550),_ncRNA
9	XM_005693075.2-XM_013966601.1	19	8062	427.029	16.3228	0	8062	0	PREDICTED:_Capra_hircus_carbonic_anhydrase_X_(CA10),_transcript_variant_X1,_mRNA;;;;;PREDICTED:_Capra_hircus_high_mobility_group_nucleosome_binding_domain_1_(HMGN1),_mRNA
10	XM_013964417.1-XM_013967338.1	5	2722	423.431	16.1819	0	2722	0	PREDICTED:_Capra_hircus_uncharacterized_LOC106502159_(LOC106502159),_partial_mRNA;;;;;PREDICTED:_Capra_hircus_angel_homolog_1_(Drosophila)_(ANGEL1),_mRNA
11	XM_013968151.1-XM_013975682.1	28	5130	419.999	16.0476	0	5130	0	PREDICTED:_Capra_hircus_siah_E3_ubiquitin_protein_ligase_family_member_3_(SIAH3),_mRNA;;;;;PREDICTED:_Capra_hircus_neuregulin_3_(NRG3),_mRNA
12	XM_005698202.2-XM_013975057.1	26	2730	410.677	15.6826	0	2730	0	PREDICTED:_Capra_hircus_kinesin_family_member_20B_(KIF20B),_transcript_variant_X2,_mRNA;;;;;PREDICTED:_Capra_hircus_5-hydroxytryptamine_(serotonin)_receptor_7,_adenylate_cyclase-coupled_(HTR7),_mRNA
13	XM_005698980.2-XM_013975544.1	28	4508	403.877	15.4163	0	4508	0	PREDICTED:_Capra_hircus_mitogen-activated_protein_kinase_kinase_kinase_MLK4_(LOC102191110),_mRNA;;;;;PREDICTED:_Capra_hircus_potassium_channel,_two_pore_domain_subfamily_K,_member_1_(KCNK1),_mRNA
14	XR_001296270.1-XM_005677137.2	3	1202	403.287	15.3933	0	1202	0	PREDICTED:_Capra_hircus_receptor-binding_cancer_antigen_expressed_on_SiSo_cells_pseudogene_(LOC102190969),_misc_RNA;;;;;PREDICTED:_Capra_hircus_olfactomedin-like_2B_(OLFML2B),_transcript_variant_X1,_mRNA
15	XM_005675709.2	1	71	395.483	15.0877	0	71	0	PREDICTED:_Capra_hircus_collagen,_type_VI,_alpha_6_(COL6A6),_mRNA
16	XM_013969269.1-XM_013969276.1	2	6619	386.449	14.734	0	6619	0	PREDICTED:_Capra_hircus_fidgetin_(FIGN),_mRNA;;;;;PREDICTED:_Capra_hircus_potassium_channel,_voltage_gated_eag_related_subfamily_H,_member_7_(KCNH7),_transcript_variant_X1,_mRNA
17	XM_013970441.1-XM_005691031.2	16	1685	386.148	14.7223	0	1685	0	PREDICTED:_Capra_hircus_hedgehog_acyltransferase_(HHAT),_transcript_variant_X1,_mRNA;;;;;PREDICTED:_Capra_hircus_SERTA_domain_containing_4_(SERTAD4),_mRNA
18	XR_001296346.1-XM_005675898.1	2	5001	384.028	14.6393	0	5001	0	PREDICTED:_Capra_hircus_heterogeneous_nuclear_ribonucleoprotein_A3-like_(LOC102170470),_misc_RNA;;;;;PREDICTED:_Capra_hircus_CWC22_spliceosome-associated_protein_(CWC22),_transcript_variant_X1,_mRNA
19	XR_310618.2-XM_013974762.1	16	2248	381.707	14.5484	0	2248	0	PREDICTED:_Capra_hircus_uncharacterized_LOC102169208_(LOC102169208),_transcript_variant_X2,_ncRNA;;;;;PREDICTED:_Capra_hircus_transducin_(beta)-like_2_(TBL2),_mRNA
20	XM_005675825.2-XR_001296242.1	2	6789	373.391	14.2228	0	6789	0	PREDICTED:_Capra_hircus_pleckstrin_homology_domain_containing,_family_B_(evectins)_member_2_(PLEKHB2),_transcript_variant_X1,_mRNA;;;;;PREDICTED:_Capra_hircus_putative_elongation_factor_1-alpha-like_3_(LOC102170001),_misc_RNA
21	XM_013965840.1	8	1344	371.305	14.1411	0	1297	32	PREDICTED:_Capra_hircus_nuclear_GTPase,_germinal_center_associated_(NUGGC),_transcript_variant_X1,_mRNA
22	XM_005675907.2	2	3573	369.512	14.0709	0	3529	18	PREDICTED:_Capra_hircus_coiled-coil_domain_containing_141_(CCDC141),_mRNA
23	XM_013975596.1	28	305	368.091	14.0153	4	256	11	PREDICTED:_Capra_hircus_MLV-related_proviral_Env_polyprotein-like_(LOC102178425),_mRNA
24	XR_001296242.1	2	246	366.427	13.9502	0	236	2	PREDICTED:_Capra_hircus_putative_elongation_factor_1-alpha-like_3_(LOC102170001),_misc_RNA
25	XM_013966722.1	10	1230	364.246	13.8648	0	1226	3	PREDICTED:_Capra_hircus_arylsulfatase_B_(ARSB),_mRNA
26	XM_013969285.1	2	3177	363.764	13.8459	0	3177	0	PREDICTED:_Capra_hircus_potassium_channel,_voltage_gated_eag_related_subfamily_H,_member_7_(KCNH7),_transcript_variant_X4,_mRNA
27	XM_013975596.1-XM_013963902.1	28	5818	358.664	13.6462	0	5818	0	PREDICTED:_Capra_hircus_MLV-related_proviral_Env_polyprotein-like_(LOC102178425),_mRNA;;;;;PREDICTED:_Capra_hircus_uncharacterized_LOC106502104_(LOC106502104),_mRNA
28	XM_013966663.1-XR_001296115.1	9	2332	355.786	13.5335	0	2332	0	PREDICTED:_Capra_hircus_uncharacterized_LOC106502500_(LOC106502500),_mRNA;;;;;PREDICTED:_Capra_hircus_uncharacterized_LOC106502492_(LOC106502492),_ncRNA
29	XM_005676037.2-XM_013969269.1	2	3176	350.925	13.3432	0	3176	0	PREDICTED:_Capra_hircus_growth_factor_receptor-bound_protein_14_(GRB14),_mRNA;;;;;PREDICTED:_Capra_hircus_fidgetin_(FIGN),_mRNA
30	XM_013971751.1-XR_001296540.1	14	2877	346.604	13.174	0	2877	0	PREDICTED:_Capra_hircus_uncharacterized_LOC102172005_(LOC102172005),_mRNA;;;;;PREDICTED:_Capra_hircus_uncharacterized_LOC106502869_(LOC106502869),_transcript_variant_X3,_ncRNA
31	XM_013973462.1	22	1187	336.897	12.794	0	1185	2	PREDICTED:_Capra_hircus_SH3_and_cysteine_rich_domain_(STAC),_mRNA
32	XR_001297357.1-XM_005698761.2	27	2963	336.015	12.7595	0	2963	0	PREDICTED:_Capra_hircus_uncharacterized_LOC106503665_(LOC106503665),_ncRNA;;;;;PREDICTED:_Capra_hircus_ZFP42_zinc_finger_protein_(ZFP42),_mRNA
33	XM_013969162.1	2	1729	335.406	12.7356	0	1723	4	PREDICTED:_Capra_hircus_serine_threonine_kinase_39_(STK39),_mRNA
34	XM_005688328.2	13	199	335	12.7198	0	197	2	PREDICTED:_Capra_hircus_FK506_binding_protein_1A,_12kDa_(FKBP1A),_mRNA
35	XM_013975640.1	28	624	334.751	12.71	0	616	6	PREDICTED:_Capra_hircus_tetraspanin_14_(TSPAN14),_mRNA
36	XM_005683552.2-XM_005683556.2	8	21	333.925	12.6777	0	21	0	PREDICTED:_Capra_hircus_elongator_acetyltransferase_complex_subunit_3_(ELP3),_mRNA;;;;;PREDICTED:_Capra_hircus_nuclear_GTPase,_germinal_center_associated_(NUGGC),_transcript_variant_X2,_mRNA
37	XM_005688841.2	14	1213	333.793	12.6725	0	1199	8	PREDICTED:_Capra_hircus_leucine_rich_repeat_containing_6_(LRRC6),_mRNA
38	XM_013975640.1-XM_005699280.2	28	104	330.409	12.54	0	104	0	PREDICTED:_Capra_hircus_tetraspanin_14_(TSPAN14),_mRNA;;;;;PREDICTED:_Capra_hircus_SH2_domain_containing_4B_(SH2D4B),_mRNA
39	XM_013976742.1-XR_001296484.1	14	1372	330.153	12.53	0	1372	0	PREDICTED:_Capra_hircus_ankyrin_repeat_domain-containing_protein_26-like_(LOC102177047),_partial_mRNA;;;;;PREDICTED:_Capra_hircus_uncharacterized_LOC106502832_(LOC106502832),_ncRNA
40	XM_013969244.1-XM_013969336.1	14	1512	328.789	12.4766	0	1512	0	PREDICTED:_Capra_hircus_protein_serine_kinase_H2_(PSKH2),_mRNA;;;;;PREDICTED:_Capra_hircus_carbonic_anhydrase_II_(CA2),_mRNA
41	XM_005689042.2-XM_013969208.1	14	2331	323.533	12.2708	0	2331	0	PREDICTED:_Capra_hircus_chromosome_14_open_reading_frame,_human_C8orf34_(C14H8orf34),_mRNA;;;;;PREDICTED:_Capra_hircus_sulfatase_1_(SULF1),_transcript_variant_X2,_mRNA
42	XM_005688326.2	13	277	322.561	12.2328	1	267	4	PREDICTED:_Capra_hircus_signal-regulatory_protein_delta_(SIRPD),_mRNA
43	XM_005675821.2	2	46	321.247	12.1813	0	46	0	PREDICTED:_Capra_hircus_family_with_sequence_similarity_168,_member_B_(FAM168B),_mRNA
44	XM_013975682.1-XM_013975682.1	28	1264	320.355	12.1464	0	1264	0	PREDICTED:_Capra_hircus_neuregulin_3_(NRG3),_mRNA;;;;;PREDICTED:_Capra_hircus_neuregulin_3_(NRG3),_mRNA
45	XM_005689325.2-XM_013969334.1	14	320	320.304	12.1444	0	320	0	PREDICTED:_Capra_hircus_carbonic_anhydrase_XIII_(CA13),_transcript_variant_X1,_mRNA;;;;;PREDICTED:_Capra_hircus_carbonic_anhydrase_XIII_(CA13),_transcript_variant_X2,_mRNA
46	XM_005699262.2	28	345	319.368	12.1077	1	317	15	PREDICTED:_Capra_hircus_collectin-43-like_(LOC102174628),_mRNA
47	XM_005696962.2-XM_005696963.2	24	2042	319.169	12.1	0	2042	0	PREDICTED:_Capra_hircus_cadherin_7,_type_2_(CDH7),_transcript_variant_X1,_mRNA;;;;;PREDICTED:_Capra_hircus_serpin_peptidase_inhibitor,_clade_B_(ovalbumin),_member_8_(SERPINB8),_mRNA
48	XM_013965812.1	7	1820	316.867	12.0099	0	1815	1	PREDICTED:_Capra_hircus_transmembrane_protein_232_(TMEM232),_mRNA
49	XM_013962975.1	3	2651	316.725	12.0043	0	2645	6	PREDICTED:_Capra_hircus_microtubule-actin_crosslinking_factor_1_(MACF1),_transcript_variant_X22,_mRNA
50	XM_013975629.1-XM_005699271.1	28	789	316.341	11.9892	0	789	0	PREDICTED:_Capra_hircus_methionine_adenosyltransferase_I,_alpha_(MAT1A),_transcript_variant_X2,_mRNA;;;;;PREDICTED:_Capra_hircus_DPY30_domain_containing_1_(DYDC1),_mRNA
51	XM_005699489.2-NR_129792.1	29	5255	315.74	11.9657	0	5255	0	PREDICTED:_Capra_hircus_CD59_glycoprotein-like_(LOC102175833),_mRNA;;;;;Capra_hircus_microRNA_708_(MIR708),_microRNA
52	XM_005699134.2	28	358	313.429	11.8752	0	349	4	PREDICTED:_Capra_hircus_tetraspanin_15_(TSPAN15),_mRNA
53	XM_005679398.2-XM_013963407.1	4	1225	313.136	11.8638	0	1225	0	PREDICTED:_Capra_hircus_aminoadipate-semialdehyde_synthase_(AASS),_transcript_variant_X2,_mRNA;;;;;PREDICTED:_Capra_hircus_FEZ_family_zinc_finger_1_(FEZF1),_mRNA
54	XM_005688942.2-XR_001296481.1	14	1452	312.961	11.8569	0	1452	0	PREDICTED:_Capra_hircus_gasdermin_C_(GSDMC),_mRNA;;;;;PREDICTED:_Capra_hircus_uncharacterized_LOC106502827_(LOC106502827),_transcript_variant_X1,_ncRNA
55	XM_005674788.2-XM_005674791.2	1	1309	312.784	11.85	0	1309	0	PREDICTED:_Capra_hircus_cell_adhesion_molecule_2_(CADM2),_transcript_variant_X1,_mRNA;;;;;PREDICTED:_Capra_hircus_cell_adhesion_molecule_2_(CADM2),_transcript_variant_X3,_mRNA
56	XM_005694833.2-XM_005694834.2	20	3697	309.162	11.7082	0	3697	0	PREDICTED:_Capra_hircus_cadherin_6,_type_2,_K-cadherin_(fetal_kidney)_(CDH6),_mRNA;;;;;PREDICTED:_Capra_hircus_cadherin_9,_type_2_(T1-cadherin)_(CDH9),_transcript_variant_X2,_mRNA
57	XM_013975577.1	28	914	309.113	11.7063	0	887	10	PREDICTED:_Capra_hircus_zinc_finger_protein_33B-like_(LOC102182379),_transcript_variant_X1,_mRNA
58	XM_005698980.2	28	823	308.76	11.6924	2	783	19	PREDICTED:_Capra_hircus_mitogen-activated_protein_kinase_kinase_kinase_MLK4_(LOC102191110),_mRNA
59	XM_005693174.2-XM_013971777.1	19	2556	308.579	11.6853	0	2556	0	PREDICTED:_Capra_hircus_phosphatidylcholine_transfer_protein_(LOC102182534),_mRNA;;;;;PREDICTED:_Capra_hircus_ankyrin-repeat_and_fibronectin_type_III_domain_containing_1_(ANKFN1),_mRNA
60	XM_005676064.2	2	1376	305.69	11.5723	1	1368	5	PREDICTED:_Capra_hircus_integrin,_beta_6_(ITGB6),_transcript_variant_X1,_mRNA
61	XM_013966746.1-XM_005699514.2	29	3495	305.101	11.5492	0	3495	0	PREDICTED:_Capra_hircus_poly_(ADP-ribose)_polymerase_family,_member_16_(PARP16),_mRNA;;;;;PREDICTED:_Capra_hircus_neural_EGFL_like_1_(NELL1),_transcript_variant_X2,_mRNA
62	XM_005675906.2-XM_005675907.2	2	310	304.004	11.5062	0	310	0	PREDICTED:_Capra_hircus_SEC14_and_spectrin_domains_1_(SESTD1),_mRNA;;;;;PREDICTED:_Capra_hircus_coiled-coil_domain_containing_141_(CCDC141),_mRNA
63	XM_013974603.1-XM_005691065.2	16	3726	303.416	11.4832	0	3726	0	PREDICTED:_Capra_hircus_protease,_serine,_33_(PRSS33),_partial_mRNA;;;;;PREDICTED:_Capra_hircus_nuclear_receptor_subfamily_5,_group_A,_member_2_(NR5A2),_mRNA
64	XM_005688841.2-XM_013969128.1	14	406	303.305	11.4789	0	406	0	PREDICTED:_Capra_hircus_leucine_rich_repeat_containing_6_(LRRC6),_mRNA;;;;;PREDICTED:_Capra_hircus_potassium_channel,_voltage_gated_KQT-like_subfamily_Q,_member_3_(KCNQ3),_partial_mRNA
65	XM_013974709.1-XM_013974620.1	25	841	302.133	11.433	0	841	0	PREDICTED:_Capra_hircus_ectonucleotide_pyrophosphatase/phosphodiesterase_family_member_7-like_(LOC102170015),_mRNA;;;;;PREDICTED:_Capra_hircus_RNA_binding_protein,_fox-1_homolog_(C._elegans)_1_(RBFOX1),_mRNA
66	XM_005678303.2-XM_013962774.1	3	1045	301.92	11.4247	0	1045	0	PREDICTED:_Capra_hircus_phosphodiesterase_4B,_cAMP-specific_(PDE4B),_transcript_variant_X2,_mRNA;;;;;PREDICTED:_Capra_hircus_leptin_receptor_(LEPR),_transcript_variant_X9,_mRNA
67	XM_013968768.1	13	43	294.225	11.1234	0	43	0	PREDICTED:_Capra_hircus_syntaphilin_(SNPH),_mRNA
68	XM_005695942.2-XM_005676924.2	2	1573	293.067	11.078	0	1573	0	PREDICTED:_Capra_hircus_family_with_sequence_similarity_212,_member_A_(FAM212A),_mRNA;;;;;PREDICTED:_Capra_hircus_melanoregulin_(MREG),_mRNA
69	XM_013969435.1-XM_005675928.2	2	4170	292.239	11.0456	0	4170	0	PREDICTED:_Capra_hircus_heterogeneous_nuclear_ribonucleoprotein_A3-like_(LOC102172646),_mRNA;;;;;PREDICTED:_Capra_hircus_metaxin_2_(MTX2),_mRNA
70	XM_005709474.2-XM_013969116.1	14	521	292.088	11.0397	0	521	0	PREDICTED:_Capra_hircus_adenylate_cyclase_8_(brain)_(ADCY8),_mRNA;;;;;PREDICTED:_Capra_hircus_ArfGAP_with_SH3_domain,_ankyrin_repeat_and_PH_domain_1_(ASAP1),_mRNA
71	XM_013975604.1	28	268	291.516	11.0173	1	261	2	PREDICTED:_Capra_hircus_zinc_finger,_MIZ-type_containing_1_(ZMIZ1),_mRNA
72	XR_001297388.1-XM_013969233.1	14	858	291.414	11.0133	0	858	0	PREDICTED:_Capra_hircus_40S_ribosomal_protein_S24_pseudogene_(LOC102169255),_misc_RNA;;;;;PREDICTED:_Capra_hircus_zinc_finger_homeobox_4_(ZFHX4),_mRNA
73	XM_005690093.1-XM_005701400.2	15	1506	288.426	10.8963	0	1506	0	PREDICTED:_Capra_hircus_chromosome_15_open_reading_frame,_human_C11orf74_(C15H11orf74),_transcript_variant_X1,_mRNA;;;;;PREDICTED:_Capra_hircus_leucine_rich_repeat_containing_4C_(LRRC4C),_mRNA
74	XR_001296357.1-XM_005687691.2	12	1610	287.917	10.8764	0	1610	0	PREDICTED:_Capra_hircus_uncharacterized_LOC106502717_(LOC106502717),_ncRNA;;;;;PREDICTED:_Capra_hircus_SLIT_and_NTRK-like_family,_member_1_(SLITRK1),_mRNA
75	XM_013967176.1-XM_005675709.2	1	28	287.83	10.873	0	28	0	PREDICTED:_Capra_hircus_phosphoinositide_3-kinase_regulatory_subunit_4-like_(LOC102177934),_mRNA;;;;;PREDICTED:_Capra_hircus_collagen,_type_VI,_alpha_6_(COL6A6),_mRNA
76	XM_013970239.1-XM_005674788.2	1	1527	286.046	10.8032	0	1527	0	PREDICTED:_Capra_hircus_endogenous_retrovirus_group_K_member_7_Env_polyprotein-like_(LOC106502965),_transcript_variant_X1,_mRNA;;;;;PREDICTED:_Capra_hircus_cell_adhesion_molecule_2_(CADM2),_transcript_variant_X1,_mRNA
77	XM_005687912.2-XM_005687913.2	13	1231	284.876	10.7573	0	1231	0	PREDICTED:_Capra_hircus_MAM_and_LDL_receptor_class_A_domain_containing_1_(MALRD1),_mRNA;;;;;PREDICTED:_Capra_hircus_plexin_domain_containing_2_(PLXDC2),_transcript_variant_X1,_mRNA
78	XM_005679782.2-XM_013962660.1	5	2714	279.623	10.5517	0	2714	0	PREDICTED:_Capra_hircus_MGAT4_family,_member_C_(MGAT4C),_mRNA;;;;;PREDICTED:_Capra_hircus_endogenous_retrovirus_group_K_member_19_Gag_polyprotein-like_(LOC106501950),_partial_mRNA
79	XM_013970441.1	16	1580	278.48	10.507	0	1568	10	PREDICTED:_Capra_hircus_hedgehog_acyltransferase_(HHAT),_transcript_variant_X1,_mRNA
80	XM_013972131.1	1	1576	278.448	10.5057	1	1565	5	PREDICTED:_Capra_hircus_EPH_receptor_A6_(EPHA6),_transcript_variant_X4,_mRNA
81	XM_005677795.2-XM_005677986.1	3	965	277.961	10.4866	0	965	0	PREDICTED:_Capra_hircus_T-box_15_(TBX15),_mRNA;;;;;PREDICTED:_Capra_hircus_sperm_associated_antigen_17_(SPAG17),_mRNA
82	XM_013977102.1-XM_005701773.2	18	8	275.562	10.3927	0	8	0	PREDICTED:_Capra_hircus_zinc_finger_protein_296_(ZNF296),_mRNA;;;;;PREDICTED:_Capra_hircus_gem_(nuclear_organelle)_associated_protein_7_(GEMIN7),_mRNA
83	XM_013969026.1-XM_013969140.1	14	1065	275.426	10.3874	0	1065	0	PREDICTED:_Capra_hircus_collagen,_type_XXII,_alpha_1_(COL22A1),_partial_mRNA;;;;;PREDICTED:_Capra_hircus_family_with_sequence_similarity_135,_member_B_(FAM135B),_transcript_variant_X4,_mRNA
84	XM_005694824.2-XM_013972836.1	20	877	275.163	10.3771	0	877	0	PREDICTED:_Capra_hircus_threonyl-tRNA_synthetase_(TARS),_mRNA;;;;;PREDICTED:_Capra_hircus_natriuretic_peptide_receptor_3_(NPR3),_transcript_variant_X1,_mRNA
85	XR_001297488.1-XM_005677291.2	3	536	274.855	10.365	0	536	0	PREDICTED:_Capra_hircus_TAF5-like_RNA_polymerase_II_p300/CBP-associated_factor-associated_factor_65_kDa_subunit_5L_pseudogene_(LOC102168782),_misc_RNA;;;;;PREDICTED:_Capra_hircus_CD1d_molecule_(CD1D),_transcript_variant_X1,_mRNA
86	XR_001296447.1-XM_005688473.2	13	121	273.99	10.3311	0	121	0	PREDICTED:_Capra_hircus_uncharacterized_LOC102190531_(LOC102190531),_transcript_variant_X1,_ncRNA;;;;;PREDICTED:_Capra_hircus_agouti_signaling_protein_(ASIP),_mRNA
87	XM_005692097.2-XM_005694603.2	18	2689	273.983	10.3309	0	2689	0	PREDICTED:_Capra_hircus_glutamic-oxaloacetic_transaminase_2,_mitochondrial_(GOT2),_mRNA;;;;;PREDICTED:_Capra_hircus_coiled-coil_domain_containing_125_(CCDC125),_transcript_variant_X1,_mRNA
88	XM_013974140.1	23	1460	272.459	10.2712	0	1460	0	PREDICTED:_Capra_hircus_ataxin_1_(ATXN1),_mRNA
89	XM_005680838.2	5	230	271.774	10.2444	0	228	1	PREDICTED:_Capra_hircus_NKG2-A/NKG2-B_type_II_integral_membrane_protein-like_(LOC102182573),_mRNA
90	XM_005674873.1-XM_013970868.1	1	1061	271.707	10.2418	0	1061	0	PREDICTED:_Capra_hircus_zona_pellucida-like_domain_containing_1_(ZPLD1),_mRNA;;;;;PREDICTED:_Capra_hircus_uncharacterized_LOC106503059_(LOC106503059),_partial_mRNA
91	XM_005699024.2	28	705	271.028	10.2152	0	697	7	PREDICTED:_Capra_hircus_zinc_finger_protein_25_(ZNF25),_mRNA
92	XM_005676209.1-XM_005676246.2	2	1131	270.954	10.2123	0	1131	0	PREDICTED:_Capra_hircus_dipeptidyl-peptidase_10_(non-functional)_(DPP10),_transcript_variant_X2,_mRNA;;;;;PREDICTED:_Capra_hircus_DEAD_(Asp-Glu-Ala-Asp)_box_polypeptide_18_(DDX18),_mRNA
93	XM_005676022.2-XM_013969206.1	2	1670	270.824	10.2072	0	1670	0	PREDICTED:_Capra_hircus_xin_actin-binding_repeat-containing_protein_2_(LOC102177479),_mRNA;;;;;PREDICTED:_Capra_hircus_sodium_channel,_voltage_gated,_type_VII_alpha_subunit_(SCN7A),_transcript_variant_X1,_mRNA
94	XM_005701251.2	4	1354	270.4	10.1906	0	1352	2	PREDICTED:_Capra_hircus_RUN_domain_containing_3B_(RUNDC3B),_mRNA
95	XM_013977103.1-XM_013977099.1	18	3	269.893	10.1708	0	3	0	PREDICTED:_Capra_hircus_v-rel_avian_reticuloendotheliosis_viral_oncogene_homolog_B_(RELB),_mRNA;;;;;PREDICTED:_Capra_hircus_CLK4-associating_serine/arginine_rich_protein_(CLASRP),_mRNA
96	XR_001296788.1-XM_013971310.1	18	1054	269.778	10.1663	0	1054	0	PREDICTED:_Capra_hircus_uncharacterized_LOC106503126_(LOC106503126),_ncRNA;;;;;PREDICTED:_Capra_hircus_zinc_finger_protein_507_(ZNF507),_mRNA
97	XM_005702168.1	23	210	269.649	10.1612	0	210	0	PREDICTED:_Capra_hircus_olfactory_receptor_2G3-like_(LOC102172147),_mRNA
98	XM_005681709.2-XM_005681647.2	6	4790	269.192	10.1433	0	4790	0	PREDICTED:_Capra_hircus_insulin-like_growth_factor_binding_protein_7_(IGFBP7),_mRNA;;;;;PREDICTED:_Capra_hircus_adhesion_G_protein-coupled_receptor_L3_(ADGRL3),_transcript_variant_X1,_mRNA
99	XM_005699431.2-XR_001297426.1	29	1842	268.835	10.1294	0	1842	0	PREDICTED:_Capra_hircus_RAB38,_member_RAS_oncogene_family_(RAB38),_mRNA;;;;;PREDICTED:_Capra_hircus_uncharacterized_LOC106503714_(LOC106503714),_ncRNA
100	XM_013962967.1-XM_005678668.2	3	131	267.93	10.0939	0	131	0	PREDICTED:_Capra_hircus_microtubule-actin_crosslinking_factor_1_(MACF1),_transcript_variant_X13,_mRNA;;;;;PREDICTED:_Capra_hircus_NADH_dehydrogenase_(ubiquinone)_Fe-S_protein_5,_15kDa_(NADH-coenzyme_Q_reductase)_(NDUFS5),_mRNA
101	XM_005699274.2-XR_311187.2	28	41	266.487	10.0374	0	41	0	PREDICTED:_Capra_hircus_family_with_sequence_similarity_213,_member_A_(FAM213A),_transcript_variant_X1,_mRNA;;;;;PREDICTED:_Capra_hircus_uncharacterized_LOC102178601_(LOC102178601),_ncRNA
102	XM_013973870.1-XM_013973932.1	23	1160	266.308	10.0304	0	1160	0	PREDICTED:_Capra_hircus_leucine_rich_repeat_containing_1_(LRRC1),_mRNA;;;;;PREDICTED:_Capra_hircus_kelch-like_family_member_31_(KLHL31),_mRNA
103	XM_005684438.1-XM_013966335.1	9	1787	266.208	10.0265	0	1787	0	PREDICTED:_Capra_hircus_interphotoreceptor_matrix_proteoglycan_1_(IMPG1),_mRNA;;;;;PREDICTED:_Capra_hircus_cerebellar_degeneration-related_protein_2-like_(LOC102171337),_partial_mRNA
104	XM_005676215.2	2	1573	266.141	10.0239	0	1569	2	PREDICTED:_Capra_hircus_ceramide_kinase-like_(CERKL),_mRNA
105	XM_005677801.2-XM_005677802.2	3	863	264.677	9.96653	0	863	0	PREDICTED:_Capra_hircus_family_with_sequence_similarity_46,_member_C_(FAM46C),_mRNA;;;;;PREDICTED:_Capra_hircus_mannosidase,_alpha,_class_1A,_member_2_(MAN1A2),_mRNA
106	XM_013973868.1-XM_005696459.1	23	88	263.674	9.92727	0	88	0	PREDICTED:_Capra_hircus_LEM_domain_containing_2_(LEMD2),_mRNA;;;;;PREDICTED:_Capra_hircus_motilin_(MLN),_mRNA
107	XM_013962660.1-XM_005689357.2	15	2309	262.802	9.89314	0	2309	0	PREDICTED:_Capra_hircus_endogenous_retrovirus_group_K_member_19_Gag_polyprotein-like_(LOC106501950),_partial_mRNA;;;;;PREDICTED:_Capra_hircus_cytoplasmic_dynein_2_heavy_chain_1-like_(LOC102169314),_partial_mRNA
108	XM_005693688.2-XM_013972155.1	1	3159	261.832	9.85516	0	3159	0	PREDICTED:_Capra_hircus_speckle-type_POZ_protein_(SPOP),_mRNA;;;;;PREDICTED:_Capra_hircus_EPH_receptor_A6_(EPHA6),_transcript_variant_X5,_mRNA
109	XM_013966392.1	9	37	260.887	9.81817	0	37	0	PREDICTED:_Capra_hircus_triadin_(TRDN),_transcript_variant_X23,_mRNA
110	XM_005701545.1	23	58	260.687	9.81032	0	58	0	PREDICTED:_Capra_hircus_olfactory_receptor_2G3-like_(LOC102185080),_mRNA
111	XM_013968102.1-XR_001296324.1	11	948	260.475	9.80205	0	948	0	PREDICTED:_Capra_hircus_olfactomedin_1_(OLFM1),_mRNA;;;;;PREDICTED:_Capra_hircus_uncharacterized_LOC106502687_(LOC106502687),_ncRNA
112	XM_013973706.1-XM_013973728.1	22	1114	260.043	9.78512	0	1114	0	PREDICTED:_Capra_hircus_wingless-type_MMTV_integration_site_family,_member_7A_(WNT7A),_mRNA;;;;;PREDICTED:_Capra_hircus_fibulin-2_(LOC102171934),_partial_mRNA
113	XM_013968698.1-XM_013968768.1	13	7	259.63	9.76895	0	7	0	PREDICTED:_Capra_hircus_syndecan_binding_protein_(syntenin)_2_(SDCBP2),_mRNA;;;;;PREDICTED:_Capra_hircus_syntaphilin_(SNPH),_mRNA
114	XM_005698948.2-XM_013975482.1	27	1274	259.535	9.76524	0	1274	0	PREDICTED:_Capra_hircus_SH2_domain_containing_4A_(SH2D4A),_mRNA;;;;;PREDICTED:_Capra_hircus_pleckstrin_and_Sec7_domain_containing_3_(PSD3),_mRNA
115	XM_013971702.1-XM_013971703.1	18	633	258.975	9.7433	0	633	0	PREDICTED:_Capra_hircus_olfactory_receptor_5-like_(LOC102188971),_mRNA;;;;;PREDICTED:_Capra_hircus_zinc_finger,_imprinted_2_(ZIM2),_mRNA
116	XM_013968169.1-XM_013969858.1	2	1198	258.829	9.7376	0	1198	0	PREDICTED:_Capra_hircus_NADH_dehydrogenase_(ubiquinone)_complex_I,_assembly_factor_6-like_(LOC102171744),_mRNA;;;;;PREDICTED:_Capra_hircus_zinc_finger_E-box_binding_homeobox_2_(ZEB2),_mRNA
117	XM_013969339.1-XM_013971751.1	14	3265	258.63	9.72982	0	3265	0	PREDICTED:_Capra_hircus_RALY_RNA_binding_protein-like_(RALYL),_transcript_variant_X2,_mRNA;;;;;PREDICTED:_Capra_hircus_uncharacterized_LOC102172005_(LOC102172005),_mRNA
118	XM_013969394.1	15	650	257.488	9.68508	0	647	2	PREDICTED:_Capra_hircus_dynein,_cytoplasmic_2,_heavy_chain_1_(DYNC2H1),_transcript_variant_X2,_mRNA
119	XM_005679948.2	5	63	257.403	9.68178	0	63	0	PREDICTED:_Capra_hircus_polypeptide_N-acetylgalactosaminyltransferase_6_(GALNT6),_mRNA
120	XM_005701480.1-XM_005701485.1	15	192	257.4	9.68167	0	192	0	PREDICTED:_Capra_hircus_putative_olfactory_receptor_52P1_(LOC102181024),_mRNA;;;;;PREDICTED:_Capra_hircus_putative_olfactory_receptor_52P1_(LOC102182689),_mRNA
121	XM_005676020.2-XM_005676020.2	2	929	257.111	9.67035	0	929	0	PREDICTED:_Capra_hircus_UDP-Gal:betaGlcNAc_beta_1,3-galactosyltransferase,_polypeptide_1_(B3GALT1),_transcript_variant_X1,_mRNA;;;;;PREDICTED:_Capra_hircus_UDP-Gal:betaGlcNAc_beta_1,3-galactosyltransferase,_polypeptide_1_(B3GALT1),_transcript_variant_X1,_mRNA
122	XM_005694834.2	20	567	256.729	9.65536	0	565	0	PREDICTED:_Capra_hircus_cadherin_9,_type_2_(T1-cadherin)_(CDH9),_transcript_variant_X2,_mRNA
123	XM_005675916.2	2	770	256.539	9.64795	0	767	2	PREDICTED:_Capra_hircus_phosphodiesterase_11A_(PDE11A),_mRNA
124	XR_001297332.1-XM_013975312.1	26	762	255.989	9.62641	0	762	0	PREDICTED:_Capra_hircus_uncharacterized_LOC106503644_(LOC106503644),_ncRNA;;;;;PREDICTED:_Capra_hircus_O-6-methylguanine-DNA_methyltransferase_(MGMT),_transcript_variant_X3,_mRNA
125	XM_013970441.1-XM_013970441.1	16	151	255.968	9.6256	0	151	0	PREDICTED:_Capra_hircus_hedgehog_acyltransferase_(HHAT),_transcript_variant_X1,_mRNA;;;;;PREDICTED:_Capra_hircus_hedgehog_acyltransferase_(HHAT),_transcript_variant_X1,_mRNA
126	XM_013963345.1	4	864	255.795	9.61883	0	864	0	PREDICTED:_Capra_hircus_POU_class_6_homeobox_2_(POU6F2),_mRNA
127	XM_005709415.2-XM_005682718.2	7	1570	255.745	9.61687	0	1570	0	PREDICTED:_Capra_hircus_ferritin_mitochondrial_(FTMT),_mRNA;;;;;PREDICTED:_Capra_hircus_proline_rich_16_(PRR16),_transcript_variant_X1,_mRNA
128	XM_005680839.2-XM_005680840.1	5	570	254.913	9.5843	0	570	0	PREDICTED:_Capra_hircus_NKG2-A/NKG2-B_type_II_integral_membrane_protein-like_(LOC102182856),_mRNA;;;;;PREDICTED:_Capra_hircus_oxidized_low-density_lipoprotein_receptor_1-like_(LOC102183131),_mRNA
129	XM_005683581.2	8	1382	253.653	9.53496	0	1381	1	PREDICTED:_Capra_hircus_kinesin_family_member_13B_(KIF13B),_mRNA
130	XM_013974823.1-XM_005691034.2	16	1599	252.846	9.50336	0	1599	0	PREDICTED:_Capra_hircus_brain_protein_I3_(BRI3),_mRNA;;;;;PREDICTED:_Capra_hircus_digestive_organ_expansion_factor_homolog_(zebrafish)_(DIEXF),_transcript_variant_X1,_mRNA
131	XM_005691034.2	16	86	252.549	9.49174	0	86	0	PREDICTED:_Capra_hircus_digestive_organ_expansion_factor_homolog_(zebrafish)_(DIEXF),_transcript_variant_X1,_mRNA
132	XM_005692672.2	18	814	251.962	9.46874	0	803	7	PREDICTED:_Capra_hircus_bile_salt_sulfotransferase-like_(LOC102181331),_mRNA
133	XM_005683802.2-XM_013966002.1	8	1305	251.863	9.46486	0	1305	0	PREDICTED:_Capra_hircus_phosphoserine_aminotransferase_1_(PSAT1),_mRNA;;;;;PREDICTED:_Capra_hircus_transducin-like_enhancer_of_split_4_(TLE4),_mRNA
134	XM_013970343.1-XM_013966226.1	8	947	251.349	9.44473	0	947	0	PREDICTED:_Capra_hircus_laminin,_gamma_1_(formerly_LAMB2)_(LAMC1),_mRNA;;;;;PREDICTED:_Capra_hircus_myelin_transcription_factor_1-like_(MYT1L),_mRNA
135	XM_013968559.1	2	1294	251.275	9.44183	0	1048	171	PREDICTED:_Capra_hircus_titin_(TTN),_mRNA
136	XR_001297406.1	28	274	251.158	9.43729	0	253	12	PREDICTED:_Capra_hircus_uncharacterized_LOC106503700_(LOC106503700),_transcript_variant_X1,_ncRNA
137	XM_013964634.1-XM_013964518.1	6	314	249.677	9.37929	0	314	0	PREDICTED:_Capra_hircus_steroid_5_alpha-reductase_3_(SRD5A3),_mRNA;;;;;PREDICTED:_Capra_hircus_transmembrane_protein_165_(TMEM165),_mRNA
138	XM_013969368.1-XM_005689239.2	14	1049	249.67	9.37901	0	1049	0	PREDICTED:_Capra_hircus_cadherin_17,_LI_cadherin_(liver-intestine)_(CDH17),_mRNA;;;;;PREDICTED:_Capra_hircus_pyruvate_dehyrogenase_phosphatase_catalytic_subunit_1_(PDP1),_mRNA
139	XM_013969259.1-XR_001297217.1	14	1460	249.053	9.35484	0	1460	0	PREDICTED:_Capra_hircus_family_with_sequence_similarity_92,_member_A1_(FAM92A1),_mRNA;;;;;PREDICTED:_Capra_hircus_peptidyl-prolyl_cis-trans_isomerase_A-like_(LOC102183028),_misc_RNA
140	XM_013969148.1	8	168	248.676	9.3401	0	168	0	PREDICTED:_Capra_hircus_XK,_Kell_blood_group_complex_subunit-related_family,_member_4_(XKR4),_mRNA
141	XM_005674810.2-XM_005693688.2	1	2143	248.66	9.33946	0	2143	0	PREDICTED:_Capra_hircus_NOP2/Sun_domain_family,_member_3_(NSUN3),_mRNA;;;;;PREDICTED:_Capra_hircus_speckle-type_POZ_protein_(SPOP),_mRNA
142	XM_005691032.2	16	751	247.399	9.29008	0	750	0	PREDICTED:_Capra_hircus_synaptotagmin_XIV_(SYT14),_mRNA
143	XM_005688938.1	14	280	246.02	9.2361	0	264	6	PREDICTED:_Capra_hircus_HERV-H_LTR-associating_1_(HHLA1),_mRNA
144	XM_013968021.1	11	402	244.351	9.17076	0	394	7	PREDICTED:_Capra_hircus_calmodulin-regulated_spectrin-associated_protein_1-like_(LOC106502666),_partial_mRNA
145	XM_013970322.1-XM_013970432.1	16	984	244.277	9.16787	0	984	0	PREDICTED:_Capra_hircus_microtubule-associated_protein_1S-like_(LOC106502984),_partial_mRNA;;;;;PREDICTED:_Capra_hircus_potassium_channel,_two_pore_domain_subfamily_K,_member_2_(KCNK2),_transcript_variant_X2,_mRNA
146	XM_005696459.1-XR_001297184.1	23	275	244.186	9.16433	0	275	0	PREDICTED:_Capra_hircus_motilin_(MLN),_mRNA;;;;;PREDICTED:_Capra_hircus_uncharacterized_LOC106503485_(LOC106503485),_transcript_variant_X1,_ncRNA
147	XM_013966284.1	16	74	244.027	9.15808	0	74	0	PREDICTED:_Capra_hircus_zinc_finger_protein_618_(ZNF618),_transcript_variant_X1,_mRNA
148	XM_005692244.2	18	715	243.546	9.13924	0	700	10	PREDICTED:_Capra_hircus_centrosomal_protein_89kDa_(CEP89),_transcript_variant_X2,_mRNA
149	XM_013968893.1-XM_005688476.2	13	9	243.248	9.12757	0	9	0	PREDICTED:_Capra_hircus_adenosylhomocysteinase_(AHCY),_mRNA;;;;;PREDICTED:_Capra_hircus_itchy_E3_ubiquitin_protein_ligase_(ITCH),_mRNA
150	XM_013966071.1-XM_013966072.1	8	816	243.195	9.12551	0	816	0	PREDICTED:_Capra_hircus_testis-expressed_sequence_10_protein-like_(LOC102189209),_mRNA;;;;;PREDICTED:_Capra_hircus_spermatogenesis-associated_protein_31E1-like_(LOC106502419),_mRNA
151	XM_013969902.1-XM_013969907.1	2	1186	242.788	9.10957	0	1186	0	PREDICTED:_Capra_hircus_low_density_lipoprotein_receptor-related_protein_1B_(LRP1B),_mRNA;;;;;PREDICTED:_Capra_hircus_neurexophilin_2_(NXPH2),_mRNA
152	XM_013967428.1-XM_013967429.1	11	2054	240.878	9.0348	0	2054	0	PREDICTED:_Capra_hircus_transmembrane_protein_131_(TMEM131),_mRNA;;;;;PREDICTED:_Capra_hircus_von_Willebrand_factor_A_domain_containing_3B_(VWA3B),_mRNA
153	XM_005688229.2	13	44	240.871	9.03453	0	44	0	PREDICTED:_Capra_hircus_adenosine_deaminase,_RNA-specific,_B2_(non-functional)_(ADARB2),_mRNA
154	XM_013965076.1-XM_005675404.1	1	624	240.701	9.02788	0	624	0	PREDICTED:_Capra_hircus_schwannomin-interacting_protein_1_(LOC102180704),_mRNA;;;;;PREDICTED:_Capra_hircus_retinoic_acid_receptor_responder_(tazarotene_induced)_1_(RARRES1),_mRNA
155	XM_005679566.1	4	249	239.765	8.99121	0	230	10	PREDICTED:_Capra_hircus_olfactory_receptor_2A12-like_(LOC102186659),_mRNA
156	XM_005686021.1-XM_005686114.1	10	499	239.312	8.97349	0	499	0	PREDICTED:_Capra_hircus_solute_carrier_family_10_(sodium/bile_acid_cotransporter),_member_1_(SLC10A1),_mRNA;;;;;PREDICTED:_Capra_hircus_SPARC_related_modular_calcium_binding_1_(SMOC1),_mRNA
157	XM_013971381.1-XM_005692673.2	18	28	239.02	8.96205	0	28	0	PREDICTED:_Capra_hircus_binder_of_sperm_protein_homolog_1_(BSPH1),_mRNA;;;;;PREDICTED:_Capra_hircus_epididymal_sperm_binding_protein_1_(ELSPBP1),_mRNA
158	XR_310619.2-XM_013974603.1	16	1185	238.866	8.95603	0	1185	0	PREDICTED:_Capra_hircus_uncharacterized_LOC102174324_(LOC102174324),_ncRNA;;;;;PREDICTED:_Capra_hircus_protease,_serine,_33_(PRSS33),_partial_mRNA
159	XR_001297457.1-XM_013974293.1	24	577	238.655	8.94777	0	577	0	PREDICTED:_Capra_hircus_protein_SSXT_pseudogene_(LOC102170395),_misc_RNA;;;;;PREDICTED:_Capra_hircus_zinc_finger_protein_521_(ZNF521),_mRNA
160	XM_013971852.1-XM_005693206.2	19	969	238.635	8.94698	0	969	0	PREDICTED:_Capra_hircus_schlafen_family_member_12_(LOC102184939),_mRNA;;;;;PREDICTED:_Capra_hircus_unc-45_myosin_chaperone_B_(UNC45B),_mRNA
161	XM_005698170.2	26	1202	238.314	8.93441	0	1194	8	PREDICTED:_Capra_hircus_sphingomyelin_synthase_1_(SGMS1),_mRNA
162	XM_005693085.2-XM_013971767.1	19	1146	238.3	8.93388	0	1146	0	PREDICTED:_Capra_hircus_kinesin_family_member_2B_(KIF2B),_mRNA;;;;;PREDICTED:_Capra_hircus_peptidyl-prolyl_cis-trans_isomerase_A-like_(LOC106503179),_mRNA
163	XR_001297357.1	27	557	237.96	8.92056	0	544	3	PREDICTED:_Capra_hircus_uncharacterized_LOC106503665_(LOC106503665),_ncRNA
164	XM_013966093.1-XM_013966071.1	8	51	237.473	8.90151	0	51	0	PREDICTED:_Capra_hircus_uncharacterized_LOC106502428_(LOC106502428),_partial_mRNA;;;;;PREDICTED:_Capra_hircus_testis-expressed_sequence_10_protein-like_(LOC102189209),_mRNA
165	XR_001295928.1-XM_013975513.1	28	927	236.937	8.88049	0	927	0	PREDICTED:_Capra_hircus_high_mobility_group_protein_B2_pseudogene_(LOC102189862),_misc_RNA;;;;;PREDICTED:_Capra_hircus_polypeptide_N-acetylgalactosaminyltransferase_2_(GALNT2),_transcript_variant_X1,_mRNA
166	XM_005709585.2-XM_005699512.2	29	904	236.867	8.87778	0	904	0	PREDICTED:_Capra_hircus_Fanconi_anemia_group_F_protein_(LOC102184786),_mRNA;;;;;PREDICTED:_Capra_hircus_solute_carrier_family_17_(vesicular_glutamate_transporter),_member_6_(SLC17A6),_mRNA
167	XM_013975808.1-XM_013975883.1	29	342	236.663	8.86976	0	342	0	PREDICTED:_Capra_hircus_growth_arrest-specific_2_(GAS2),_mRNA;;;;;PREDICTED:_Capra_hircus_Fanconi_anemia_group_F_protein-like_(LOC106503739),_partial_mRNA
168	XM_013969157.1-XM_005689099.2	14	780	236.321	8.8564	0	780	0	PREDICTED:_Capra_hircus_uncharacterized_LOC106502844_(LOC106502844),_partial_mRNA;;;;;PREDICTED:_Capra_hircus_translocation_associated_membrane_protein_1_(TRAM1),_mRNA
169	XM_005697526.2	14	19	236.215	8.85225	0	19	0	PREDICTED:_Capra_hircus_ribosomal_protein_S15a_(RPS15A),_mRNA
170	XM_013975544.1	28	656	236.129	8.84887	0	656	0	PREDICTED:_Capra_hircus_potassium_channel,_two_pore_domain_subfamily_K,_member_1_(KCNK1),_mRNA
171	XM_005686021.1	10	6	235.816	8.83661	0	6	0	PREDICTED:_Capra_hircus_solute_carrier_family_10_(sodium/bile_acid_cotransporter),_member_1_(SLC10A1),_mRNA
172	XM_005694869.2	20	919	235.797	8.83586	0	915	4	PREDICTED:_Capra_hircus_adenylate_cyclase_2_(brain)_(ADCY2),_mRNA
173	XM_013967980.1	11	51	235.688	8.83159	0	51	0	PREDICTED:_Capra_hircus_UBA_domain_containing_1_(UBAC1),_mRNA
174	XM_013974762.1-XM_013962302.1	16	50	235.644	8.82989	0	50	0	PREDICTED:_Capra_hircus_transducin_(beta)-like_2_(TBL2),_mRNA;;;;;PREDICTED:_Capra_hircus_plexin-A2-like_(LOC106501819),_partial_mRNA
175	XM_013968613.1	1	1170	235.477	8.82333	0	1165	2	PREDICTED:_Capra_hircus_glucan_(1,4-alpha-),_branching_enzyme_1_(GBE1),_mRNA
176	XM_013970359.1	16	1	235.436	8.82174	0	1	0	PREDICTED:_Capra_hircus_RAS_protein_activator_like_2_(RASAL2),_transcript_variant_X1,_mRNA
177	XM_005688939.1-XM_013969110.1	14	42	235.271	8.81529	0	42	0	PREDICTED:_Capra_hircus_otoconin_90_(OC90),_mRNA;;;;;PREDICTED:_Capra_hircus_EFR3_homolog_A_(EFR3A),_mRNA
178	XM_005687646.2	12	1195	234.977	8.80375	0	1193	1	PREDICTED:_Capra_hircus_kelch-like_family_member_1_(KLHL1),_transcript_variant_X1,_mRNA
179	XR_001295441.1-XM_005686014.2	10	3	234.458	8.78345	0	3	0	PREDICTED:_Capra_hircus_enhancer_of_rudimentary_homolog_pseudogene_(LOC102184771),_misc_RNA;;;;;PREDICTED:_Capra_hircus_solute_carrier_family_39,_member_9_(SLC39A9),_mRNA
180	XM_013975856.1-XM_005699729.2	29	886	234.339	8.77881	0	886	0	PREDICTED:_Capra_hircus_ADAM_metallopeptidase_with_thrombospondin_type_1_motif,_15_(ADAMTS15),_mRNA;;;;;PREDICTED:_Capra_hircus_sorting_nexin_19_(SNX19),_mRNA
181	XM_005689355.2-XM_013969154.1	15	1538	234.338	8.77874	0	1538	0	PREDICTED:_Capra_hircus_platelet_derived_growth_factor_D_(PDGFD),_transcript_variant_X3,_mRNA;;;;;PREDICTED:_Capra_hircus_uncharacterized_LOC102170616_(LOC102170616),_mRNA
182	XM_013968063.1	11	481	234.173	8.77227	3	455	9	PREDICTED:_Capra_hircus_ABO_blood_group_(transferase_A,_alpha_1-3-N-acetylgalactosaminyltransferase;_transferase_B,_alpha_1-3-galactosyltransferase)_(ABO),_transcript_variant_X1,_mRNA
183	XM_005688325.1	13	177	233.317	8.7388	0	171	5	PREDICTED:_Capra_hircus_melanocortin_3_receptor_(MC3R),_mRNA
184	XM_013975482.1	27	1096	233.198	8.73414	0	1093	3	PREDICTED:_Capra_hircus_pleckstrin_and_Sec7_domain_containing_3_(PSD3),_mRNA
185	XM_013975544.1-XM_013975523.1	28	1995	232.725	8.71559	0	1995	0	PREDICTED:_Capra_hircus_potassium_channel,_two_pore_domain_subfamily_K,_member_1_(KCNK1),_mRNA;;;;;PREDICTED:_Capra_hircus_solute_carrier_family_35,_member_F3_(SLC35F3),_mRNA
186	XM_005679179.2-XM_005679180.2	4	1323	232.683	8.71395	0	1323	0	PREDICTED:_Capra_hircus_inner_mitochondrial_membrane_peptidase_subunit_2_(IMMP2L),_mRNA;;;;;PREDICTED:_Capra_hircus_DnaJ_(Hsp40)_homolog,_subfamily_B,_member_9_(DNAJB9),_mRNA
187	XM_005699514.2	29	1188	232.405	8.70308	0	1188	0	PREDICTED:_Capra_hircus_neural_EGFL_like_1_(NELL1),_transcript_variant_X2,_mRNA
188	XM_013976365.1-XM_013974340.1	24	1591	232.314	8.69953	0	1591	0	PREDICTED:_Capra_hircus_uncharacterized_LOC106503812_(LOC106503812),_mRNA;;;;;PREDICTED:_Capra_hircus_pyrin_domain-containing_protein_3-like_(LOC102171118),_mRNA
189	XM_013973144.1-XM_013967515.1	15	3066	232.27	8.69779	0	3066	0	PREDICTED:_Capra_hircus_putative_teratocarcinoma-derived_growth_factor_3_(LOC102176170),_mRNA;;;;;PREDICTED:_Capra_hircus_family_with_sequence_similarity_136,_member_A_(FAM136A),_mRNA
190	XM_005699089.2	28	1601	232.167	8.69374	0	1601	0	PREDICTED:_Capra_hircus_catenin_alpha-3-like_(LOC102178978),_mRNA
191	XM_005683587.2-XM_005683588.2	8	1054	231.595	8.67134	0	1054	0	PREDICTED:_Capra_hircus_leucine_rich_repeat_and_Ig_domain_containing_2_(LINGO2),_mRNA;;;;;PREDICTED:_Capra_hircus_chromosome_8_open_reading_frame,_human_C9orf72_(C8H9orf72),_mRNA
192	XR_001295455.1-XM_005677801.2	3	62	231.262	8.65831	0	62	0	PREDICTED:_Capra_hircus_ganglioside_induced_differentiation_associated_protein_2_(GDAP2),_transcript_variant_X2,_misc_RNA;;;;;PREDICTED:_Capra_hircus_family_with_sequence_similarity_46,_member_C_(FAM46C),_mRNA
193	XM_005687484.2-XM_005687485.2	12	1215	230.972	8.64698	0	1215	0	PREDICTED:_Capra_hircus_lipoma_HMGIC_fusion_partner_(LHFP),_mRNA;;;;;PREDICTED:_Capra_hircus_NHL_repeat_containing_3_(NHLRC3),_mRNA
194	XM_005696826.1-XR_309785.2	2	902	230.945	8.6459	0	902	0	PREDICTED:_Capra_hircus_40S_ribosomal_protein_S4,_X_isoform-like_(LOC102168677),_mRNA;;;;;PREDICTED:_Capra_hircus_uncharacterized_LOC102186638_(LOC102186638),_ncRNA
195	XM_013975549.1-XM_005699033.2	28	109	229.755	8.59933	0	109	0	PREDICTED:_Capra_hircus_zinc_finger_protein_33B-like_(LOC102171842),_mRNA;;;;;PREDICTED:_Capra_hircus_zinc_finger_protein_248_(ZNF248),_mRNA
196	XM_005700477.2-XM_013971850.1	19	949	229.732	8.59843	0	949	0	PREDICTED:_Capra_hircus_myotubularin_related_protein_1_(MTMR1),_mRNA;;;;;PREDICTED:_Capra_hircus_chromosome_19_open_reading_frame,_human_C17orf67_(C19H17orf67),_transcript_variant_X3,_mRNA
197	XR_001296075.1-XM_013966422.1	9	651	229.038	8.57124	0	651	0	PREDICTED:_Capra_hircus_uncharacterized_LOC106502469_(LOC106502469),_ncRNA;;;;;PREDICTED:_Capra_hircus_centrosomal_protein_85kDa-like_(CEP85L),_partial_mRNA
198	XM_013963245.1-XM_013975495.1	27	515	228.622	8.55496	0	515	0	PREDICTED:_Capra_hircus_gamma-secretase_activating_protein_(GSAP),_transcript_variant_X1,_mRNA;;;;;PREDICTED:_Capra_hircus_ubiquitin-conjugating_enzyme_E2_E2_(LOC102174361),_mRNA
199	XM_013964649.1-XR_310081.2	6	203	228.515	8.55078	0	203	0	PREDICTED:_Capra_hircus_RE1-silencing_transcription_factor-like_(LOC102180114),_mRNA;;;;;PREDICTED:_Capra_hircus_uncharacterized_LOC102180384_(LOC102180384),_ncRNA
200	NR_129718.1-NR_129719.1	15	14	228.122	8.5354	0	14	0	Capra_hircus_microRNA_34b_(MIR34B),_microRNA;;;;;Capra_hircus_microRNA_34c_(MIR34C),_microRNA
201	XR_001295799.1	6	6	227.627	8.51602	0	6	0	PREDICTED:_Capra_hircus_uncharacterized_LOC102183584_(LOC102183584),_ncRNA
202	XM_005692620.1	18	209	227.253	8.50136	0	199	2	PREDICTED:_Capra_hircus_LY6/PLAUR_domain_containing_5_(LYPD5),_mRNA
203	XR_001297217.1	14	70	227.186	8.49873	0	70	0	PREDICTED:_Capra_hircus_peptidyl-prolyl_cis-trans_isomerase_A-like_(LOC102183028),_misc_RNA
204	XM_005675907.2-XM_013968559.1	2	517	227.165	8.49793	0	517	0	PREDICTED:_Capra_hircus_coiled-coil_domain_containing_141_(CCDC141),_mRNA;;;;;PREDICTED:_Capra_hircus_titin_(TTN),_mRNA
205	XM_013975715.1	28	910	226.909	8.48792	0	908	2	PREDICTED:_Capra_hircus_Rho_GTPase_activating_protein_22_(ARHGAP22),_transcript_variant_X2,_mRNA
206	XM_013967429.1	11	501	226.376	8.46703	0	496	4	PREDICTED:_Capra_hircus_von_Willebrand_factor_A_domain_containing_3B_(VWA3B),_mRNA
207	XM_013963461.1-XM_005679567.1	4	50	226.129	8.45735	0	50	0	PREDICTED:_Capra_hircus_olfactory_receptor_2A14-like_(LOC102187648),_mRNA;;;;;PREDICTED:_Capra_hircus_olfactory_receptor_2A2-like_(LOC102186931),_mRNA
208	XR_001296477.1	14	397	225.659	8.43896	1	391	3	PREDICTED:_Capra_hircus_uncharacterized_LOC106502825_(LOC106502825),_transcript_variant_X1,_ncRNA
209	XR_001295946.1-NR_129795.1	8	780	224.878	8.40838	0	780	0	PREDICTED:_Capra_hircus_Golgi-associated_plant_pathogenesis-related_protein_1_pseudogene_(LOC102184340),_misc_RNA;;;;;Capra_hircus_microRNA_873_(MIR873),_microRNA
210	XM_005697052.2-XM_013974319.1	24	647	224.866	8.40793	0	647	0	PREDICTED:_Capra_hircus_retinoblastoma_binding_protein_8_(RBBP8),_transcript_variant_X2,_mRNA;;;;;PREDICTED:_Capra_hircus_transcription_factor_GATA-6_(LOC102190189),_mRNA
211	XM_013965437.1-XM_005678953.1	4	1082	224.679	8.40059	0	1082	0	PREDICTED:_Capra_hircus_olfactory_receptor_2G2-like_(LOC102191606),_partial_mRNA;;;;;PREDICTED:_Capra_hircus_tachykinin,_precursor_1_(TAC1),_transcript_variant_X1,_mRNA
212	XM_013965822.1-XM_005683517.2	8	1127	224.334	8.38709	0	1127	0	PREDICTED:_Capra_hircus_kynurenine/alpha-aminoadipate_aminotransferase,_mitochondrial-like_(LOC102169868),_mRNA;;;;;PREDICTED:_Capra_hircus_polypeptide_N-acetylgalactosaminyltransferase-like_6_(GALNTL6),_mRNA
213	XM_013969793.1	15	947	224.168	8.3806	0	944	3	PREDICTED:_Capra_hircus_anoctamin_3_(ANO3),_transcript_variant_X3,_mRNA
214	XM_013972131.1-XM_013972257.1	1	144	223.972	8.37289	0	144	0	PREDICTED:_Capra_hircus_EPH_receptor_A6_(EPHA6),_transcript_variant_X4,_mRNA;;;;;PREDICTED:_Capra_hircus_40S_ribosomal_protein_SA-like_(LOC106503253),_mRNA
215	XM_005698585.2	26	1008	223.947	8.37192	0	1005	3	PREDICTED:_Capra_hircus_carboxypeptidase_X_(M14_family),_member_2_(CPXM2),_mRNA
216	XR_310061.2	6	189	223.469	8.3532	0	180	4	PREDICTED:_Capra_hircus_uncharacterized_LOC102191410_(LOC102191410),_ncRNA
217	XM_005699272.2	28	61	223.457	8.35273	0	61	0	PREDICTED:_Capra_hircus_DPY30_domain_containing_2_(DYDC2),_mRNA
218	XM_013968053.1-XM_013968054.1	11	769	223.366	8.34918	0	769	0	PREDICTED:_Capra_hircus_notch_1_(NOTCH1),_mRNA;;;;;PREDICTED:_Capra_hircus_EGF-like-domain,_multiple_7_(EGFL7),_mRNA
219	XM_013968295.1-XR_310451.2	12	71	223.268	8.34534	0	71	0	PREDICTED:_Capra_hircus_dachshund_family_transcription_factor_1_(DACH1),_mRNA;;;;;PREDICTED:_Capra_hircus_uncharacterized_LOC102177071_(LOC102177071),_ncRNA
220	XM_013975674.1-XM_005699258.2	28	698	223.13	8.33995	0	698	0	PREDICTED:_Capra_hircus_placenta-specific_9_(PLAC9),_mRNA;;;;;PREDICTED:_Capra_hircus_transmembrane_protein_254_(TMEM254),_transcript_variant_X3,_mRNA
221	XM_005692872.2	18	53	222.999	8.33483	0	53	0	PREDICTED:_Capra_hircus_sialic_acid-binding_Ig-like_lectin_5_(LOC102169618),_partial_mRNA
222	XM_005681249.2-XM_013964442.1	6	1305	222.879	8.33011	0	1305	0	PREDICTED:_Capra_hircus_transketolase-like_2_(TKTL2),_mRNA;;;;;PREDICTED:_Capra_hircus_neuropeptide_Y_receptor_Y5_(NPY5R),_mRNA
223	XM_005689233.2	14	242	222.866	8.3296	0	240	1	PREDICTED:_Capra_hircus_KIAA1429_ortholog_(KIAA1429),_transcript_variant_X1,_mRNA
224	XM_013973317.1	22	901	222.375	8.3104	0	893	8	PREDICTED:_Capra_hircus_integrin,_alpha_9_(ITGA9),_mRNA
225	XM_005691008.2-NR_129663.1	16	276	221.306	8.26852	0	276	0	PREDICTED:_Capra_hircus_basic_leucine_zipper_transcription_factor,_ATF-like_3_(BATF3),_mRNA;;;;;Capra_hircus_microRNA_2284c_(MIR2284C),_microRNA
226	XM_005675743.2	1	1277	221.183	8.26371	0	1277	0	PREDICTED:_Capra_hircus_Down_syndrome_cell_adhesion_molecule_(DSCAM),_mRNA
227	XM_013966645.1	9	770	220.577	8.24001	0	770	0	PREDICTED:_Capra_hircus_phosphodiesterase_10A_(PDE10A),_transcript_variant_X1,_mRNA
228	XM_005697544.2-XM_013974968.1	25	868	220.479	8.23617	0	868	0	PREDICTED:_Capra_hircus_G_protein-coupled_receptor_139_(GPR139),_mRNA;;;;;PREDICTED:_Capra_hircus_glycoprotein_2_(zymogen_granule_membrane)_(GP2),_transcript_variant_X2,_mRNA
229	XM_013970409.1-XM_013970419.1	16	54	220.449	8.23499	0	54	0	PREDICTED:_Capra_hircus_KIAA0040_ortholog_(KIAA0040),_mRNA;;;;;PREDICTED:_Capra_hircus_tenascin_R_(TNR),_mRNA
230	XM_005675418.2-XM_013965225.1	1	1275	220.276	8.2282	0	1275	0	PREDICTED:_Capra_hircus_Rho_guanine_nucleotide_exchange_factor_(GEF)_26_(ARHGEF26),_mRNA;;;;;PREDICTED:_Capra_hircus_THO_complex_subunit_2-like_(LOC102179815),_mRNA
231	XM_013975495.1-XM_013975495.1	27	535	220.128	8.22242	0	535	0	PREDICTED:_Capra_hircus_ubiquitin-conjugating_enzyme_E2_E2_(LOC102174361),_mRNA;;;;;PREDICTED:_Capra_hircus_ubiquitin-conjugating_enzyme_E2_E2_(LOC102174361),_mRNA
232	XM_005679574.2-XM_013963563.1	4	1009	220.069	8.2201	0	1009	0	PREDICTED:_Capra_hircus_thiamin_pyrophosphokinase_1_(TPK1),_mRNA;;;;;PREDICTED:_Capra_hircus_contactin_associated_protein-like_2_(CNTNAP2),_mRNA
233	XM_013971564.1-XM_005692659.2	18	339	219.948	8.21535	0	339	0	PREDICTED:_Capra_hircus_adaptor-related_protein_complex_2,_sigma_1_subunit_(AP2S1),_mRNA;;;;;PREDICTED:_Capra_hircus_Rho_GTPase_activating_protein_35_(ARHGAP35),_mRNA
234	XM_013967979.1	11	83	219.941	8.21511	0	83	0	PREDICTED:_Capra_hircus_potassium_channel,_sodium_activated_subfamily_T,_member_1_(KCNT1),_mRNA
235	XM_013973112.1-XR_001297037.1	21	710	219.699	8.20561	0	710	0	PREDICTED:_Capra_hircus_serine/threonine-protein_kinase_D1-like_(LOC106503372),_partial_mRNA;;;;;PREDICTED:_Capra_hircus_ribosomal_RNA_processing_protein_36_homolog_(LOC102174071),_misc_RNA
236	XM_013975662.1-XR_001297107.1	28	313	219.485	8.19724	0	313	0	PREDICTED:_Capra_hircus_chromosome_28_open_reading_frame,_human_C10orf11_(C28H10orf11),_mRNA;;;;;PREDICTED:_Capra_hircus_60S_ribosomal_protein_L10a_pseudogene_(LOC102191188),_misc_RNA
237	XM_005689854.2-XM_005689861.2	15	108	219.422	8.1949	0	108	0	PREDICTED:_Capra_hircus_stromal_interaction_molecule_1_(STIM1),_mRNA;;;;;PREDICTED:_Capra_hircus_ras_homolog_family_member_G_(RHOG),_mRNA
238	XM_005674782.2-XM_013968613.1	1	88	219.407	8.1942	0	88	0	PREDICTED:_Capra_hircus_roundabout_guidance_receptor_1_(ROBO1),_transcript_variant_X3,_mRNA;;;;;PREDICTED:_Capra_hircus_glucan_(1,4-alpha-),_branching_enzyme_1_(GBE1),_mRNA
239	XM_005684423.1	8	1062	218.85	8.1724	1	1034	11	PREDICTED:_Capra_hircus_syntrophin,_gamma_2_(SNTG2),_mRNA
240	XM_005685918.2	10	75	218.655	8.16475	0	75	0	PREDICTED:_Capra_hircus_dishevelled_associated_activator_of_morphogenesis_1_(DAAM1),_transcript_variant_X3,_mRNA

## Sheet: Korean_Boer
Additional File 4: Supplementary Excel Table
The results of XP-CLR analysis for each of the 10 goat populations including the entire Saanen group and the Boer group
The analysis for detecting the selection signal was calculated as XP-CLR, and the table below is sorted in descending order for the normalized XP-CLR score.
The "Gene name" column indicates the detected Gene ID, the "No. of SNP" column indicates the number of SNPs corresponding to the gene, and "Normalized Score" indicates the normalized value for detected XP-CLR score.
The columns "No. of HIGH Impact", "No. of MODERATE Impact", and "No. of LOW Impact" indicate the number of SNPs that can give a functional impact on the corresponding gene, respectively. This information was annotated through "SnpEff".
The "Gene Information" column indicates the description of the corresponding "Gene ID".
Table. Korean Indigenous Goat vs Korean Boer
Num	Gene ID	CHR	No. of SNP	XP-CLR Score	Normalized XP-CLR Score	No. of HIGH Impact	No. of MODERATE Impact	No. of LOW Impact	Gene information
1	XM_005693075.2-XM_013966601.1	19	9942	158.369	20.1229	0	9942	0	PREDICTED:_Capra_hircus_carbonic_anhydrase_X_(CA10),_transcript_variant_X1,_mRNA;;;;;PREDICTED:_Capra_hircus_high_mobility_group_nucleosome_binding_domain_1_(HMGN1),_mRNA
2	XM_013975596.1-XM_013963902.1	28	4543	128.989	16.2904	0	4543	0	PREDICTED:_Capra_hircus_MLV-related_proviral_Env_polyprotein-like_(LOC102178425),_mRNA;;;;;PREDICTED:_Capra_hircus_uncharacterized_LOC106502104_(LOC106502104),_mRNA
3	NM_001285670.1-XM_013963722.1	5	1290	120.485	15.1811	0	1290	0	Capra_hircus_KIT_ligand_(KITLG),_mRNA;;;;;PREDICTED:_Capra_hircus_dual_specificity_phosphatase_6_(DUSP6),_mRNA
4	XM_005689325.2-XM_013969334.1	14	320	109.719	13.7768	0	320	0	PREDICTED:_Capra_hircus_carbonic_anhydrase_XIII_(CA13),_transcript_variant_X1,_mRNA;;;;;PREDICTED:_Capra_hircus_carbonic_anhydrase_XIII_(CA13),_transcript_variant_X2,_mRNA
5	XR_310618.2-XM_013974762.1	16	1772	106.908	13.4101	0	1772	0	PREDICTED:_Capra_hircus_uncharacterized_LOC102169208_(LOC102169208),_transcript_variant_X2,_ncRNA;;;;;PREDICTED:_Capra_hircus_transducin_(beta)-like_2_(TBL2),_mRNA
6	XM_013975549.1-XM_005699033.2	28	316	104.574	13.1056	0	316	0	PREDICTED:_Capra_hircus_zinc_finger_protein_33B-like_(LOC102171842),_mRNA;;;;;PREDICTED:_Capra_hircus_zinc_finger_protein_248_(ZNF248),_mRNA
7	XR_001295574.1-XM_005689233.2	14	396	103.711	12.9931	0	396	0	PREDICTED:_Capra_hircus_40S_ribosomal_protein_S15a_pseudogene_(LOC102173911),_misc_RNA;;;;;PREDICTED:_Capra_hircus_KIAA1429_ortholog_(KIAA1429),_transcript_variant_X1,_mRNA
8	XM_005678303.2-XM_013962774.1	3	1046	102.301	12.8092	0	1046	0	PREDICTED:_Capra_hircus_phosphodiesterase_4B,_cAMP-specific_(PDE4B),_transcript_variant_X2,_mRNA;;;;;PREDICTED:_Capra_hircus_leptin_receptor_(LEPR),_transcript_variant_X9,_mRNA
9	XM_005698980.2-XM_013975544.1	28	4798	102.219	12.7984	0	4798	0	PREDICTED:_Capra_hircus_mitogen-activated_protein_kinase_kinase_kinase_MLK4_(LOC102191110),_mRNA;;;;;PREDICTED:_Capra_hircus_potassium_channel,_two_pore_domain_subfamily_K,_member_1_(KCNK1),_mRNA
10	XM_013966746.1-XM_005699514.2	29	2162	101.981	12.7673	0	2162	0	PREDICTED:_Capra_hircus_poly_(ADP-ribose)_polymerase_family,_member_16_(PARP16),_mRNA;;;;;PREDICTED:_Capra_hircus_neural_EGFL_like_1_(NELL1),_transcript_variant_X2,_mRNA
11	XM_013966722.1	10	1266	101.409	12.6927	0	1262	3	PREDICTED:_Capra_hircus_arylsulfatase_B_(ARSB),_mRNA
12	XM_005690093.1-XM_005701400.2	15	1576	101.368	12.6874	0	1576	0	PREDICTED:_Capra_hircus_chromosome_15_open_reading_frame,_human_C11orf74_(C15H11orf74),_transcript_variant_X1,_mRNA;;;;;PREDICTED:_Capra_hircus_leucine_rich_repeat_containing_4C_(LRRC4C),_mRNA
13	XM_013962975.1	3	2216	101.33	12.6825	0	2211	5	PREDICTED:_Capra_hircus_microtubule-actin_crosslinking_factor_1_(MACF1),_transcript_variant_X22,_mRNA
14	XM_005681709.2-XM_005681647.2	6	4603	100.801	12.6135	0	4603	0	PREDICTED:_Capra_hircus_insulin-like_growth_factor_binding_protein_7_(IGFBP7),_mRNA;;;;;PREDICTED:_Capra_hircus_adhesion_G_protein-coupled_receptor_L3_(ADGRL3),_transcript_variant_X1,_mRNA
15	XM_005693688.2-XM_013972155.1	1	3830	100.627	12.5907	0	3830	0	PREDICTED:_Capra_hircus_speckle-type_POZ_protein_(SPOP),_mRNA;;;;;PREDICTED:_Capra_hircus_EPH_receptor_A6_(EPHA6),_transcript_variant_X5,_mRNA
16	XM_005699024.2	28	705	99.8557	12.4901	0	697	7	PREDICTED:_Capra_hircus_zinc_finger_protein_25_(ZNF25),_mRNA
17	XM_005679782.2-XM_013962660.1	5	2290	99.187	12.4029	0	2290	0	PREDICTED:_Capra_hircus_MGAT4_family,_member_C_(MGAT4C),_mRNA;;;;;PREDICTED:_Capra_hircus_endogenous_retrovirus_group_K_member_19_Gag_polyprotein-like_(LOC106501950),_partial_mRNA
18	XM_013975596.1	28	106	99.1149	12.3935	0	106	0	PREDICTED:_Capra_hircus_MLV-related_proviral_Env_polyprotein-like_(LOC102178425),_mRNA
19	XR_001295441.1-XM_005686014.2	10	3	98.2839	12.2851	0	3	0	PREDICTED:_Capra_hircus_enhancer_of_rudimentary_homolog_pseudogene_(LOC102184771),_misc_RNA;;;;;PREDICTED:_Capra_hircus_solute_carrier_family_39,_member_9_(SLC39A9),_mRNA
20	XM_005676864.2-XM_005684195.2	8	1082	98.1353	12.2657	0	1082	0	PREDICTED:_Capra_hircus_ribosomal_protein_L11_(RPL11),_transcript_variant_X2,_mRNA;;;;;PREDICTED:_Capra_hircus_spermatogenesis-associated_protein_31E1-like_(LOC102177524),_mRNA
21	XM_005691043.2-XM_013970404.1	16	618	97.7246	12.2121	0	618	0	PREDICTED:_Capra_hircus_hydroxysteroid_(11-beta)_dehydrogenase_1_(HSD11B1),_mRNA;;;;;PREDICTED:_Capra_hircus_laminin,_beta_3_(LAMB3),_mRNA
22	XM_013968151.1-XM_013975682.1	28	5765	97.4513	12.1765	0	5765	0	PREDICTED:_Capra_hircus_siah_E3_ubiquitin_protein_ligase_family_member_3_(SIAH3),_mRNA;;;;;PREDICTED:_Capra_hircus_neuregulin_3_(NRG3),_mRNA
23	XM_005682918.2	7	62	97.3796	12.1671	0	60	0	PREDICTED:_Capra_hircus_receptor_accessory_protein_6_(REEP6),_transcript_variant_X2,_mRNA
24	XM_005688326.2	13	277	97.2283	12.1474	1	267	4	PREDICTED:_Capra_hircus_signal-regulatory_protein_delta_(SIRPD),_mRNA
25	XR_310061.2	6	189	96.3095	12.0275	0	180	4	PREDICTED:_Capra_hircus_uncharacterized_LOC102191410_(LOC102191410),_ncRNA
26	XM_013970549.1-XM_013970552.1	17	4302	96.259	12.021	0	4302	0	PREDICTED:_Capra_hircus_family_with_sequence_similarity_198,_member_B_(FAM198B),_mRNA;;;;;PREDICTED:_Capra_hircus_glutamate_receptor,_ionotropic,_AMPA_2_(GRIA2),_mRNA
27	XM_005689235.2	14	860	95.7738	11.9577	0	849	5	PREDICTED:_Capra_hircus_RAD54_homolog_B_(S._cerevisiae)_(RAD54B),_transcript_variant_X1,_mRNA
28	XM_005698980.2	28	1000	95.5968	11.9346	2	960	19	PREDICTED:_Capra_hircus_mitogen-activated_protein_kinase_kinase_kinase_MLK4_(LOC102191110),_mRNA
29	XM_005701251.2	4	2405	95.257	11.8902	0	2395	4	PREDICTED:_Capra_hircus_RUN_domain_containing_3B_(RUNDC3B),_mRNA
30	XM_013962970.1	3	842	94.3598	11.7732	0	834	6	PREDICTED:_Capra_hircus_microtubule-actin_crosslinking_factor_1_(MACF1),_transcript_variant_X16,_mRNA
31	XM_013967428.1-XM_013967429.1	11	2066	94.2548	11.7595	0	2066	0	PREDICTED:_Capra_hircus_transmembrane_protein_131_(TMEM131),_mRNA;;;;;PREDICTED:_Capra_hircus_von_Willebrand_factor_A_domain_containing_3B_(VWA3B),_mRNA
32	XR_001296209.1-XM_013967255.1	10	162	93.939	11.7183	0	162	0	PREDICTED:_Capra_hircus_uncharacterized_LOC106502568_(LOC106502568),_ncRNA;;;;;PREDICTED:_Capra_hircus_enhancer_of_rudimentary_homolog_(Drosophila)_(ERH),_mRNA
33	XM_005685939.1	10	572	93.732	11.6913	0	557	4	PREDICTED:_Capra_hircus_chromosome_10_open_reading_frame,_human_C14orf39_(C10H14orf39),_mRNA
34	XM_005699489.2-NR_129792.1	29	3882	93.0582	11.6034	0	3882	0	PREDICTED:_Capra_hircus_CD59_glycoprotein-like_(LOC102175833),_mRNA;;;;;Capra_hircus_microRNA_708_(MIR708),_microRNA
35	XM_013968521.1	13	452	92.4989	11.5305	0	439	6	PREDICTED:_Capra_hircus_Kin17_DNA_and_RNA_binding_protein_(KIN),_mRNA
36	XM_013976778.1	4	143	92.455	11.5247	0	143	0	PREDICTED:_Capra_hircus_multidrug_resistance_protein_3-like_(LOC102185452),_mRNA
37	XM_013972131.1	1	1155	92.2914	11.5034	0	1145	5	PREDICTED:_Capra_hircus_EPH_receptor_A6_(EPHA6),_transcript_variant_X4,_mRNA
38	XM_005699274.2-XR_311187.2	28	41	91.898	11.4521	0	41	0	PREDICTED:_Capra_hircus_family_with_sequence_similarity_213,_member_A_(FAM213A),_transcript_variant_X1,_mRNA;;;;;PREDICTED:_Capra_hircus_uncharacterized_LOC102178601_(LOC102178601),_ncRNA
39	XM_013965242.1	1	2191	91.8422	11.4448	0	2161	21	PREDICTED:_Capra_hircus_mediator_complex_subunit_12-like_(MED12L),_mRNA
40	XR_001297457.1-XM_013974293.1	24	910	91.5994	11.4131	0	910	0	PREDICTED:_Capra_hircus_protein_SSXT_pseudogene_(LOC102170395),_misc_RNA;;;;;PREDICTED:_Capra_hircus_zinc_finger_protein_521_(ZNF521),_mRNA
41	XM_013965544.1	7	88	91.5467	11.4063	0	84	3	PREDICTED:_Capra_hircus_methyl-CpG_binding_domain_protein_3_(MBD3),_mRNA
42	XM_005674788.2-XM_005674791.2	1	1238	91.4132	11.3888	0	1238	0	PREDICTED:_Capra_hircus_cell_adhesion_molecule_2_(CADM2),_transcript_variant_X1,_mRNA;;;;;PREDICTED:_Capra_hircus_cell_adhesion_molecule_2_(CADM2),_transcript_variant_X3,_mRNA
43	XM_005690025.1-XM_013969838.1	15	941	90.8501	11.3154	0	941	0	PREDICTED:_Capra_hircus_brain-derived_neurotrophic_factor_(BDNF),_transcript_variant_X1,_mRNA;;;;;PREDICTED:_Capra_hircus_kinesin_family_member_18A_(KIF18A),_mRNA
44	XR_001296299.1-XM_005686970.2	11	614	90.3254	11.2469	0	614	0	PREDICTED:_Capra_hircus_uncharacterized_LOC106502652_(LOC106502652),_ncRNA;;;;;PREDICTED:_Capra_hircus_pumilio_RNA-binding_family_member_2_(PUM2),_transcript_variant_X1,_mRNA
45	XM_005676037.2-XM_013969269.1	2	2061	90.1994	11.2305	0	2061	0	PREDICTED:_Capra_hircus_growth_factor_receptor-bound_protein_14_(GRB14),_mRNA;;;;;PREDICTED:_Capra_hircus_fidgetin_(FIGN),_mRNA
46	XR_001296242.1-XR_001296229.1	2	248	90.1581	11.2251	0	248	0	PREDICTED:_Capra_hircus_putative_elongation_factor_1-alpha-like_3_(LOC102170001),_misc_RNA;;;;;PREDICTED:_Capra_hircus_uncharacterized_LOC106502583_(LOC106502583),_ncRNA
47	XM_005675821.2	2	620	89.8731	11.1879	0	617	3	PREDICTED:_Capra_hircus_family_with_sequence_similarity_168,_member_B_(FAM168B),_mRNA
48	XM_005683301.2	7	81	89.5981	11.1521	1	68	6	PREDICTED:_Capra_hircus_proprotein_convertase_subtilisin/kexin_type_4_(PCSK4),_mRNA
49	XM_005682718.2-XR_310135.2	7	1371	89.4232	11.1293	0	1371	0	PREDICTED:_Capra_hircus_proline_rich_16_(PRR16),_transcript_variant_X1,_mRNA;;;;;PREDICTED:_Capra_hircus_RNA-binding_protein_39-like_(LOC102171597),_misc_RNA
50	XM_013969792.1-XM_005690016.2	15	450	89.2687	11.1091	0	450	0	PREDICTED:_Capra_hircus_anoctamin_3_(ANO3),_transcript_variant_X1,_mRNA;;;;;PREDICTED:_Capra_hircus_anoctamin_3_(ANO3),_transcript_variant_X2,_mRNA
51	XR_001296346.1-XM_005675898.1	2	6034	89.1454	11.093	0	6034	0	PREDICTED:_Capra_hircus_heterogeneous_nuclear_ribonucleoprotein_A3-like_(LOC102170470),_misc_RNA;;;;;PREDICTED:_Capra_hircus_CWC22_spliceosome-associated_protein_(CWC22),_transcript_variant_X1,_mRNA
52	XM_013967732.1-XM_005686791.1	11	694	88.8758	11.0579	0	694	0	PREDICTED:_Capra_hircus_EH_domain-binding_protein_1-like_(LOC102175691),_partial_mRNA;;;;;PREDICTED:_Capra_hircus_EH_domain-binding_protein_1_(LOC102176134),_partial_mRNA
53	XM_005683057.1-XM_013967725.1	11	1785	88.3653	10.9913	0	1785	0	PREDICTED:_Capra_hircus_up-regulated_during_skeletal_muscle_growth_protein_5_(LOC102181948),_mRNA;;;;;PREDICTED:_Capra_hircus_catenin_(cadherin-associated_protein),_alpha_2_(CTNNA2),_transcript_variant_X1,_mRNA
54	XM_013969269.1-XM_013969276.1	2	5673	88.3368	10.9875	0	5673	0	PREDICTED:_Capra_hircus_fidgetin_(FIGN),_mRNA;;;;;PREDICTED:_Capra_hircus_potassium_channel,_voltage_gated_eag_related_subfamily_H,_member_7_(KCNH7),_transcript_variant_X1,_mRNA
55	XM_013966663.1-XR_001296115.1	9	1465	88.2282	10.9734	0	1465	0	PREDICTED:_Capra_hircus_uncharacterized_LOC106502500_(LOC106502500),_mRNA;;;;;PREDICTED:_Capra_hircus_uncharacterized_LOC106502492_(LOC106502492),_ncRNA
56	XR_001297253.1-XM_005697278.2	24	1016	88.17	10.9658	0	1016	0	PREDICTED:_Capra_hircus_uncharacterized_LOC106503551_(LOC106503551),_ncRNA;;;;;PREDICTED:_Capra_hircus_thioredoxin-like_1_(TXNL1),_mRNA
57	XR_001297408.1-XM_013965221.1	1	3376	87.6992	10.9044	0	3376	0	PREDICTED:_Capra_hircus_uncharacterized_LOC106503681_(LOC106503681),_ncRNA;;;;;PREDICTED:_Capra_hircus_ADAM_metallopeptidase_with_thrombospondin_type_1_motif,_5_(ADAMTS5),_mRNA
58	XM_013977102.1-XM_005701773.2	18	8	87.4285	10.8691	0	8	0	PREDICTED:_Capra_hircus_zinc_finger_protein_296_(ZNF296),_mRNA;;;;;PREDICTED:_Capra_hircus_gem_(nuclear_organelle)_associated_protein_7_(GEMIN7),_mRNA
59	XR_310974.2	22	473	87.3601	10.8601	1	470	2	PREDICTED:_Capra_hircus_uncharacterized_LOC102173511_(LOC102173511),_transcript_variant_X3,_ncRNA
60	XM_013968051.1	11	171	87.2313	10.8433	1	151	10	PREDICTED:_Capra_hircus_inositol_polyphosphate-5-phosphatase_E_(INPP5E),_mRNA
61	XR_001296788.1-XM_013971310.1	18	1149	86.7168	10.7762	0	1149	0	PREDICTED:_Capra_hircus_uncharacterized_LOC106503126_(LOC106503126),_ncRNA;;;;;PREDICTED:_Capra_hircus_zinc_finger_protein_507_(ZNF507),_mRNA
62	XM_005689237.2	14	149	86.6815	10.7716	0	145	0	PREDICTED:_Capra_hircus_fibrinogen_silencer_binding_protein_(FSBP),_mRNA
63	XM_013975577.1	28	914	86.4709	10.7441	0	887	10	PREDICTED:_Capra_hircus_zinc_finger_protein_33B-like_(LOC102182379),_transcript_variant_X1,_mRNA
64	XM_005692097.2-XM_005694603.2	18	2208	86.4389	10.74	0	2208	0	PREDICTED:_Capra_hircus_glutamic-oxaloacetic_transaminase_2,_mitochondrial_(GOT2),_mRNA;;;;;PREDICTED:_Capra_hircus_coiled-coil_domain_containing_125_(CCDC125),_transcript_variant_X1,_mRNA
65	XM_005699262.2	28	345	86.4035	10.7354	1	317	15	PREDICTED:_Capra_hircus_collectin-43-like_(LOC102174628),_mRNA
66	XM_013970270.1-XM_013966305.1	8	1180	86.2584	10.7164	0	1180	0	PREDICTED:_Capra_hircus_calmodulin-binding_transcription_activator_1-like_(LOC106502970),_mRNA;;;;;PREDICTED:_Capra_hircus_CDK5_regulatory_subunit_associated_protein_2_(CDK5RAP2),_mRNA
67	XR_001296270.1-XM_005677137.2	3	969	86.2196	10.7114	0	969	0	PREDICTED:_Capra_hircus_receptor-binding_cancer_antigen_expressed_on_SiSo_cells_pseudogene_(LOC102190969),_misc_RNA;;;;;PREDICTED:_Capra_hircus_olfactomedin-like_2B_(OLFML2B),_transcript_variant_X1,_mRNA
68	XM_013970343.1-XM_013966226.1	8	1550	86.1716	10.7051	0	1550	0	PREDICTED:_Capra_hircus_laminin,_gamma_1_(formerly_LAMB2)_(LAMC1),_mRNA;;;;;PREDICTED:_Capra_hircus_myelin_transcription_factor_1-like_(MYT1L),_mRNA
69	XM_013975499.1-CHR_END	27	2172	85.8452	10.6625	0	2172	0	PREDICTED:_Capra_hircus_zinc_finger_protein_385D_(ZNF385D),_mRNA
70	XM_013970239.1-XM_005674788.2	1	1259	85.7459	10.6496	0	1259	0	PREDICTED:_Capra_hircus_endogenous_retrovirus_group_K_member_7_Env_polyprotein-like_(LOC106502965),_transcript_variant_X1,_mRNA;;;;;PREDICTED:_Capra_hircus_cell_adhesion_molecule_2_(CADM2),_transcript_variant_X1,_mRNA
71	XM_005709415.2-XM_005682718.2	7	2635	85.492	10.6165	0	2635	0	PREDICTED:_Capra_hircus_ferritin_mitochondrial_(FTMT),_mRNA;;;;;PREDICTED:_Capra_hircus_proline_rich_16_(PRR16),_transcript_variant_X1,_mRNA
72	XM_013975750.1-XM_013975750.1	29	1426	85.3507	10.598	0	1426	0	PREDICTED:_Capra_hircus_disks_large_1_tumor_suppressor_protein-like_(LOC106503713),_partial_mRNA;;;;;PREDICTED:_Capra_hircus_disks_large_1_tumor_suppressor_protein-like_(LOC106503713),_partial_mRNA
73	XM_013968067.1	11	154	85.3492	10.5978	0	139	6	PREDICTED:_Capra_hircus_caspase_recruitment_domain_family,_member_9_(CARD9),_mRNA
74	XR_001297357.1-XM_005698761.2	27	2276	85.1023	10.5656	0	2276	0	PREDICTED:_Capra_hircus_uncharacterized_LOC106503665_(LOC106503665),_ncRNA;;;;;PREDICTED:_Capra_hircus_ZFP42_zinc_finger_protein_(ZFP42),_mRNA
75	XM_013973635.1	22	210	84.7935	10.5253	0	203	3	PREDICTED:_Capra_hircus_kinesin_family_member_9_(KIF9),_transcript_variant_X1,_mRNA
76	XM_013969435.1-XM_005675928.2	2	3421	84.5436	10.4927	0	3421	0	PREDICTED:_Capra_hircus_heterogeneous_nuclear_ribonucleoprotein_A3-like_(LOC102172646),_mRNA;;;;;PREDICTED:_Capra_hircus_metaxin_2_(MTX2),_mRNA
77	XM_013975629.1-XM_005699271.1	28	789	84.4227	10.477	0	789	0	PREDICTED:_Capra_hircus_methionine_adenosyltransferase_I,_alpha_(MAT1A),_transcript_variant_X2,_mRNA;;;;;PREDICTED:_Capra_hircus_DPY30_domain_containing_1_(DYDC1),_mRNA
78	XM_005699272.2	28	123	84.3202	10.4636	0	123	0	PREDICTED:_Capra_hircus_DPY30_domain_containing_2_(DYDC2),_mRNA
79	XM_013975604.1	28	1391	84.1942	10.4472	0	1383	5	PREDICTED:_Capra_hircus_zinc_finger,_MIZ-type_containing_1_(ZMIZ1),_mRNA
80	XM_013969244.1-XM_013969336.1	14	2484	84.0834	10.4327	0	2484	0	PREDICTED:_Capra_hircus_protein_serine_kinase_H2_(PSKH2),_mRNA;;;;;PREDICTED:_Capra_hircus_carbonic_anhydrase_II_(CA2),_mRNA
81	XM_005692659.2-XM_013971378.1	18	212	83.659	10.3773	0	212	0	PREDICTED:_Capra_hircus_Rho_GTPase_activating_protein_35_(ARHGAP35),_mRNA;;;;;PREDICTED:_Capra_hircus_neuronal_PAS_domain_protein_1_(NPAS1),_partial_mRNA
82	XM_013971751.1-XR_001296540.1	14	2345	83.5041	10.3571	0	2345	0	PREDICTED:_Capra_hircus_uncharacterized_LOC102172005_(LOC102172005),_mRNA;;;;;PREDICTED:_Capra_hircus_uncharacterized_LOC106502869_(LOC106502869),_transcript_variant_X3,_ncRNA
83	XM_013968050.1	11	178	83.4719	10.3529	0	161	11	PREDICTED:_Capra_hircus_peptidase_(mitochondrial_processing)_alpha_(PMPCA),_mRNA
84	XM_013966071.1-XM_013966072.1	8	764	83.2581	10.325	0	764	0	PREDICTED:_Capra_hircus_testis-expressed_sequence_10_protein-like_(LOC102189209),_mRNA;;;;;PREDICTED:_Capra_hircus_spermatogenesis-associated_protein_31E1-like_(LOC106502419),_mRNA
85	XR_311187.2-XM_013975640.1	28	353	83.1022	10.3047	0	353	0	PREDICTED:_Capra_hircus_uncharacterized_LOC102178601_(LOC102178601),_ncRNA;;;;;PREDICTED:_Capra_hircus_tetraspanin_14_(TSPAN14),_mRNA
86	XM_013974603.1-XM_005691065.2	16	4681	82.776	10.2622	0	4681	0	PREDICTED:_Capra_hircus_protease,_serine,_33_(PRSS33),_partial_mRNA;;;;;PREDICTED:_Capra_hircus_nuclear_receptor_subfamily_5,_group_A,_member_2_(NR5A2),_mRNA
87	XM_013971774.1	19	3709	82.0458	10.1669	0	3708	1	PREDICTED:_Capra_hircus_carbonic_anhydrase_X_(CA10),_transcript_variant_X2,_mRNA
88	XM_005679745.2-XM_005679747.2	5	1337	81.867	10.1436	0	1337	0	PREDICTED:_Capra_hircus_neuron_navigator_3_(NAV3),_transcript_variant_X2,_mRNA;;;;;PREDICTED:_Capra_hircus_synaptotagmin_I_(SYT1),_mRNA
89	XM_013975626.1	28	66	81.8151	10.1368	0	66	0	PREDICTED:_Capra_hircus_collectin-46_(LOC102175187),_mRNA
90	XM_013975577.1-XM_013975548.1	28	453	81.7343	10.1263	0	453	0	PREDICTED:_Capra_hircus_zinc_finger_protein_33B-like_(LOC102182379),_transcript_variant_X1,_mRNA;;;;;PREDICTED:_Capra_hircus_uncharacterized_LOC106503690_(LOC106503690),_mRNA
91	XM_013968048.1-XM_013968050.1	11	18	81.471	10.0919	0	18	0	PREDICTED:_Capra_hircus_serologically_defined_colon_cancer_antigen_3_(SDCCAG3),_transcript_variant_X1,_mRNA;;;;;PREDICTED:_Capra_hircus_peptidase_(mitochondrial_processing)_alpha_(PMPCA),_mRNA
92	XM_005687325.2-XM_013968028.1	11	19	81.4598	10.0905	0	19	0	PREDICTED:_Capra_hircus_LIM_homeobox_3_(LHX3),_mRNA;;;;;PREDICTED:_Capra_hircus_quiescin_Q6_sulfhydryl_oxidase_2_(QSOX2),_mRNA
93	XM_005698163.2	26	745	81.2536	10.0636	0	745	0	PREDICTED:_Capra_hircus_protein_kinase,_cGMP-dependent,_type_I_(PRKG1),_mRNA
94	XM_013970270.1-XM_005675371.1	1	1457	81.224	10.0597	0	1457	0	PREDICTED:_Capra_hircus_calmodulin-binding_transcription_activator_1-like_(LOC106502970),_mRNA;;;;;PREDICTED:_Capra_hircus_otolin_1_(OTOL1),_mRNA
95	XM_005676022.2-XM_013969206.1	2	1494	80.7821	10.0021	0	1494	0	PREDICTED:_Capra_hircus_xin_actin-binding_repeat-containing_protein_2_(LOC102177479),_mRNA;;;;;PREDICTED:_Capra_hircus_sodium_channel,_voltage_gated,_type_VII_alpha_subunit_(SCN7A),_transcript_variant_X1,_mRNA
96	XM_005688837.2	14	673	80.6868	9.98964	0	667	4	PREDICTED:_Capra_hircus_PHD_finger_protein_20-like_1_(PHF20L1),_transcript_variant_X4,_mRNA
97	XM_013975856.1-XM_005699729.2	29	904	80.4352	9.95682	0	904	0	PREDICTED:_Capra_hircus_ADAM_metallopeptidase_with_thrombospondin_type_1_motif,_15_(ADAMTS15),_mRNA;;;;;PREDICTED:_Capra_hircus_sorting_nexin_19_(SNX19),_mRNA
98	XM_013965536.1-XM_013965815.1	7	1494	80.427	9.95575	0	1494	0	PREDICTED:_Capra_hircus_ephrin-A2_(EFNA2),_mRNA;;;;;PREDICTED:_Capra_hircus_ephrin-A5_(EFNA5),_mRNA
99	XM_005683556.2-XM_013965860.1	8	78	80.2758	9.93602	0	78	0	PREDICTED:_Capra_hircus_nuclear_GTPase,_germinal_center_associated_(NUGGC),_transcript_variant_X2,_mRNA;;;;;PREDICTED:_Capra_hircus_scavenger_receptor_class_A,_member_5_(SCARA5),_mRNA
100	XM_013974229.1-XM_013964500.1	24	3637	79.9387	9.89205	0	3637	0	PREDICTED:_Capra_hircus_uncharacterized_LOC102181916_(LOC102181916),_mRNA;;;;;PREDICTED:_Capra_hircus_endogenous_retrovirus_group_K_member_25_Pol_protein-like_(LOC106502181),_partial_mRNA
101	XM_013969148.1	8	168	79.8269	9.87747	0	168	0	PREDICTED:_Capra_hircus_XK,_Kell_blood_group_complex_subunit-related_family,_member_4_(XKR4),_mRNA
102	XM_013973462.1	22	1226	79.7412	9.86628	0	1224	2	PREDICTED:_Capra_hircus_SH3_and_cysteine_rich_domain_(STAC),_mRNA
103	XM_013966372.1	9	947	79.7094	9.86214	0	943	2	PREDICTED:_Capra_hircus_triadin_(TRDN),_transcript_variant_X3,_mRNA
104	XM_005674810.2-XM_005693688.2	1	2092	79.623	9.85087	0	2092	0	PREDICTED:_Capra_hircus_NOP2/Sun_domain_family,_member_3_(NSUN3),_mRNA;;;;;PREDICTED:_Capra_hircus_speckle-type_POZ_protein_(SPOP),_mRNA
105	XR_001296540.1-XR_001296537.1	14	1026	79.5579	9.84237	0	1026	0	PREDICTED:_Capra_hircus_uncharacterized_LOC106502869_(LOC106502869),_transcript_variant_X3,_ncRNA;;;;;PREDICTED:_Capra_hircus_uncharacterized_LOC106502868_(LOC106502868),_ncRNA
106	XM_005690027.1	15	41	78.9557	9.76382	0	41	0	PREDICTED:_Capra_hircus_brain-derived_neurotrophic_factor_(BDNF),_transcript_variant_X3,_mRNA
107	XM_005699134.2	28	544	78.9307	9.76056	0	531	7	PREDICTED:_Capra_hircus_tetraspanin_15_(TSPAN15),_mRNA
108	XM_005681403.1-XM_005681404.1	6	2138	78.9175	9.75884	0	2138	0	PREDICTED:_Capra_hircus_sperm-tail_PG-rich_repeat_containing_2_(STPG2),_mRNA;;;;;PREDICTED:_Capra_hircus_pyruvate_dehydrogenase_(lipoamide)_alpha_2_(PDHA2),_transcript_variant_X1,_mRNA
109	XM_013972517.1	6	178	78.7305	9.73444	0	176	1	PREDICTED:_Capra_hircus_small_ubiquitin-like_modifier_2_(SUMO2),_mRNA
110	XM_013974346.1-XM_013974342.1	24	1468	78.7162	9.73258	0	1468	0	PREDICTED:_Capra_hircus_adenylate_cyclase_activating_polypeptide_1_(pituitary)_(ADCYAP1),_mRNA;;;;;PREDICTED:_Capra_hircus_methyltransferase_like_4_(METTL4),_transcript_variant_X2,_mRNA
111	XR_001297388.1-XM_013969233.1	14	2345	78.5538	9.7114	0	2345	0	PREDICTED:_Capra_hircus_40S_ribosomal_protein_S24_pseudogene_(LOC102169255),_misc_RNA;;;;;PREDICTED:_Capra_hircus_zinc_finger_homeobox_4_(ZFHX4),_mRNA
112	XM_013969498.1-XR_001296553.1	15	849	78.4523	9.69815	0	849	0	PREDICTED:_Capra_hircus_cell_adhesion_molecule_1_(CADM1),_partial_mRNA;;;;;PREDICTED:_Capra_hircus_uncharacterized_LOC106502879_(LOC106502879),_ncRNA
113	XM_005679398.2-XM_013963407.1	4	1246	78.2825	9.67601	0	1246	0	PREDICTED:_Capra_hircus_aminoadipate-semialdehyde_synthase_(AASS),_transcript_variant_X2,_mRNA;;;;;PREDICTED:_Capra_hircus_FEZ_family_zinc_finger_1_(FEZF1),_mRNA
114	XM_013968814.1	13	39	78.227	9.66877	0	39	0	PREDICTED:_Capra_hircus_short_palate,_lung_and_nasal_epithelium_carcinoma-associated_protein_2A-like_(LOC102171623),_mRNA
115	XM_013969368.1-XM_005689239.2	14	1553	78.1126	9.65383	0	1553	0	PREDICTED:_Capra_hircus_cadherin_17,_LI_cadherin_(liver-intestine)_(CDH17),_mRNA;;;;;PREDICTED:_Capra_hircus_pyruvate_dehyrogenase_phosphatase_catalytic_subunit_1_(PDP1),_mRNA
116	XM_013975627.1	28	92	77.9774	9.6362	0	92	0	PREDICTED:_Capra_hircus_surfactant_protein_D_(SFTPD),_mRNA
117	XM_005683369.2	7	223	77.889	9.62467	1	218	1	PREDICTED:_Capra_hircus_cyclin_G1_(CCNG1),_mRNA
118	XM_005677584.2	17	135	77.744	9.60576	0	135	0	PREDICTED:_Capra_hircus_S100_calcium_binding_protein_A10_(S100A10),_mRNA
119	XM_013973870.1-XM_013973932.1	23	1143	77.7265	9.60348	0	1143	0	PREDICTED:_Capra_hircus_leucine_rich_repeat_containing_1_(LRRC1),_mRNA;;;;;PREDICTED:_Capra_hircus_kelch-like_family_member_31_(KLHL31),_mRNA
120	XR_001295628.1-XM_013963507.1	4	501	77.6033	9.5874	0	501	0	PREDICTED:_Capra_hircus_uncharacterized_LOC106502060_(LOC106502060),_ncRNA;;;;;PREDICTED:_Capra_hircus_muskelin_1,_intracellular_mediator_containing_kelch_motifs_(MKLN1),_mRNA
121	XR_001296357.1-XM_005687691.2	12	4363	77.5261	9.57733	0	4363	0	PREDICTED:_Capra_hircus_uncharacterized_LOC106502717_(LOC106502717),_ncRNA;;;;;PREDICTED:_Capra_hircus_SLIT_and_NTRK-like_family,_member_1_(SLITRK1),_mRNA
122	XM_013975482.1	27	1200	77.3372	9.55269	0	1197	3	PREDICTED:_Capra_hircus_pleckstrin_and_Sec7_domain_containing_3_(PSD3),_mRNA
123	XR_001295902.1-XM_013965499.1	7	808	77.2419	9.54026	0	808	0	PREDICTED:_Capra_hircus_uncharacterized_LOC106502345_(LOC106502345),_ncRNA;;;;;PREDICTED:_Capra_hircus_adrenoceptor_alpha_1B_(ADRA1B),_partial_mRNA
124	XM_013972195.1-XM_013974653.1	25	4	77.1717	9.53111	0	4	0	PREDICTED:_Capra_hircus_fibroblast_growth_factor_11_(FGF11),_mRNA;;;;;PREDICTED:_Capra_hircus_ras_GTPase-activating_protein_4_(LOC102184306),_partial_mRNA
125	XM_013977103.1-XM_013977099.1	18	3	76.9619	9.50373	0	3	0	PREDICTED:_Capra_hircus_v-rel_avian_reticuloendotheliosis_viral_oncogene_homolog_B_(RELB),_mRNA;;;;;PREDICTED:_Capra_hircus_CLK4-associating_serine/arginine_rich_protein_(CLASRP),_mRNA
126	XM_005689457.1-XM_013969487.1	15	527	76.8895	9.49429	0	527	0	PREDICTED:_Capra_hircus_placenta-expressed_transcript_1_protein_(LOC102177258),_mRNA;;;;;PREDICTED:_Capra_hircus_neural_cell_adhesion_molecule_1_(NCAM1),_transcript_variant_X1,_mRNA
127	XM_005683552.2-XM_005683556.2	8	89	76.8208	9.48533	0	89	0	PREDICTED:_Capra_hircus_elongator_acetyltransferase_complex_subunit_3_(ELP3),_mRNA;;;;;PREDICTED:_Capra_hircus_nuclear_GTPase,_germinal_center_associated_(NUGGC),_transcript_variant_X2,_mRNA
128	XM_013967983.1	11	14	76.8208	9.48533	0	14	0	PREDICTED:_Capra_hircus_G-protein_signaling_modulator_1_(GPSM1),_mRNA
129	XM_005699089.2	28	1136	76.816	9.4847	0	1133	3	PREDICTED:_Capra_hircus_catenin_alpha-3-like_(LOC102178978),_mRNA
130	XM_013975808.1-XM_013975883.1	29	337	76.689	9.46814	0	337	0	PREDICTED:_Capra_hircus_growth_arrest-specific_2_(GAS2),_mRNA;;;;;PREDICTED:_Capra_hircus_Fanconi_anemia_group_F_protein-like_(LOC106503739),_partial_mRNA
131	XM_005688456.1-XM_005688457.1	13	180	76.679	9.46684	0	180	0	PREDICTED:_Capra_hircus_short_palate,_lung_and_nasal_epithelium_carcinoma-associated_protein_2B-like_(LOC102185377),_mRNA;;;;;PREDICTED:_Capra_hircus_uncharacterized_LOC102185668_(LOC102185668),_partial_mRNA
132	XM_005689108.2-XR_001297388.1	14	806	76.2527	9.41123	0	806	0	PREDICTED:_Capra_hircus_hepatocyte_nuclear_factor_4,_gamma_(HNF4G),_transcript_variant_X2,_mRNA;;;;;PREDICTED:_Capra_hircus_40S_ribosomal_protein_S24_pseudogene_(LOC102169255),_misc_RNA
133	NM_001285753.1	5	23	76.2492	9.41077	0	23	0	Capra_hircus_parathyroid_hormone-like_hormone_(PTHLH),_mRNA
134	XM_013970361.1	16	1	76.0693	9.38731	0	1	0	PREDICTED:_Capra_hircus_RAS_protein_activator_like_2_(RASAL2),_transcript_variant_X3,_mRNA
135	XM_013975638.1	28	291	76.0114	9.37974	0	286	1	PREDICTED:_Capra_hircus_peptidylprolyl_isomerase_F_(PPIF),_mRNA
136	XM_005688328.2	13	199	75.878	9.36235	0	197	2	PREDICTED:_Capra_hircus_FK506_binding_protein_1A,_12kDa_(FKBP1A),_mRNA
137	XR_001296447.1-XM_005688473.2	13	121	75.8167	9.35436	0	121	0	PREDICTED:_Capra_hircus_uncharacterized_LOC102190531_(LOC102190531),_transcript_variant_X1,_ncRNA;;;;;PREDICTED:_Capra_hircus_agouti_signaling_protein_(ASIP),_mRNA
138	XM_013975640.1	28	624	75.7106	9.3405	0	616	6	PREDICTED:_Capra_hircus_tetraspanin_14_(TSPAN14),_mRNA
139	XM_005680883.2	5	572	75.4024	9.30031	0	521	22	PREDICTED:_Capra_hircus_alpha-1-macroglobulin-like_(LOC102175278),_mRNA
140	XM_013968021.1	11	402	75.3758	9.29684	0	394	7	PREDICTED:_Capra_hircus_calmodulin-regulated_spectrin-associated_protein_1-like_(LOC106502666),_partial_mRNA
141	XM_005686014.2-XM_013967257.1	10	38	75.3365	9.29171	0	38	0	PREDICTED:_Capra_hircus_solute_carrier_family_39,_member_9_(SLC39A9),_mRNA;;;;;PREDICTED:_Capra_hircus_pleckstrin_homology_domain_containing,_family_D_(with_coiled-coil_domains)_member_1_(PLEKHD1),_mRNA
142	XM_013967429.1	11	632	75.2216	9.27672	0	619	8	PREDICTED:_Capra_hircus_von_Willebrand_factor_A_domain_containing_3B_(VWA3B),_mRNA
143	XM_013973144.1-XM_013967515.1	15	2312	75.2189	9.27637	0	2312	0	PREDICTED:_Capra_hircus_putative_teratocarcinoma-derived_growth_factor_3_(LOC102176170),_mRNA;;;;;PREDICTED:_Capra_hircus_family_with_sequence_similarity_136,_member_A_(FAM136A),_mRNA
144	XM_013965744.1-XM_005683372.2	7	2	75.1754	9.2707	0	2	0	PREDICTED:_Capra_hircus_NudC_domain_containing_2_(NUDCD2),_transcript_variant_X2,_mRNA;;;;;PREDICTED:_Capra_hircus_hyaluronan_mediated_motility_receptor_(LOC102185463),_transcript_variant_X2,_mRNA
145	XM_005686773.2-XR_001296271.1	11	2032	75.0527	9.25468	0	2032	0	PREDICTED:_Capra_hircus_lithostathine_(LOC102168735),_mRNA;;;;;PREDICTED:_Capra_hircus_heat_shock_70_kDa_protein_4_pseudogene_(LOC102174037),_misc_RNA
146	XM_013965768.1	1	334	74.9527	9.24164	0	333	1	PREDICTED:_Capra_hircus_purinergic_receptor_P2Y,_G-protein_coupled,_14_(P2RY14),_transcript_variant_X2,_mRNA
147	XM_005688841.2	14	1174	74.936	9.23946	0	1160	8	PREDICTED:_Capra_hircus_leucine_rich_repeat_containing_6_(LRRC6),_mRNA
148	XM_005675819.2-XM_005675821.2	2	11	74.9155	9.23679	0	11	0	PREDICTED:_Capra_hircus_Rho_guanine_nucleotide_exchange_factor_(GEF)_4_(ARHGEF4),_mRNA;;;;;PREDICTED:_Capra_hircus_family_with_sequence_similarity_168,_member_B_(FAM168B),_mRNA
149	XM_013968957.1-XM_013968957.1	13	357	74.8761	9.23166	0	357	0	PREDICTED:_Capra_hircus_V-set_and_transmembrane_domain_containing_2_like_(VSTM2L),_mRNA;;;;;PREDICTED:_Capra_hircus_V-set_and_transmembrane_domain_containing_2_like_(VSTM2L),_mRNA
150	XM_005699067.1	28	477	74.8477	9.22795	0	475	2	PREDICTED:_Capra_hircus_chromosome_28_open_reading_frame,_human_C10orf107_(C28H10orf107),_transcript_variant_X2,_mRNA
151	XM_013969326.1-XM_013969236.1	14	1232	74.6853	9.20677	0	1232	0	PREDICTED:_Capra_hircus_CUB_and_sushi_domain-containing_protein_3_(LOC102185671),_mRNA;;;;;PREDICTED:_Capra_hircus_potassium_channel,_voltage_gated_modifier_subfamily_V,_member_1_(KCNV1),_partial_mRNA
152	XM_005682916.2	7	63	74.2228	9.14644	0	59	2	PREDICTED:_Capra_hircus_chromosome_7_open_reading_frame,_human_C19orf25_(C7H19orf25),_mRNA
153	XM_005691007.1	16	655	74.1612	9.1384	0	651	2	PREDICTED:_Capra_hircus_NSL1,_MIS12_kinetochore_complex_component_(NSL1),_mRNA
154	XM_005688456.1	13	136	74.1362	9.13514	0	132	0	PREDICTED:_Capra_hircus_short_palate,_lung_and_nasal_epithelium_carcinoma-associated_protein_2B-like_(LOC102185377),_mRNA
155	XM_005676285.2-XR_001296704.1	2	1563	74.0637	9.12568	0	1563	0	PREDICTED:_Capra_hircus_transmembrane_protein_with_EGF-like_and_two_follistatin-like_domains_2_(TMEFF2),_mRNA;;;;;PREDICTED:_Capra_hircus_WW_domain-binding_protein_11_pseudogene_(LOC102191470),_misc_RNA
156	NR_129541.1	5	1	74.043	9.12298	0	1	0	Capra_hircus_microRNA_let-7b_(MIRLET7B),_microRNA
157	XM_013971476.1	18	147	74.0147	9.11929	0	138	7	PREDICTED:_Capra_hircus_fukutin_related_protein_(FKRP),_mRNA
158	XM_013975624.1	28	306	73.9181	9.10668	0	283	5	PREDICTED:_Capra_hircus_conglutinin_(LOC102174188),_transcript_variant_X1,_mRNA
159	XM_005679809.1	5	310	73.8193	9.0938	0	302	6	PREDICTED:_Capra_hircus_keratocan_(KERA),_transcript_variant_X1,_mRNA
160	XM_005698202.2-XM_013975057.1	26	1112	73.7785	9.08848	0	1112	0	PREDICTED:_Capra_hircus_kinesin_family_member_20B_(KIF20B),_transcript_variant_X2,_mRNA;;;;;PREDICTED:_Capra_hircus_5-hydroxytryptamine_(serotonin)_receptor_7,_adenylate_cyclase-coupled_(HTR7),_mRNA
161	XM_013965076.1-XM_005675404.1	1	582	73.75	9.08476	0	582	0	PREDICTED:_Capra_hircus_schwannomin-interacting_protein_1_(LOC102180704),_mRNA;;;;;PREDICTED:_Capra_hircus_retinoic_acid_receptor_responder_(tazarotene_induced)_1_(RARRES1),_mRNA
162	XM_013969208.1	14	93	73.7429	9.08383	0	93	0	PREDICTED:_Capra_hircus_sulfatase_1_(SULF1),_transcript_variant_X2,_mRNA
163	XM_005689057.2-XR_001296495.1	14	704	73.4813	9.0497	0	704	0	PREDICTED:_Capra_hircus_EYA_transcriptional_coactivator_and_phosphatase_1_(EYA1),_mRNA;;;;;PREDICTED:_Capra_hircus_uncharacterized_LOC102179299_(LOC102179299),_transcript_variant_X2,_ncRNA
164	XM_005684065.2	4	103	73.4679	9.04796	0	89	4	PREDICTED:_Capra_hircus_40S_ribosomal_protein_S15_(LOC102191702),_mRNA
165	XM_005686774.2-XM_005686774.2	11	1091	73.3924	9.03811	0	1091	0	PREDICTED:_Capra_hircus_leucine_rich_repeat_transmembrane_neuronal_4_(LRRTM4),_mRNA;;;;;PREDICTED:_Capra_hircus_leucine_rich_repeat_transmembrane_neuronal_4_(LRRTM4),_mRNA
166	XM_013974709.1-XM_013974620.1	25	769	73.3325	9.0303	0	769	0	PREDICTED:_Capra_hircus_ectonucleotide_pyrophosphatase/phosphodiesterase_family_member_7-like_(LOC102170015),_mRNA;;;;;PREDICTED:_Capra_hircus_RNA_binding_protein,_fox-1_homolog_(C._elegans)_1_(RBFOX1),_mRNA
167	XM_013966071.1	8	16	73.3297	9.02993	0	16	0	PREDICTED:_Capra_hircus_testis-expressed_sequence_10_protein-like_(LOC102189209),_mRNA
168	XM_005688473.2-XM_013968893.1	13	105	73.2443	9.01879	0	105	0	PREDICTED:_Capra_hircus_agouti_signaling_protein_(ASIP),_mRNA;;;;;PREDICTED:_Capra_hircus_adenosylhomocysteinase_(AHCY),_mRNA
169	XM_013962478.1	3	820	73.1082	9.00104	0	812	6	PREDICTED:_Capra_hircus_membrane_associated_guanylate_kinase,_WW_and_PDZ_domain_containing_3_(MAGI3),_mRNA
170	XM_005696962.2-XM_005696963.2	24	2590	73.0542	8.994	0	2590	0	PREDICTED:_Capra_hircus_cadherin_7,_type_2_(CDH7),_transcript_variant_X1,_mRNA;;;;;PREDICTED:_Capra_hircus_serpin_peptidase_inhibitor,_clade_B_(ovalbumin),_member_8_(SERPINB8),_mRNA
171	XM_005675395.2	1	517	73.001	8.98705	0	517	0	PREDICTED:_Capra_hircus_arginine/serine-rich_coiled-coil_1_(RSRC1),_mRNA
172	XM_005686791.1	11	2	72.9701	8.98303	0	2	0	PREDICTED:_Capra_hircus_EH_domain-binding_protein_1_(LOC102176134),_partial_mRNA
173	XM_013962404.1	3	75	72.8612	8.96882	0	75	0	PREDICTED:_Capra_hircus_trichohyalin_(TCHH),_transcript_variant_X6,_mRNA
174	XM_005684572.2	9	448	72.7674	8.95658	0	448	0	PREDICTED:_Capra_hircus_cyclin-dependent_kinase_19_(CDK19),_mRNA
175	XM_005687489.2-XM_013968281.1	12	905	72.7572	8.95525	0	905	0	PREDICTED:_Capra_hircus_ubiquitin-fold_modifier_1_(UFM1),_mRNA;;;;;PREDICTED:_Capra_hircus_transient_receptor_potential_cation_channel,_subfamily_C,_member_4_(TRPC4),_mRNA
176	XM_005683496.2	7	320	72.7372	8.95264	0	301	12	PREDICTED:_Capra_hircus_WD_repeat_domain_36_(WDR36),_mRNA
177	XM_013967516.1-XM_005675828.2	2	895	72.6991	8.94767	0	895	0	PREDICTED:_Capra_hircus_protein_tyrosine_phosphatase,_non-receptor_type_18_(brain-derived)_(PTPN18),_mRNA;;;;;PREDICTED:_Capra_hircus_APC_membrane_recruitment_protein_3_(AMER3),_transcript_variant_X2,_mRNA
178	XM_013975544.1	28	335	72.6054	8.93545	0	335	0	PREDICTED:_Capra_hircus_potassium_channel,_two_pore_domain_subfamily_K,_member_1_(KCNK1),_mRNA
179	XM_005677802.2	3	583	72.5788	8.93198	0	582	1	PREDICTED:_Capra_hircus_mannosidase,_alpha,_class_1A,_member_2_(MAN1A2),_mRNA
180	XM_013964540.1	1	661	72.5234	8.92475	0	660	1	PREDICTED:_Capra_hircus_neuroligin_1_(NLGN1),_transcript_variant_X1,_mRNA
181	XM_013968053.1-XM_013968054.1	11	695	72.3897	8.90732	0	695	0	PREDICTED:_Capra_hircus_notch_1_(NOTCH1),_mRNA;;;;;PREDICTED:_Capra_hircus_EGF-like-domain,_multiple_7_(EGFL7),_mRNA
182	XM_005689041.1	14	846	72.3685	8.90455	0	844	1	PREDICTED:_Capra_hircus_carboxypeptidase_A6_(CPA6),_mRNA
183	XM_005688841.2-XM_013969128.1	14	406	72.3241	8.89876	0	406	0	PREDICTED:_Capra_hircus_leucine_rich_repeat_containing_6_(LRRC6),_mRNA;;;;;PREDICTED:_Capra_hircus_potassium_channel,_voltage_gated_KQT-like_subfamily_Q,_member_3_(KCNQ3),_partial_mRNA
184	XR_001296209.1	10	16	72.2367	8.88736	0	16	0	PREDICTED:_Capra_hircus_uncharacterized_LOC106502568_(LOC106502568),_ncRNA
185	XM_013975603.1-XM_013975604.1	28	151	72.215	8.88453	0	151	0	PREDICTED:_Capra_hircus_uncharacterized_LOC102186835_(LOC102186835),_mRNA;;;;;PREDICTED:_Capra_hircus_zinc_finger,_MIZ-type_containing_1_(ZMIZ1),_mRNA
186	XR_001296271.1-XM_013967730.1	11	1096	72.204	8.88309	0	1096	0	PREDICTED:_Capra_hircus_heat_shock_70_kDa_protein_4_pseudogene_(LOC102174037),_misc_RNA;;;;;PREDICTED:_Capra_hircus_zinc_finger_protein_322-like_(LOC106502626),_partial_mRNA
187	XM_005680737.2-XM_013969445.1	15	796	71.9383	8.84843	0	796	0	PREDICTED:_Capra_hircus_inositol_1,4,5-trisphosphate_receptor,_type_2_(ITPR2),_mRNA;;;;;PREDICTED:_Capra_hircus_tripartite_motif_containing_29_(TRIM29),_mRNA
188	XM_013964634.1-XM_013964518.1	6	196	71.924	8.84656	0	196	0	PREDICTED:_Capra_hircus_steroid_5_alpha-reductase_3_(SRD5A3),_mRNA;;;;;PREDICTED:_Capra_hircus_transmembrane_protein_165_(TMEM165),_mRNA
189	XM_013963345.1	4	745	71.7245	8.82054	0	745	0	PREDICTED:_Capra_hircus_POU_class_6_homeobox_2_(POU6F2),_mRNA
190	XM_005676666.2-XR_001295564.1	4	3116	71.7136	8.81912	0	3116	0	PREDICTED:_Capra_hircus_nucleolin_(NCL),_mRNA;;;;;PREDICTED:_Capra_hircus_single-stranded_DNA-binding_protein,_mitochondrial_pseudogene_(LOC102169154),_misc_RNA
191	XM_013967979.1-XM_013968020.1	11	80	71.6926	8.81638	0	80	0	PREDICTED:_Capra_hircus_potassium_channel,_sodium_activated_subfamily_T,_member_1_(KCNT1),_mRNA;;;;;PREDICTED:_Capra_hircus_calmodulin_regulated_spectrin-associated_protein_1_(CAMSAP1),_mRNA
192	XM_005686021.1-XM_005686114.1	10	44	71.661	8.81226	0	44	0	PREDICTED:_Capra_hircus_solute_carrier_family_10_(sodium/bile_acid_cotransporter),_member_1_(SLC10A1),_mRNA;;;;;PREDICTED:_Capra_hircus_SPARC_related_modular_calcium_binding_1_(SMOC1),_mRNA
193	XM_005689046.2-XM_013969157.1	14	668	71.6582	8.8119	0	668	0	PREDICTED:_Capra_hircus_nuclear_receptor_coactivator_2_(NCOA2),_transcript_variant_X1,_mRNA;;;;;PREDICTED:_Capra_hircus_uncharacterized_LOC106502844_(LOC106502844),_partial_mRNA
194	XM_013968099.1	2	719	71.6121	8.80588	0	710	6	PREDICTED:_Capra_hircus_myosin_IIIB_(MYO3B),_mRNA
195	XM_005675457.2-XM_005675458.2	1	808	71.5484	8.79756	0	808	0	PREDICTED:_Capra_hircus_transmembrane_4_L_six_family_member_1_(TM4SF1),_transcript_variant_X1,_mRNA;;;;;PREDICTED:_Capra_hircus_transmembrane_4_L_six_family_member_18_(TM4SF18),_transcript_variant_X1,_mRNA
196	XM_013971705.1	18	372	71.5385	8.79628	1	338	16	PREDICTED:_Capra_hircus_ubiquitin_specific_peptidase_29_(USP29),_mRNA
197	XM_013967495.1	2	855	71.5207	8.79395	0	833	16	PREDICTED:_Capra_hircus_tubulin,_gamma_complex_associated_protein_5_(TUBGCP5),_transcript_variant_X3,_mRNA
198	XM_013968698.1	13	31	71.4101	8.77952	0	31	0	PREDICTED:_Capra_hircus_syndecan_binding_protein_(syntenin)_2_(SDCBP2),_mRNA
199	XR_001297356.1-XR_001297357.1	27	935	71.3132	8.76688	0	935	0	PREDICTED:_Capra_hircus_uncharacterized_LOC102185059_(LOC102185059),_ncRNA;;;;;PREDICTED:_Capra_hircus_uncharacterized_LOC106503665_(LOC106503665),_ncRNA
200	XM_005683581.2	8	1284	71.2885	8.76366	0	1283	1	PREDICTED:_Capra_hircus_kinesin_family_member_13B_(KIF13B),_mRNA
201	XM_005688665.2	13	587	71.217	8.75434	0	582	5	PREDICTED:_Capra_hircus_charged_multivesicular_body_protein_4B_(CHMP4B),_mRNA
202	XM_005679190.2-XM_005683219.2	7	410	71.1801	8.74953	0	410	0	PREDICTED:_Capra_hircus_endonuclease/exonuclease/phosphatase_family_domain_containing_1_(EEPD1),_mRNA;;;;;PREDICTED:_Capra_hircus_sarcoglycan,_delta_(35kDa_dystrophin-associated_glycoprotein)_(SGCD),_transcript_variant_X2,_mRNA
203	XM_013966535.1	9	964	71.1579	8.74663	0	961	1	PREDICTED:_Capra_hircus_microtubule-associated_protein_7_(MAP7),_transcript_variant_X2,_mRNA
204	XM_005681647.2-XM_005681648.1	6	3240	71.1573	8.74655	0	3240	0	PREDICTED:_Capra_hircus_adhesion_G_protein-coupled_receptor_L3_(ADGRL3),_transcript_variant_X1,_mRNA;;;;;PREDICTED:_Capra_hircus_trans-2,3-enoyl-CoA_reductase-like_(TECRL),_mRNA
205	XM_013969367.1	2	669	71.1501	8.74561	0	666	3	PREDICTED:_Capra_hircus_TRAF_family_member-associated_NFKB_activator_(TANK),_transcript_variant_X1,_mRNA
206	XM_005690753.2-XM_013970195.1	16	55	70.7386	8.69194	0	55	0	PREDICTED:_Capra_hircus_ribosomal_protein_L22_(RPL22),_mRNA;;;;;PREDICTED:_Capra_hircus_chromodomain_helicase_DNA_binding_protein_5_(CHD5),_mRNA
207	XM_013964445.1-XM_005681255.2	6	1426	70.541	8.66616	0	1426	0	PREDICTED:_Capra_hircus_nuclear_assembly_factor_1_ribonucleoprotein_(NAF1),_mRNA;;;;;PREDICTED:_Capra_hircus_Bardet-Biedl_syndrome_7_(BBS7),_transcript_variant_X1,_mRNA
208	XM_013968874.1-XM_005688665.2	13	82	70.5212	8.66357	0	82	0	PREDICTED:_Capra_hircus_zinc_finger_protein_341_(ZNF341),_mRNA;;;;;PREDICTED:_Capra_hircus_charged_multivesicular_body_protein_4B_(CHMP4B),_mRNA
209	XM_005689475.2-XR_001296554.1	15	846	70.4859	8.65897	0	846	0	PREDICTED:_Capra_hircus_neurexophilin_and_PC-esterase_domain_family,_member_2_(NXPE2),_mRNA;;;;;PREDICTED:_Capra_hircus_uncharacterized_LOC102182151_(LOC102182151),_ncRNA
210	XM_013963416.1	4	372	70.4857	8.65894	0	366	6	PREDICTED:_Capra_hircus_aminoadipate-semialdehyde_synthase_(AASS),_transcript_variant_X1,_mRNA
211	XM_005681660.2-XM_013964668.1	6	38	70.3201	8.63734	0	38	0	PREDICTED:_Capra_hircus_transmembrane_protease_serine_11E-like_(LOC102185163),_mRNA;;;;;PREDICTED:_Capra_hircus_transmembrane_protease,_serine_11D_(TMPRSS11D),_mRNA
212	XM_013965617.1	16	43	70.2835	8.63257	0	43	0	PREDICTED:_Capra_hircus_protocadherin_beta_6_(PCDHB6),_partial_mRNA
213	XM_013968063.1	11	481	70.2079	8.62271	3	455	9	PREDICTED:_Capra_hircus_ABO_blood_group_(transferase_A,_alpha_1-3-N-acetylgalactosaminyltransferase;_transferase_B,_alpha_1-3-galactosyltransferase)_(ABO),_transcript_variant_X1,_mRNA
214	XR_001297357.1	27	354	70.1728	8.61813	0	341	3	PREDICTED:_Capra_hircus_uncharacterized_LOC106503665_(LOC106503665),_ncRNA
215	XM_013974340.1-XM_005696968.2	24	1028	70.0667	8.60429	0	1028	0	PREDICTED:_Capra_hircus_pyrin_domain-containing_protein_3-like_(LOC102171118),_mRNA;;;;;PREDICTED:_Capra_hircus_phosphatidylinositol_3-kinase,_catalytic_subunit_type_3_(PIK3C3),_transcript_variant_X1,_mRNA
216	XM_013966392.1-XM_005684505.2	9	715	69.8885	8.58105	0	715	0	PREDICTED:_Capra_hircus_triadin_(TRDN),_transcript_variant_X23,_mRNA;;;;;PREDICTED:_Capra_hircus_clavesin_2_(CLVS2),_mRNA
217	XM_005689325.2-XM_005689269.2	14	22	69.8862	8.58074	0	22	0	PREDICTED:_Capra_hircus_carbonic_anhydrase_XIII_(CA13),_transcript_variant_X1,_mRNA;;;;;PREDICTED:_Capra_hircus_chromosome_14_open_reading_frame,_human_C8orf59_(C14H8orf59),_mRNA
218	XM_013965875.1-XM_013965867.1	8	1174	69.823	8.5725	0	1174	0	PREDICTED:_Capra_hircus_ELAV_like_neuron-specific_RNA_binding_protein_2_(ELAVL2),_transcript_variant_X3,_mRNA;;;;;PREDICTED:_Capra_hircus_DMRT-like_family_A1_(DMRTA1),_partial_mRNA
219	XM_013968037.1	11	106	69.7164	8.55859	0	97	8	PREDICTED:_Capra_hircus_NACC_family_member_2,_BEN_and_BTB_(POZ)_domain_containing_(NACC2),_partial_mRNA
220	XM_013965540.1	7	48	69.4768	8.52734	0	20	16	PREDICTED:_Capra_hircus_adenomatosis_polyposis_coli_2_(APC2),_partial_mRNA
221	XM_013970195.1	16	11	69.4395	8.52248	0	11	0	PREDICTED:_Capra_hircus_chromodomain_helicase_DNA_binding_protein_5_(CHD5),_mRNA
222	XM_005689239.2	14	111	69.3958	8.51677	0	103	8	PREDICTED:_Capra_hircus_pyruvate_dehyrogenase_phosphatase_catalytic_subunit_1_(PDP1),_mRNA
223	XM_005689051.2	14	15	69.2392	8.49634	0	15	0	PREDICTED:_Capra_hircus_nuclear_receptor_coactivator_2_(NCOA2),_transcript_variant_X7,_mRNA
224	XM_005698695.1-XM_013964409.1	27	867	69.2123	8.49284	0	867	0	PREDICTED:_Capra_hircus_microtubule-associated_protein_RP/EB_family_member_1-like_(LOC102169731),_mRNA;;;;;PREDICTED:_Capra_hircus_cysteine-rich,_DPF_motif_domain_containing_1_(CDPF1),_mRNA
225	XM_013962295.1	7	30	69.1994	8.49116	0	24	1	PREDICTED:_Capra_hircus_adenomatous_polyposis_coli_protein_2-like_(LOC106501810),_partial_mRNA
226	XM_013969436.1-XM_013969535.1	15	956	69.1501	8.48472	0	956	0	PREDICTED:_Capra_hircus_chromosome_15_open_reading_frame,_human_C11orf87_(C15H11orf87),_mRNA;;;;;PREDICTED:_Capra_hircus_zinc_finger_CCCH-type_containing_12C_(ZC3H12C),_mRNA
227	XM_013967979.1	11	22	69.122	8.48106	0	22	0	PREDICTED:_Capra_hircus_potassium_channel,_sodium_activated_subfamily_T,_member_1_(KCNT1),_mRNA
228	XM_005679474.2	4	221	69.0462	8.47116	0	215	3	PREDICTED:_Capra_hircus_carboxypeptidase_A4_(LOC102182474),_mRNA
229	XM_013969793.1	15	867	69.0295	8.46899	0	864	3	PREDICTED:_Capra_hircus_anoctamin_3_(ANO3),_transcript_variant_X3,_mRNA
230	XM_013975682.1-XM_013975682.1	28	411	68.978	8.46227	0	411	0	PREDICTED:_Capra_hircus_neuregulin_3_(NRG3),_mRNA;;;;;PREDICTED:_Capra_hircus_neuregulin_3_(NRG3),_mRNA
231	NR_129619.1-XM_005696978.2	24	660	68.9564	8.45946	0	660	0	Capra_hircus_microRNA_187_(MIR187),_microRNA;;;;;PREDICTED:_Capra_hircus_polypeptide_N-acetylgalactosaminyltransferase_1_(GALNT1),_mRNA
232	NM_001285652.1	18	119	68.8787	8.44932	0	119	0	Capra_hircus_RAR-related_orphan_receptor_A_(RORA),_mRNA
233	XM_013969766.1-XM_013965795.1	1	898	68.8651	8.44766	0	898	0	PREDICTED:_Capra_hircus_RELT_tumor_necrosis_factor_receptor_(RELT),_mRNA;;;;;PREDICTED:_Capra_hircus_profilin_2_(PFN2),_mRNA
234	XR_310465.1-XR_001296369.1	13	1292	68.833	8.44336	0	1292	0	PREDICTED:_Capra_hircus_uncharacterized_LOC102183612_(LOC102183612),_ncRNA;;;;;PREDICTED:_Capra_hircus_ribose-phosphate_pyrophosphokinase_1_pseudogene_(LOC102183803),_misc_RNA
235	XM_013967481.1-XM_013967495.1	2	696	68.6902	8.42473	0	696	0	PREDICTED:_Capra_hircus_cytoplasmic_FMR1_interacting_protein_1_(CYFIP1),_mRNA;;;;;PREDICTED:_Capra_hircus_tubulin,_gamma_complex_associated_protein_5_(TUBGCP5),_transcript_variant_X3,_mRNA
236	XM_013968064.1-XM_013968058.1	11	5	68.5913	8.41182	0	5	0	PREDICTED:_Capra_hircus_ABO_blood_group_(transferase_A,_alpha_1-3-N-acetylgalactosaminyltransferase;_transferase_B,_alpha_1-3-galactosyltransferase)_(ABO),_transcript_variant_X2,_mRNA;;;;;PREDICTED:_Capra_hircus_surfeit_6_(SURF6),_mRNA
237	XM_013964493.1-XM_013964494.1	6	720	68.5095	8.40116	0	720	0	PREDICTED:_Capra_hircus_B-cell_scaffold_protein_with_ankyrin_repeats_1_(BANK1),_transcript_variant_X3,_mRNA;;;;;PREDICTED:_Capra_hircus_protein_phosphatase_3,_catalytic_subunit,_alpha_isozyme_(PPP3CA),_mRNA
238	XM_005699431.2-XR_001297426.1	29	1000	68.4213	8.38965	0	1000	0	PREDICTED:_Capra_hircus_RAB38,_member_RAS_oncogene_family_(RAB38),_mRNA;;;;;PREDICTED:_Capra_hircus_uncharacterized_LOC106503714_(LOC106503714),_ncRNA
239	XM_005699458.2-XM_013975750.1	29	45	68.3516	8.38056	0	45	0	PREDICTED:_Capra_hircus_transmembrane_protein_126B_(TMEM126B),_mRNA;;;;;PREDICTED:_Capra_hircus_disks_large_1_tumor_suppressor_protein-like_(LOC106503713),_partial_mRNA
240	XM_013969391.1-XM_005689355.2	15	1578	68.3485	8.38016	0	1578	0	PREDICTED:_Capra_hircus_caspase_1,_apoptosis-related_cysteine_peptidase_(CASP1),_mRNA;;;;;PREDICTED:_Capra_hircus_platelet_derived_growth_factor_D_(PDGFD),_transcript_variant_X3,_mRNA
241	XM_013970407.1-XM_005691013.2	16	742	68.2635	8.36907	0	742	0	PREDICTED:_Capra_hircus_activating_transcription_factor_3_(ATF3),_mRNA;;;;;PREDICTED:_Capra_hircus_neudesin_neurotrophic_factor_(NENF),_mRNA
242	XR_001296346.1	2	276	68.2263	8.36422	0	260	4	PREDICTED:_Capra_hircus_heterogeneous_nuclear_ribonucleoprotein_A3-like_(LOC102170470),_misc_RNA
243	XM_005689854.2-XM_005689861.2	15	96	68.1823	8.35883	0	96	0	PREDICTED:_Capra_hircus_stromal_interaction_molecule_1_(STIM1),_mRNA;;;;;PREDICTED:_Capra_hircus_ras_homolog_family_member_G_(RHOG),_mRNA
244	XM_013972898.1	1	571	68.1537	8.35474	0	571	0	PREDICTED:_Capra_hircus_filamin_A_interacting_protein_1-like_(FILIP1L),_transcript_variant_X1,_mRNA
245	XM_013968102.1-XR_001296324.1	11	1065	67.9943	8.33396	0	1065	0	PREDICTED:_Capra_hircus_olfactomedin_1_(OLFM1),_mRNA;;;;;PREDICTED:_Capra_hircus_uncharacterized_LOC106502687_(LOC106502687),_ncRNA
246	XR_001295900.1	7	652	67.862	8.3167	0	650	1	PREDICTED:_Capra_hircus_uncharacterized_LOC106501786_(LOC106501786),_ncRNA
247	XM_013965815.1	7	24	67.7391	8.30066	0	24	0	PREDICTED:_Capra_hircus_ephrin-A5_(EFNA5),_mRNA
248	XR_001295904.1	7	3	67.7178	8.29788	0	3	0	PREDICTED:_Capra_hircus_uncharacterized_LOC106502348_(LOC106502348),_ncRNA
249	XM_013976365.1-XM_013974340.1	24	842	67.6375	8.28741	0	842	0	PREDICTED:_Capra_hircus_uncharacterized_LOC106503812_(LOC106503812),_mRNA;;;;;PREDICTED:_Capra_hircus_pyrin_domain-containing_protein_3-like_(LOC102171118),_mRNA
250	XM_013968613.1	1	540	67.6128	8.28418	0	536	4	PREDICTED:_Capra_hircus_glucan_(1,4-alpha-),_branching_enzyme_1_(GBE1),_mRNA
251	XM_013965812.1	7	2111	67.4832	8.26728	0	2104	2	PREDICTED:_Capra_hircus_transmembrane_protein_232_(TMEM232),_mRNA
252	XM_013969285.1	2	1495	67.4224	8.25934	0	1495	0	PREDICTED:_Capra_hircus_potassium_channel,_voltage_gated_eag_related_subfamily_H,_member_7_(KCNH7),_transcript_variant_X4,_mRNA
253	XM_005688834.2-XM_005688839.2	14	58	67.4067	8.2573	0	58	0	PREDICTED:_Capra_hircus_PHD_finger_protein_20-like_1_(PHF20L1),_transcript_variant_X2,_mRNA;;;;;PREDICTED:_Capra_hircus_transmembrane_protein_71_(TMEM71),_transcript_variant_X1,_mRNA
254	XM_005686049.2-XM_013967715.1	10	339	67.3153	8.24538	0	339	0	PREDICTED:_Capra_hircus_numb_homolog_(Drosophila)_(NUMB),_transcript_variant_X6,_mRNA;;;;;PREDICTED:_Capra_hircus_nuclear_envelope_integral_membrane_protein_2_(NEMP2),_mRNA
255	XM_013967430.1	11	624	67.3103	8.24472	1	594	20	PREDICTED:_Capra_hircus_cyclic_nucleotide_gated_channel_alpha_3_(CNGA3),_transcript_variant_X4,_mRNA
256	XM_013969824.1	15	836	67.2138	8.23214	0	798	32	PREDICTED:_Capra_hircus_ankyrin_repeat_and_BTB_(POZ)_domain_containing_2_(ABTB2),_mRNA
257	XM_005683900.2	8	57	67.1977	8.23003	0	57	0	PREDICTED:_Capra_hircus_thiosulfate_sulfurtransferase_(rhodanese)-like_domain_containing_2_(TSTD2),_transcript_variant_X1,_mRNA
258	XR_001296501.1-XM_005689057.2	14	486	67.197	8.22995	0	486	0	PREDICTED:_Capra_hircus_uncharacterized_LOC106502848_(LOC106502848),_ncRNA;;;;;PREDICTED:_Capra_hircus_EYA_transcriptional_coactivator_and_phosphatase_1_(EYA1),_mRNA
259	XM_013964656.1	6	820	67.0347	8.20878	0	820	0	PREDICTED:_Capra_hircus_adhesion_G_protein-coupled_receptor_L3_(ADGRL3),_transcript_variant_X7,_mRNA
260	XM_005699258.2	28	239	66.9582	8.19879	0	234	5	PREDICTED:_Capra_hircus_transmembrane_protein_254_(TMEM254),_transcript_variant_X3,_mRNA
261	XM_005695942.2-XM_005676924.2	2	599	66.9484	8.19751	0	599	0	PREDICTED:_Capra_hircus_family_with_sequence_similarity_212,_member_A_(FAM212A),_mRNA;;;;;PREDICTED:_Capra_hircus_melanoregulin_(MREG),_mRNA
262	XM_013964417.1-XM_013967338.1	5	1191	66.9141	8.19305	0	1191	0	PREDICTED:_Capra_hircus_uncharacterized_LOC106502159_(LOC106502159),_partial_mRNA;;;;;PREDICTED:_Capra_hircus_angel_homolog_1_(Drosophila)_(ANGEL1),_mRNA
263	XR_001295939.1-XM_013965812.1	7	1080	66.735	8.16968	0	1080	0	PREDICTED:_Capra_hircus_uncharacterized_LOC106502375_(LOC106502375),_transcript_variant_X1,_ncRNA;;;;;PREDICTED:_Capra_hircus_transmembrane_protein_232_(TMEM232),_mRNA
264	XM_013964649.1-XR_310081.2	6	181	66.7098	8.1664	0	181	0	PREDICTED:_Capra_hircus_RE1-silencing_transcription_factor-like_(LOC102180114),_mRNA;;;;;PREDICTED:_Capra_hircus_uncharacterized_LOC102180384_(LOC102180384),_ncRNA
265	XR_001295946.1-NR_129795.1	8	1057	66.6039	8.15258	0	1057	0	PREDICTED:_Capra_hircus_Golgi-associated_plant_pathogenesis-related_protein_1_pseudogene_(LOC102184340),_misc_RNA;;;;;Capra_hircus_microRNA_873_(MIR873),_microRNA
266	XM_005691065.2	16	146	66.5691	8.14805	0	145	0	PREDICTED:_Capra_hircus_nuclear_receptor_subfamily_5,_group_A,_member_2_(NR5A2),_mRNA
267	XM_005683960.2	8	56	66.5213	8.14181	0	56	0	PREDICTED:_Capra_hircus_60S_ribosomal_protein_L11-like_(LOC102189480),_mRNA
268	XM_013975528.1	1	83	66.5167	8.1412	0	83	0	PREDICTED:_Capra_hircus_beta-1,3-N-acetylgalactosaminyltransferase_2_(B3GALNT2),_transcript_variant_X1,_mRNA

## Sheet: Entire_Saanen_group
Additional File 4: Supplementary Excel Table
The results of XP-CLR analysis for each of the 10 goat populations including the entire Saanen group and the Boer group
The analysis for detecting the selection signal was calculated as XP-CLR, and the table below is sorted in descending order for the normalized XP-CLR score.
The "Gene name" column indicates the detected Gene ID, the "No. of SNP" column indicates the number of SNPs corresponding to the gene, and "Normalized Score" indicates the normalized value for detected XP-CLR score.
The columns "No. of HIGH Impact", "No. of MODERATE Impact", and "No. of LOW Impact" indicate the number of SNPs that can give a functional impact on the corresponding gene, respectively. This information was annotated through "SnpEff".
The "Gene Information" column indicates the description of the corresponding "Gene ID".
Table. Korean Indigenous Goat vs Entire Saanen group
Num	Gene ID	CHR	No. of SNP	XP-CLR Score	Normalized XP-CLR Score	No. of HIGH Impact	No. of MODERATE Impact	No. of LOW Impact	Gene information
1	XM_013967176.1	1	3151	5619.78	154.22	2	3082	31	PREDICTED:_Capra_hircus_phosphoinositide_3-kinase_regulatory_subunit_4-like_(LOC102177934),_mRNA
2	XR_001297600.1	1	757	3748.88	102.759	0	756	1	PREDICTED:_Capra_hircus_uncharacterized_LOC106503932_(LOC106503932),_transcript_variant_X2,_ncRNA
3	XR_001296096.1-XR_001297600.1	1	1802	3745.99	102.679	0	1802	0	PREDICTED:_Capra_hircus_uncharacterized_LOC102177757_(LOC102177757),_transcript_variant_X2,_ncRNA;;;;;PREDICTED:_Capra_hircus_uncharacterized_LOC106503932_(LOC106503932),_transcript_variant_X2,_ncRNA
4	XM_013971038.1	1	444	3663.42	100.408	0	444	0	PREDICTED:_Capra_hircus_siah_E3_ubiquitin_protein_ligase_1_(SIAH1),_mRNA
5	XM_005677771.2	3	673	3240.94	88.7871	0	638	16	PREDICTED:_Capra_hircus_myomegalin_(LOC102171475),_transcript_variant_X4,_mRNA
6	XM_005701227.2	10	833	2657.4	72.7364	3	740	32	PREDICTED:_Capra_hircus_uncharacterized_LOC102180840_(LOC102180840),_mRNA
7	XM_005675704.2-XR_001296181.1	1	3180	2078.78	56.8209	0	3180	0	PREDICTED:_Capra_hircus_potassium_channel,_inwardly_rectifying_subfamily_J,_member_6_(KCNJ6),_mRNA;;;;;PREDICTED:_Capra_hircus_uncharacterized_LOC106502550_(LOC106502550),_ncRNA
8	XM_013969265.1-XM_005689325.2	14	3568	1437.71	39.1875	0	3568	0	PREDICTED:_Capra_hircus_carbonic_anhydrase_III_(CA3),_mRNA;;;;;PREDICTED:_Capra_hircus_carbonic_anhydrase_XIII_(CA13),_transcript_variant_X1,_mRNA
9	XR_001296181.1	1	107	1255.66	34.1801	1	105	1	PREDICTED:_Capra_hircus_uncharacterized_LOC106502550_(LOC106502550),_ncRNA
10	XM_005675709.2	1	124	1203.39	32.7422	0	122	1	PREDICTED:_Capra_hircus_collagen,_type_VI,_alpha_6_(COL6A6),_mRNA
11	XM_013967176.1-XM_005675709.2	1	37	1117.27	30.3735	0	37	0	PREDICTED:_Capra_hircus_phosphoinositide_3-kinase_regulatory_subunit_4-like_(LOC102177934),_mRNA;;;;;PREDICTED:_Capra_hircus_collagen,_type_VI,_alpha_6_(COL6A6),_mRNA
12	XM_013966207.1	8	741	907.349	24.5994	0	721	6	PREDICTED:_Capra_hircus_tumor_necrosis_factor_receptor_superfamily_member_10A-like_(LOC102187768),_mRNA
13	XR_001297560.1	15	2106	885.616	24.0016	0	2104	2	PREDICTED:_Capra_hircus_interferon-induced_very_large_GTPase_1-like_(LOC102190209),_misc_RNA
14	XM_013972995.1-XM_013965880.1	21	1896	873.945	23.6805	0	1896	0	PREDICTED:_Capra_hircus_BTB_(POZ)_domain_containing_1_(BTBD1),_mRNA;;;;;PREDICTED:_Capra_hircus_endogenous_retrovirus_group_K_member_25_Pol_protein-like_(LOC102181034),_partial_mRNA
15	XM_013976970.1	21	512	777.127	21.0175	0	476	14	PREDICTED:_Capra_hircus_granzyme_B(G,H)_(LOC102176317),_mRNA
16	XR_001296183.1	1	46	764.64	20.674	0	46	0	PREDICTED:_Capra_hircus_uncharacterized_LOC102178215_(LOC102178215),_ncRNA
17	XM_005680838.2	5	1325	677.868	18.2872	0	1320	2	PREDICTED:_Capra_hircus_NKG2-A/NKG2-B_type_II_integral_membrane_protein-like_(LOC102182573),_mRNA
18	XM_005698980.2-XM_013975544.1	28	4798	599.733	16.138	0	4798	0	PREDICTED:_Capra_hircus_mitogen-activated_protein_kinase_kinase_kinase_MLK4_(LOC102191110),_mRNA;;;;;PREDICTED:_Capra_hircus_potassium_channel,_two_pore_domain_subfamily_K,_member_1_(KCNK1),_mRNA
19	XM_005680840.1	5	424	591.122	15.9012	0	413	5	PREDICTED:_Capra_hircus_oxidized_low-density_lipoprotein_receptor_1-like_(LOC102183131),_mRNA
20	XM_005680839.2	5	971	560.571	15.0609	0	963	2	PREDICTED:_Capra_hircus_NKG2-A/NKG2-B_type_II_integral_membrane_protein-like_(LOC102182856),_mRNA
21	XM_013966209.1	8	1051	549.505	14.7565	2	988	23	PREDICTED:_Capra_hircus_liprin-alpha-1-like_(LOC102191333),_mRNA
22	XM_005675907.2	2	3381	548.173	14.7198	0	3341	16	PREDICTED:_Capra_hircus_coiled-coil_domain_containing_141_(CCDC141),_mRNA
23	XM_013970549.1-XM_013970552.1	17	5310	531.622	14.2646	0	5310	0	PREDICTED:_Capra_hircus_family_with_sequence_similarity_198,_member_B_(FAM198B),_mRNA;;;;;PREDICTED:_Capra_hircus_glutamate_receptor,_ionotropic,_AMPA_2_(GRIA2),_mRNA
24	XM_013970441.1-XM_005691031.2	16	1647	529.976	14.2193	0	1647	0	PREDICTED:_Capra_hircus_hedgehog_acyltransferase_(HHAT),_transcript_variant_X1,_mRNA;;;;;PREDICTED:_Capra_hircus_SERTA_domain_containing_4_(SERTAD4),_mRNA
25	XM_013965812.1	7	1910	529.621	14.2096	0	1905	1	PREDICTED:_Capra_hircus_transmembrane_protein_232_(TMEM232),_mRNA
26	XM_005681709.2-XM_005681647.2	6	14770	483.351	12.9368	0	14770	0	PREDICTED:_Capra_hircus_insulin-like_growth_factor_binding_protein_7_(IGFBP7),_mRNA;;;;;PREDICTED:_Capra_hircus_adhesion_G_protein-coupled_receptor_L3_(ADGRL3),_transcript_variant_X1,_mRNA
27	XM_005709474.2-XM_013969116.1	14	733	479.75	12.8378	0	733	0	PREDICTED:_Capra_hircus_adenylate_cyclase_8_(brain)_(ADCY8),_mRNA;;;;;PREDICTED:_Capra_hircus_ArfGAP_with_SH3_domain,_ankyrin_repeat_and_PH_domain_1_(ASAP1),_mRNA
28	XM_005688942.2-XR_001296481.1	14	3014	474.253	12.6866	0	3014	0	PREDICTED:_Capra_hircus_gasdermin_C_(GSDMC),_mRNA;;;;;PREDICTED:_Capra_hircus_uncharacterized_LOC106502827_(LOC106502827),_transcript_variant_X1,_ncRNA
29	XR_001297612.1	3	220	462.829	12.3724	0	214	4	PREDICTED:_Capra_hircus_WW_domain-binding_protein_11-like_(LOC102183688),_misc_RNA
30	XM_013971751.1-XR_001296540.1	14	6950	445.176	11.8868	0	6950	0	PREDICTED:_Capra_hircus_uncharacterized_LOC102172005_(LOC102172005),_mRNA;;;;;PREDICTED:_Capra_hircus_uncharacterized_LOC106502869_(LOC106502869),_transcript_variant_X3,_ncRNA
31	XM_005690293.2-XM_005690294.2	15	1259	436.158	11.6388	0	1259	0	PREDICTED:_Capra_hircus_ciliary_neurotrophic_factor_(CNTF),_mRNA;;;;;PREDICTED:_Capra_hircus_glycine_N-acyltransferase-like_(LOC102175500),_mRNA
32	XM_013969162.1	2	1560	426.483	11.3727	0	1554	4	PREDICTED:_Capra_hircus_serine_threonine_kinase_39_(STK39),_mRNA
33	XM_013968559.1	2	1270	423.386	11.2875	0	1036	166	PREDICTED:_Capra_hircus_titin_(TTN),_mRNA
34	XR_001296242.1	2	246	412.817	10.9968	0	236	2	PREDICTED:_Capra_hircus_putative_elongation_factor_1-alpha-like_3_(LOC102170001),_misc_RNA
35	XM_013970932.1	18	3043	411.62	10.9638	0	3029	14	PREDICTED:_Capra_hircus_c-Maf_inducing_protein_(CMIP),_mRNA
36	XM_005683552.2-XM_005683556.2	8	180	409.951	10.9179	0	180	0	PREDICTED:_Capra_hircus_elongator_acetyltransferase_complex_subunit_3_(ELP3),_mRNA;;;;;PREDICTED:_Capra_hircus_nuclear_GTPase,_germinal_center_associated_(NUGGC),_transcript_variant_X2,_mRNA
37	XM_005694833.2-XM_005694834.2	20	3612	407.587	10.8529	0	3612	0	PREDICTED:_Capra_hircus_cadherin_6,_type_2,_K-cadherin_(fetal_kidney)_(CDH6),_mRNA;;;;;PREDICTED:_Capra_hircus_cadherin_9,_type_2_(T1-cadherin)_(CDH9),_transcript_variant_X2,_mRNA
38	XR_310352.2	10	664	404.693	10.7733	1	653	6	PREDICTED:_Capra_hircus_uncharacterized_LOC102182599_(LOC102182599),_ncRNA
39	XM_013976945.1-CHR_END	15	1491	401.312	10.6803	0	1491	0	PREDICTED:_Capra_hircus_uncharacterized_LOC106503910_(LOC106503910),_partial_mRNA
40	XM_005683556.2-XM_013965860.1	8	106	396.372	10.5444	0	106	0	PREDICTED:_Capra_hircus_nuclear_GTPase,_germinal_center_associated_(NUGGC),_transcript_variant_X2,_mRNA;;;;;PREDICTED:_Capra_hircus_scavenger_receptor_class_A,_member_5_(SCARA5),_mRNA
41	XM_013965815.1	7	777	394.591	10.4954	0	769	0	PREDICTED:_Capra_hircus_ephrin-A5_(EFNA5),_mRNA
42	XM_005680841.2	5	812	388.846	10.3374	0	797	6	PREDICTED:_Capra_hircus_natural_killer_cells_antigen_CD94-like_(LOC102183401),_mRNA
43	XM_005688841.2	14	1208	386.322	10.268	0	1194	8	PREDICTED:_Capra_hircus_leucine_rich_repeat_containing_6_(LRRC6),_mRNA
44	XM_005675907.2-XM_013968559.1	2	517	383.923	10.202	0	517	0	PREDICTED:_Capra_hircus_coiled-coil_domain_containing_141_(CCDC141),_mRNA;;;;;PREDICTED:_Capra_hircus_titin_(TTN),_mRNA
45	XM_013965863.1-XM_005683562.2	8	2866	383.282	10.1844	0	2866	0	PREDICTED:_Capra_hircus_transmembrane_protein_215_(TMEM215),_mRNA;;;;;PREDICTED:_Capra_hircus_NADH_dehydrogenase_(ubiquinone)_1_beta_subcomplex,_6,_17kDa_(NDUFB6),_mRNA
46	XM_013969026.1-XM_013969140.1	14	1084	382.399	10.1601	0	1084	0	PREDICTED:_Capra_hircus_collagen,_type_XXII,_alpha_1_(COL22A1),_partial_mRNA;;;;;PREDICTED:_Capra_hircus_family_with_sequence_similarity_135,_member_B_(FAM135B),_transcript_variant_X4,_mRNA
47	XM_013974140.1	23	2090	381.384	10.1321	0	2090	0	PREDICTED:_Capra_hircus_ataxin_1_(ATXN1),_mRNA
48	XM_013964208.1-XM_005680833.2	5	227	381.345	10.1311	0	227	0	PREDICTED:_Capra_hircus_Y_box_binding_protein_3_(YBX3),_mRNA;;;;;PREDICTED:_Capra_hircus_serine/threonine/tyrosine_kinase_1_(STYK1),_transcript_variant_X1,_mRNA
49	XM_013966746.1-XM_005699514.2	29	3585	380.232	10.1005	0	3585	0	PREDICTED:_Capra_hircus_poly_(ADP-ribose)_polymerase_family,_member_16_(PARP16),_mRNA;;;;;PREDICTED:_Capra_hircus_neural_EGFL_like_1_(NELL1),_transcript_variant_X2,_mRNA
50	XM_013970441.1-XM_013970441.1	16	151	379.777	10.088	0	151	0	PREDICTED:_Capra_hircus_hedgehog_acyltransferase_(HHAT),_transcript_variant_X1,_mRNA;;;;;PREDICTED:_Capra_hircus_hedgehog_acyltransferase_(HHAT),_transcript_variant_X1,_mRNA
51	XM_005686190.2-XM_013967366.1	10	4488	374.759	9.94993	0	4488	0	PREDICTED:_Capra_hircus_fibronectin_leucine_rich_transmembrane_protein_2_(FLRT2),_mRNA;;;;;PREDICTED:_Capra_hircus_galactosylceramidase_(GALC),_mRNA
52	XM_005700477.2-XM_013971850.1	19	1684	373.446	9.91379	0	1684	0	PREDICTED:_Capra_hircus_myotubularin_related_protein_1_(MTMR1),_mRNA;;;;;PREDICTED:_Capra_hircus_chromosome_19_open_reading_frame,_human_C17orf67_(C19H17orf67),_transcript_variant_X3,_mRNA
53	XM_013968151.1-XM_013975682.1	28	4443	369.648	9.80933	0	4443	0	PREDICTED:_Capra_hircus_siah_E3_ubiquitin_protein_ligase_family_member_3_(SIAH3),_mRNA;;;;;PREDICTED:_Capra_hircus_neuregulin_3_(NRG3),_mRNA
54	XM_013964417.1-XM_013967338.1	5	5441	369.199	9.797	0	5441	0	PREDICTED:_Capra_hircus_uncharacterized_LOC106502159_(LOC106502159),_partial_mRNA;;;;;PREDICTED:_Capra_hircus_angel_homolog_1_(Drosophila)_(ANGEL1),_mRNA
55	XM_005681249.2-XM_013964442.1	6	2079	368.735	9.78423	0	2079	0	PREDICTED:_Capra_hircus_transketolase-like_2_(TKTL2),_mRNA;;;;;PREDICTED:_Capra_hircus_neuropeptide_Y_receptor_Y5_(NPY5R),_mRNA
56	XM_013969285.1	2	2543	368.12	9.76731	0	2543	0	PREDICTED:_Capra_hircus_potassium_channel,_voltage_gated_eag_related_subfamily_H,_member_7_(KCNH7),_transcript_variant_X4,_mRNA
57	XM_013975682.1-XM_013975682.1	28	3522	367.7	9.75577	0	3522	0	PREDICTED:_Capra_hircus_neuregulin_3_(NRG3),_mRNA;;;;;PREDICTED:_Capra_hircus_neuregulin_3_(NRG3),_mRNA
58	XM_013967406.1	11	963	362.767	9.62007	0	951	8	PREDICTED:_Capra_hircus_nephronophthisis_1_(juvenile)_(NPHP1),_transcript_variant_X1,_mRNA
59	XR_001297357.1-XM_005698761.2	27	3983	361.668	9.58984	0	3983	0	PREDICTED:_Capra_hircus_uncharacterized_LOC106503665_(LOC106503665),_ncRNA;;;;;PREDICTED:_Capra_hircus_ZFP42_zinc_finger_protein_(ZFP42),_mRNA
60	XM_013969269.1-XM_013969276.1	2	3549	358.536	9.5037	0	3549	0	PREDICTED:_Capra_hircus_fidgetin_(FIGN),_mRNA;;;;;PREDICTED:_Capra_hircus_potassium_channel,_voltage_gated_eag_related_subfamily_H,_member_7_(KCNH7),_transcript_variant_X1,_mRNA
61	XM_013975049.1-XM_005698164.2	26	1387	357.256	9.46848	0	1387	0	PREDICTED:_Capra_hircus_cleavage_stimulation_factor,_3'_pre-RNA,_subunit_2,_64kDa,_tau_variant_(CSTF2T),_mRNA;;;;;PREDICTED:_Capra_hircus_APOBEC1_complementation_factor_(A1CF),_transcript_variant_X1,_mRNA
62	XM_005709388.1	5	442	356.294	9.44203	0	438	4	PREDICTED:_Capra_hircus_apolipoprotein_L5_(LOC102177504),_mRNA
63	XM_013969435.1-XM_005675928.2	2	2903	355.866	9.43026	0	2903	0	PREDICTED:_Capra_hircus_heterogeneous_nuclear_ribonucleoprotein_A3-like_(LOC102172646),_mRNA;;;;;PREDICTED:_Capra_hircus_metaxin_2_(MTX2),_mRNA
64	XM_005691031.2-XM_005691032.2	16	922	355.688	9.42535	0	922	0	PREDICTED:_Capra_hircus_SERTA_domain_containing_4_(SERTAD4),_mRNA;;;;;PREDICTED:_Capra_hircus_synaptotagmin_XIV_(SYT14),_mRNA
65	XM_005688841.2-XM_013969128.1	14	842	354.617	9.39591	0	842	0	PREDICTED:_Capra_hircus_leucine_rich_repeat_containing_6_(LRRC6),_mRNA;;;;;PREDICTED:_Capra_hircus_potassium_channel,_voltage_gated_KQT-like_subfamily_Q,_member_3_(KCNQ3),_partial_mRNA
66	XM_013975856.1-XM_005699729.2	29	634	346.048	9.1602	0	634	0	PREDICTED:_Capra_hircus_ADAM_metallopeptidase_with_thrombospondin_type_1_motif,_15_(ADAMTS15),_mRNA;;;;;PREDICTED:_Capra_hircus_sorting_nexin_19_(SNX19),_mRNA
67	XM_013970889.1	18	1428	344.087	9.10627	0	1404	22	PREDICTED:_Capra_hircus_phospholipase_C,_gamma_2_(phosphatidylinositol-specific)_(PLCG2),_mRNA
68	XM_005693075.2-XM_013966601.1	19	9219	342.238	9.05539	0	9219	0	PREDICTED:_Capra_hircus_carbonic_anhydrase_X_(CA10),_transcript_variant_X1,_mRNA;;;;;PREDICTED:_Capra_hircus_high_mobility_group_nucleosome_binding_domain_1_(HMGN1),_mRNA
69	XM_005679745.2-XM_005679747.2	5	1420	341.752	9.04203	0	1420	0	PREDICTED:_Capra_hircus_neuron_navigator_3_(NAV3),_transcript_variant_X2,_mRNA;;;;;PREDICTED:_Capra_hircus_synaptotagmin_I_(SYT1),_mRNA
70	XM_005689327.2	14	824	341.549	9.03645	0	820	2	PREDICTED:_Capra_hircus_charged_multivesicular_body_protein_4C_(CHMP4C),_mRNA
71	XM_005695373.2-XM_005678403.2	21	1997	341.061	9.02301	0	1997	0	PREDICTED:_Capra_hircus_vaccinia_related_kinase_1_(VRK1),_transcript_variant_X2,_mRNA;;;;;PREDICTED:_Capra_hircus_glutathione_peroxidase_7_(GPX7),_mRNA
72	XM_005682939.2-XM_005694882.2	20	982	340.465	9.00663	0	982	0	PREDICTED:_Capra_hircus_S-phase_kinase-associated_protein_1_(SKP1),_mRNA;;;;;PREDICTED:_Capra_hircus_dynein,_axonemal,_heavy_chain_5_(DNAH5),_mRNA
73	XR_001295754.1-XM_013964450.1	6	1403	340.216	8.99977	0	1403	0	PREDICTED:_Capra_hircus_uncharacterized_LOC106502169_(LOC106502169),_ncRNA;;;;;PREDICTED:_Capra_hircus_MAD2_mitotic_arrest_deficient-like_1_(yeast)_(MAD2L1),_mRNA
74	XM_013975867.1-XM_005699634.2	29	1246	338.531	8.95342	0	1246	0	PREDICTED:_Capra_hircus_neurotrimin_(NTM),_transcript_variant_X1,_mRNA;;;;;PREDICTED:_Capra_hircus_opioid_binding_protein/cell_adhesion_molecule-like_(OPCML),_transcript_variant_X2,_mRNA
75	XM_013969339.1-XM_013971751.1	14	2445	337.99	8.93855	0	2445	0	PREDICTED:_Capra_hircus_RALY_RNA_binding_protein-like_(RALYL),_transcript_variant_X2,_mRNA;;;;;PREDICTED:_Capra_hircus_uncharacterized_LOC102172005_(LOC102172005),_mRNA
76	XM_013963480.1	4	343	336.759	8.9047	1	317	10	PREDICTED:_Capra_hircus_olfactory_receptor_2A2-like_(LOC102188286),_mRNA
77	XM_005680841.2-XM_005680842.2	5	1557	330.382	8.72928	0	1557	0	PREDICTED:_Capra_hircus_natural_killer_cells_antigen_CD94-like_(LOC102183401),_mRNA;;;;;PREDICTED:_Capra_hircus_NKG2-D_type_II_integral_membrane_protein_(LOC102183941),_mRNA
78	XR_001295925.1	7	860	330.053	8.72023	0	855	2	PREDICTED:_Capra_hircus_uncharacterized_LOC106502364_(LOC106502364),_ncRNA
79	XM_005682930.2-XM_005682931.2	7	1257	328.658	8.68185	0	1257	0	PREDICTED:_Capra_hircus_heat_shock_70kDa_protein_4_(HSPA4),_mRNA;;;;;PREDICTED:_Capra_hircus_follistatin-like_4_(FSTL4),_mRNA
80	XM_013969105.1	14	470	328.178	8.66867	0	460	5	PREDICTED:_Capra_hircus_WNT1_inducible_signaling_pathway_protein_1_(WISP1),_partial_mRNA
81	XR_001296075.1-XM_013966422.1	9	807	325.428	8.59302	0	807	0	PREDICTED:_Capra_hircus_uncharacterized_LOC106502469_(LOC106502469),_ncRNA;;;;;PREDICTED:_Capra_hircus_centrosomal_protein_85kDa-like_(CEP85L),_partial_mRNA
82	XM_005681423.2	6	2013	325.335	8.59048	0	2013	0	PREDICTED:_Capra_hircus_glutamate_receptor,_ionotropic,_delta_2_(GRID2),_mRNA
83	XM_005686240.2-XM_013967408.1	11	536	325.24	8.58785	0	536	0	PREDICTED:_Capra_hircus_mal,_T-cell_differentiation_protein-like_(MALL),_mRNA;;;;;PREDICTED:_Capra_hircus_myelin_and_lymphocyte_protein_(LOC102171986),_mRNA
84	XM_005679809.1	5	310	324.752	8.57442	0	302	6	PREDICTED:_Capra_hircus_keratocan_(KERA),_transcript_variant_X1,_mRNA
85	XM_005677801.2-XM_005677802.2	3	846	323.921	8.55157	0	846	0	PREDICTED:_Capra_hircus_family_with_sequence_similarity_46,_member_C_(FAM46C),_mRNA;;;;;PREDICTED:_Capra_hircus_mannosidase,_alpha,_class_1A,_member_2_(MAN1A2),_mRNA
86	XM_005687489.2-XM_013968281.1	12	2171	323.815	8.54865	0	2171	0	PREDICTED:_Capra_hircus_ubiquitin-fold_modifier_1_(UFM1),_mRNA;;;;;PREDICTED:_Capra_hircus_transient_receptor_potential_cation_channel,_subfamily_C,_member_4_(TRPC4),_mRNA
87	XM_013969304.1-XM_013969368.1	14	696	322.467	8.51158	0	696	0	PREDICTED:_Capra_hircus_GTP_binding_protein_overexpressed_in_skeletal_muscle_(GEM),_mRNA;;;;;PREDICTED:_Capra_hircus_cadherin_17,_LI_cadherin_(liver-intestine)_(CDH17),_mRNA
88	XM_013964631.1	6	723	321.1	8.47399	0	715	5	PREDICTED:_Capra_hircus_ligand_of_numb-protein_X_1,_E3_ubiquitin_protein_ligase_(LNX1),_transcript_variant_X2,_mRNA
89	XM_005687912.2	13	1143	320.74	8.46408	0	1143	0	PREDICTED:_Capra_hircus_MAM_and_LDL_receptor_class_A_domain_containing_1_(MALRD1),_mRNA
90	XM_005687664.2-XM_013971109.1	12	1166	320.179	8.44863	0	1166	0	PREDICTED:_Capra_hircus_LIM_domain_7_(LMO7),_transcript_variant_X3,_mRNA;;;;;PREDICTED:_Capra_hircus_chromosome_18_open_reading_frame,_human_C19orf47_(C18H19orf47),_transcript_variant_X1,_mRNA
91	XM_013967383.1	10	1401	319.728	8.43622	0	1400	1	PREDICTED:_Capra_hircus_forkhead_box_N3_(FOXN3),_mRNA
92	XM_013962660.1-XM_005689357.2	15	1185	319.639	8.43378	0	1185	0	PREDICTED:_Capra_hircus_endogenous_retrovirus_group_K_member_19_Gag_polyprotein-like_(LOC106501950),_partial_mRNA;;;;;PREDICTED:_Capra_hircus_cytoplasmic_dynein_2_heavy_chain_1-like_(LOC102169314),_partial_mRNA
93	XM_013970341.1-XR_001296662.1	16	860	319.369	8.42636	0	860	0	PREDICTED:_Capra_hircus_plexin_A2_(PLXNA2),_mRNA;;;;;PREDICTED:_Capra_hircus_uncharacterized_LOC106502993_(LOC106502993),_ncRNA
94	XM_013963479.1-XM_013963480.1	4	582	319.274	8.42374	0	582	0	PREDICTED:_Capra_hircus_olfactory_receptor_2A2-like_(LOC102188017),_mRNA;;;;;PREDICTED:_Capra_hircus_olfactory_receptor_2A2-like_(LOC102188286),_mRNA
95	XM_005679948.2	5	81	319.063	8.41794	0	81	0	PREDICTED:_Capra_hircus_polypeptide_N-acetylgalactosaminyltransferase_6_(GALNT6),_mRNA
96	XM_005691031.2	16	19	318.378	8.3991	0	19	0	PREDICTED:_Capra_hircus_SERTA_domain_containing_4_(SERTAD4),_mRNA
97	XM_005680836.2	5	57	316.868	8.35758	0	57	0	PREDICTED:_Capra_hircus_killer_cell_lectin-like_receptor_2_(LOC102182017),_mRNA
98	XM_005683219.2-XR_001295925.1	7	29	316.423	8.34534	0	29	0	PREDICTED:_Capra_hircus_sarcoglycan,_delta_(35kDa_dystrophin-associated_glycoprotein)_(SGCD),_transcript_variant_X2,_mRNA;;;;;PREDICTED:_Capra_hircus_uncharacterized_LOC106502364_(LOC106502364),_ncRNA
99	XM_013975495.1	27	651	315.809	8.32845	0	649	2	PREDICTED:_Capra_hircus_ubiquitin-conjugating_enzyme_E2_E2_(LOC102174361),_mRNA
100	XM_005676022.2-XM_013969206.1	2	1161	314.605	8.29534	0	1161	0	PREDICTED:_Capra_hircus_xin_actin-binding_repeat-containing_protein_2_(LOC102177479),_mRNA;;;;;PREDICTED:_Capra_hircus_sodium_channel,_voltage_gated,_type_VII_alpha_subunit_(SCN7A),_transcript_variant_X1,_mRNA
101	XM_005692097.2-XM_005694603.2	18	3033	313.948	8.27725	0	3033	0	PREDICTED:_Capra_hircus_glutamic-oxaloacetic_transaminase_2,_mitochondrial_(GOT2),_mRNA;;;;;PREDICTED:_Capra_hircus_coiled-coil_domain_containing_125_(CCDC125),_transcript_variant_X1,_mRNA
102	XM_005676924.2	2	1133	313.62	8.26822	0	1123	8	PREDICTED:_Capra_hircus_melanoregulin_(MREG),_mRNA
103	XM_005698170.2	26	2494	313.438	8.26323	0	2480	14	PREDICTED:_Capra_hircus_sphingomyelin_synthase_1_(SGMS1),_mRNA
104	XM_013963479.1	4	295	313.186	8.25628	2	274	7	PREDICTED:_Capra_hircus_olfactory_receptor_2A2-like_(LOC102188017),_mRNA
105	XM_005696191.2-XM_005696193.2	23	1169	312.913	8.24877	0	1169	0	PREDICTED:_Capra_hircus_family_with_sequence_similarity_83,_member_B_(FAM83B),_mRNA;;;;;PREDICTED:_Capra_hircus_tubulointerstitial_nephritis_antigen_(TINAG),_mRNA
106	XM_005697189.2-XR_001295797.1	6	1220	312.443	8.23584	0	1220	0	PREDICTED:_Capra_hircus_60S_ribosomal_protein_L17_(LOC100861018),_mRNA;;;;;PREDICTED:_Capra_hircus_uncharacterized_LOC106502205_(LOC106502205),_ncRNA
107	XM_013969930.1	15	193	311.417	8.20763	0	171	15	PREDICTED:_Capra_hircus_structure_specific_recognition_protein_1_(SSRP1),_mRNA
108	XM_013976742.1-XR_001296484.1	14	3770	310.395	8.17952	0	3770	0	PREDICTED:_Capra_hircus_ankyrin_repeat_domain-containing_protein_26-like_(LOC102177047),_partial_mRNA;;;;;PREDICTED:_Capra_hircus_uncharacterized_LOC106502832_(LOC106502832),_ncRNA
109	XM_013965863.1	8	149	310.232	8.17503	0	142	5	PREDICTED:_Capra_hircus_transmembrane_protein_215_(TMEM215),_mRNA
110	XM_005699514.2	29	2371	310.004	8.16876	0	2366	1	PREDICTED:_Capra_hircus_neural_EGFL_like_1_(NELL1),_transcript_variant_X2,_mRNA
111	XM_005684960.2-XM_005684960.2	9	1081	309.85	8.16454	0	1081	0	PREDICTED:_Capra_hircus_PARK2_co-regulated_(PACRG),_mRNA;;;;;PREDICTED:_Capra_hircus_PARK2_co-regulated_(PACRG),_mRNA
112	XM_005687484.2-XM_005687485.2	12	1381	309.501	8.15493	0	1381	0	PREDICTED:_Capra_hircus_lipoma_HMGIC_fusion_partner_(LHFP),_mRNA;;;;;PREDICTED:_Capra_hircus_NHL_repeat_containing_3_(NHLRC3),_mRNA
113	XR_310618.2-XM_013974762.1	16	3499	309.454	8.15364	0	3499	0	PREDICTED:_Capra_hircus_uncharacterized_LOC102169208_(LOC102169208),_transcript_variant_X2,_ncRNA;;;;;PREDICTED:_Capra_hircus_transducin_(beta)-like_2_(TBL2),_mRNA
114	XM_013964540.1	1	608	309.337	8.15042	0	607	1	PREDICTED:_Capra_hircus_neuroligin_1_(NLGN1),_transcript_variant_X1,_mRNA
115	XM_005690297.2	15	665	308.288	8.12156	1	645	15	PREDICTED:_Capra_hircus_glycine-N-acyltransferase-like_2_(GLYATL2),_transcript_variant_X2,_mRNA
116	XM_005679566.1	4	249	307.103	8.08898	0	230	10	PREDICTED:_Capra_hircus_olfactory_receptor_2A12-like_(LOC102186659),_mRNA
117	XR_001295946.1-NR_129795.1	8	826	305.705	8.05051	0	826	0	PREDICTED:_Capra_hircus_Golgi-associated_plant_pathogenesis-related_protein_1_pseudogene_(LOC102184340),_misc_RNA;;;;;Capra_hircus_microRNA_873_(MIR873),_microRNA
118	XM_013974603.1-XM_005691065.2	16	2143	304.724	8.02353	0	2143	0	PREDICTED:_Capra_hircus_protease,_serine,_33_(PRSS33),_partial_mRNA;;;;;PREDICTED:_Capra_hircus_nuclear_receptor_subfamily_5,_group_A,_member_2_(NR5A2),_mRNA
119	XM_013966663.1-XR_001296115.1	9	1357	304.151	8.00777	0	1357	0	PREDICTED:_Capra_hircus_uncharacterized_LOC106502500_(LOC106502500),_mRNA;;;;;PREDICTED:_Capra_hircus_uncharacterized_LOC106502492_(LOC106502492),_ncRNA
120	XM_013975544.1-XM_013975523.1	28	1140	304.049	8.00497	0	1140	0	PREDICTED:_Capra_hircus_potassium_channel,_two_pore_domain_subfamily_K,_member_1_(KCNK1),_mRNA;;;;;PREDICTED:_Capra_hircus_solute_carrier_family_35,_member_F3_(SLC35F3),_mRNA
121	XR_001297356.1-XR_001297357.1	27	938	303.882	8.00038	0	938	0	PREDICTED:_Capra_hircus_uncharacterized_LOC102185059_(LOC102185059),_ncRNA;;;;;PREDICTED:_Capra_hircus_uncharacterized_LOC106503665_(LOC106503665),_ncRNA
122	XM_005689325.2-XM_013969334.1	14	320	303.256	7.98317	0	320	0	PREDICTED:_Capra_hircus_carbonic_anhydrase_XIII_(CA13),_transcript_variant_X1,_mRNA;;;;;PREDICTED:_Capra_hircus_carbonic_anhydrase_XIII_(CA13),_transcript_variant_X2,_mRNA
123	XM_013975054.1	26	403	302.55	7.96375	0	402	0	PREDICTED:_Capra_hircus_N-acylsphingosine_amidohydrolase_(non-lysosomal_ceramidase)_2_(ASAH2),_transcript_variant_X2,_mRNA
124	XM_013964083.1-XM_013964144.1	5	795	301.622	7.9382	0	795	0	PREDICTED:_Capra_hircus_parathyroid_hormone-like_hormone_(PTHLH),_transcript_variant_X2,_mRNA;;;;;PREDICTED:_Capra_hircus_kelch-like_family_member_42_(KLHL42),_mRNA
125	XM_005685056.2-XM_005701085.2	23	1261	301.439	7.93318	0	1261	0	PREDICTED:_Capra_hircus_polymerase_(DNA_directed)_kappa_(POLK),_transcript_variant_X1,_mRNA;;;;;PREDICTED:_Capra_hircus_40S_ribosomal_protein_S4,_X_isoform-like_(LOC102187665),_mRNA
126	XM_013963245.1-XM_013975495.1	27	411	300.881	7.91784	0	411	0	PREDICTED:_Capra_hircus_gamma-secretase_activating_protein_(GSAP),_transcript_variant_X1,_mRNA;;;;;PREDICTED:_Capra_hircus_ubiquitin-conjugating_enzyme_E2_E2_(LOC102174361),_mRNA
127	XM_013975682.1	28	170	300.502	7.9074	0	166	3	PREDICTED:_Capra_hircus_neuregulin_3_(NRG3),_mRNA
128	XM_013971774.1	19	998	300.315	7.90226	0	998	0	PREDICTED:_Capra_hircus_carbonic_anhydrase_X_(CA10),_transcript_variant_X2,_mRNA
129	XR_001297357.1	27	557	300.098	7.8963	0	544	3	PREDICTED:_Capra_hircus_uncharacterized_LOC106503665_(LOC106503665),_ncRNA
130	XM_005675457.2-XM_005675458.2	1	853	299.982	7.8931	0	853	0	PREDICTED:_Capra_hircus_transmembrane_4_L_six_family_member_1_(TM4SF1),_transcript_variant_X1,_mRNA;;;;;PREDICTED:_Capra_hircus_transmembrane_4_L_six_family_member_18_(TM4SF18),_transcript_variant_X1,_mRNA
131	XM_013965728.1	1	894	297.957	7.8374	0	894	0	PREDICTED:_Capra_hircus_muscleblind-like_splicing_regulator_1_(MBNL1),_transcript_variant_X21,_mRNA
132	XM_013969964.1	15	465	296.708	7.80305	0	465	0	PREDICTED:_Capra_hircus_glycine_N-acyltransferase_(LOC102176061),_transcript_variant_X3,_mRNA
133	XM_013969270.1-XM_013969326.1	14	1056	296.54	7.79844	0	1056	0	PREDICTED:_Capra_hircus_trichorhinophalangeal_syndrome_I_(TRPS1),_transcript_variant_X1,_mRNA;;;;;PREDICTED:_Capra_hircus_CUB_and_sushi_domain-containing_protein_3_(LOC102185671),_mRNA
134	XM_013963461.1-XM_005679567.1	4	70	296.429	7.79537	0	70	0	PREDICTED:_Capra_hircus_olfactory_receptor_2A14-like_(LOC102187648),_mRNA;;;;;PREDICTED:_Capra_hircus_olfactory_receptor_2A2-like_(LOC102186931),_mRNA
135	XM_005679574.2-XM_013963563.1	4	1332	294.981	7.75555	0	1332	0	PREDICTED:_Capra_hircus_thiamin_pyrophosphokinase_1_(TPK1),_mRNA;;;;;PREDICTED:_Capra_hircus_contactin_associated_protein-like_2_(CNTNAP2),_mRNA
136	XM_005695532.2-XM_013973397.1	22	1265	292.306	7.68197	0	1265	0	PREDICTED:_Capra_hircus_programmed_cell_death_6_interacting_protein_(PDCD6IP),_mRNA;;;;;PREDICTED:_Capra_hircus_cAMP-regulated_phosphoprotein,_21kDa_(ARPP21),_transcript_variant_X2,_mRNA
137	XM_005696962.2-XM_005696963.2	24	2247	291.212	7.65189	0	2247	0	PREDICTED:_Capra_hircus_cadherin_7,_type_2_(CDH7),_transcript_variant_X1,_mRNA;;;;;PREDICTED:_Capra_hircus_serpin_peptidase_inhibitor,_clade_B_(ovalbumin),_member_8_(SERPINB8),_mRNA
138	XM_005691955.2	18	302	290.651	7.63643	0	295	1	PREDICTED:_Capra_hircus_lon_peptidase_2,_peroxisomal_(LONP2),_mRNA
139	XM_005681613.2-XM_005681626.2	6	864	290.493	7.6321	0	864	0	PREDICTED:_Capra_hircus_ligand_of_numb-protein_X_1,_E3_ubiquitin_protein_ligase_(LNX1),_transcript_variant_X3,_mRNA;;;;;PREDICTED:_Capra_hircus_cysteine-rich_hydrophobic_domain_2_(CHIC2),_mRNA
140	XM_005698598.2	26	989	290.005	7.61866	0	989	0	PREDICTED:_Capra_hircus_ADAM_metallopeptidase_domain_12_(ADAM12),_transcript_variant_X2,_mRNA
141	XM_013972895.1-XM_005694918.2	21	2323	289.557	7.60635	0	2323	0	PREDICTED:_Capra_hircus_ATPase,_class_V,_type_10A_(ATP10A),_mRNA;;;;;PREDICTED:_Capra_hircus_gamma-aminobutyric_acid_(GABA)_A_receptor,_beta_3_(GABRB3),_mRNA
142	XM_005691037.2-XM_005691043.2	16	134	289.098	7.59374	0	134	0	PREDICTED:_Capra_hircus_TRAF3_interacting_protein_3_(TRAF3IP3),_transcript_variant_X1,_mRNA;;;;;PREDICTED:_Capra_hircus_hydroxysteroid_(11-beta)_dehydrogenase_1_(HSD11B1),_mRNA
143	XM_013975544.1	28	491	288.69	7.58251	0	491	0	PREDICTED:_Capra_hircus_potassium_channel,_two_pore_domain_subfamily_K,_member_1_(KCNK1),_mRNA
144	XR_310662.2-XM_013970932.1	18	4	288.112	7.5666	0	4	0	PREDICTED:_Capra_hircus_uncharacterized_LOC102181146_(LOC102181146),_ncRNA;;;;;PREDICTED:_Capra_hircus_c-Maf_inducing_protein_(CMIP),_mRNA
145	XM_005681214.2-XM_013964405.1	5	898	287.987	7.56316	0	898	0	PREDICTED:_Capra_hircus_RIB43A_domain_with_coiled-coils_2_(RIBC2),_mRNA;;;;;PREDICTED:_Capra_hircus_fibulin_1_(FBLN1),_mRNA
146	XM_005702055.2	2	220	287.268	7.54338	0	205	10	PREDICTED:_Capra_hircus_basement_membrane-specific_heparan_sulfate_proteoglycan_core_protein-like_(LOC102178538),_mRNA
147	XM_005676209.1-XM_005676246.2	2	921	287.243	7.5427	0	921	0	PREDICTED:_Capra_hircus_dipeptidyl-peptidase_10_(non-functional)_(DPP10),_transcript_variant_X2,_mRNA;;;;;PREDICTED:_Capra_hircus_DEAD_(Asp-Glu-Ala-Asp)_box_polypeptide_18_(DDX18),_mRNA
148	XR_310663.2	18	281	286.386	7.51914	0	263	12	PREDICTED:_Capra_hircus_uncharacterized_LOC102181329_(LOC102181329),_ncRNA
149	XM_005696551.1-XM_005696552.1	23	1446	286.18	7.51346	0	1446	0	PREDICTED:_Capra_hircus_butyrophilin_subfamily_1_member_A1-like_(LOC102172219),_mRNA;;;;;PREDICTED:_Capra_hircus_chromosome_23_open_reading_frame,_human_C6orf10_(C23H6orf10),_mRNA
150	XM_013968169.1-XM_013969858.1	2	673	286.127	7.512	0	673	0	PREDICTED:_Capra_hircus_NADH_dehydrogenase_(ubiquinone)_complex_I,_assembly_factor_6-like_(LOC102171744),_mRNA;;;;;PREDICTED:_Capra_hircus_zinc_finger_E-box_binding_homeobox_2_(ZEB2),_mRNA
151	XM_013969368.1-XM_005689239.2	14	1323	285.993	7.50831	0	1323	0	PREDICTED:_Capra_hircus_cadherin_17,_LI_cadherin_(liver-intestine)_(CDH17),_mRNA;;;;;PREDICTED:_Capra_hircus_pyruvate_dehyrogenase_phosphatase_catalytic_subunit_1_(PDP1),_mRNA
152	XM_013963203.1-XM_005679088.1	4	1042	285.963	7.50749	0	1042	0	PREDICTED:_Capra_hircus_CD36_molecule_(thrombospondin_receptor)_(CD36),_transcript_variant_X2,_mRNA;;;;;PREDICTED:_Capra_hircus_guanine_nucleotide_binding_protein,_alpha_transducing_3_(GNAT3),_mRNA
153	XM_013975657.1	28	394	285.511	7.49507	0	362	25	PREDICTED:_Capra_hircus_annexin_A11_(ANXA11),_mRNA
154	XM_013966331.1	9	1416	284.93	7.47907	0	1412	3	PREDICTED:_Capra_hircus_filamin_A_interacting_protein_1_(FILIP1),_mRNA
155	XM_005698202.2-XM_013975057.1	26	1103	284.872	7.47749	0	1103	0	PREDICTED:_Capra_hircus_kinesin_family_member_20B_(KIF20B),_transcript_variant_X2,_mRNA;;;;;PREDICTED:_Capra_hircus_5-hydroxytryptamine_(serotonin)_receptor_7,_adenylate_cyclase-coupled_(HTR7),_mRNA
156	XM_013967516.1-XM_005675828.2	2	306	284.621	7.47058	0	306	0	PREDICTED:_Capra_hircus_protein_tyrosine_phosphatase,_non-receptor_type_18_(brain-derived)_(PTPN18),_mRNA;;;;;PREDICTED:_Capra_hircus_APC_membrane_recruitment_protein_3_(AMER3),_transcript_variant_X2,_mRNA
157	XM_005683802.2-XM_013966002.1	8	1826	283.917	7.45121	0	1826	0	PREDICTED:_Capra_hircus_phosphoserine_aminotransferase_1_(PSAT1),_mRNA;;;;;PREDICTED:_Capra_hircus_transducin-like_enhancer_of_split_4_(TLE4),_mRNA
158	XM_013977181.1-XM_013969024.1	14	711	282.957	7.42482	0	711	0	PREDICTED:_Capra_hircus_t-SNARE_domain_containing_1_(TSNARE1),_mRNA;;;;;PREDICTED:_Capra_hircus_maestro_heat-like_repeat_family_member_5_(MROH5),_mRNA
159	XM_013967571.1	11	204	282.497	7.41217	0	193	6	PREDICTED:_Capra_hircus_THUMP_domain_containing_2_(THUMPD2),_mRNA
160	XM_013969157.1-XM_005689099.2	14	691	282.438	7.41054	0	691	0	PREDICTED:_Capra_hircus_uncharacterized_LOC106502844_(LOC106502844),_partial_mRNA;;;;;PREDICTED:_Capra_hircus_translocation_associated_membrane_protein_1_(TRAM1),_mRNA
161	XM_013970932.1-XM_013970889.1	18	164	281.408	7.38221	0	164	0	PREDICTED:_Capra_hircus_c-Maf_inducing_protein_(CMIP),_mRNA;;;;;PREDICTED:_Capra_hircus_phospholipase_C,_gamma_2_(phosphatidylinositol-specific)_(PLCG2),_mRNA
162	XM_013964193.1-XM_005680832.1	5	600	279.884	7.3403	0	600	0	PREDICTED:_Capra_hircus_taste_receptor_type_2_member_7-like_(LOC102180198),_mRNA;;;;;PREDICTED:_Capra_hircus_taste_receptor_type_2_member_10-like_(LOC102180468),_mRNA
163	XM_005693174.2-XM_013971777.1	19	1022	279.587	7.33212	0	1022	0	PREDICTED:_Capra_hircus_phosphatidylcholine_transfer_protein_(LOC102182534),_mRNA;;;;;PREDICTED:_Capra_hircus_ankyrin-repeat_and_fibronectin_type_III_domain_containing_1_(ANKFN1),_mRNA
164	XM_013964536.1-XM_005681433.2	6	1089	279.382	7.32647	0	1089	0	PREDICTED:_Capra_hircus_synuclein,_alpha_(non_A4_component_of_amyloid_precursor)_(SNCA),_transcript_variant_X4,_mRNA;;;;;PREDICTED:_Capra_hircus_GPRIN_family_member_3_(GPRIN3),_mRNA
165	XM_013969391.1-XM_005689355.2	15	738	278.619	7.3055	0	738	0	PREDICTED:_Capra_hircus_caspase_1,_apoptosis-related_cysteine_peptidase_(CASP1),_mRNA;;;;;PREDICTED:_Capra_hircus_platelet_derived_growth_factor_D_(PDGFD),_transcript_variant_X3,_mRNA
166	XM_005698546.2-XM_005698626.1	26	1173	277.117	7.26417	0	1173	0	PREDICTED:_Capra_hircus_SEC23_interacting_protein_(SEC23IP),_transcript_variant_X1,_mRNA;;;;;PREDICTED:_Capra_hircus_phosphatidic_acid_phosphatase_type_2_domain_containing_1A_(PPAPDC1A),_mRNA
167	XM_005689359.2	15	146	276.584	7.24953	1	143	1	PREDICTED:_Capra_hircus_matrix_metallopeptidase_13_(MMP13),_mRNA
168	XM_005692978.1-XM_005692960.2	18	261	276.582	7.24946	0	261	0	PREDICTED:_Capra_hircus_NLR_family,_pyrin_domain_containing_2_(NLRP2),_mRNA;;;;;PREDICTED:_Capra_hircus_leukocyte_immunoglobulin-like_receptor_subfamily_A_member_5_(LOC102182903),_transcript_variant_X2,_mRNA
169	XM_005683496.2	16	44	276.407	7.24464	0	44	0	PREDICTED:_Capra_hircus_WD_repeat_domain_36_(WDR36),_mRNA
170	XM_005689279.2-XM_013969254.1	14	1080	275.453	7.21842	0	1080	0	PREDICTED:_Capra_hircus_inositol(myo)-1(or_4)-monophosphatase_1_(IMPA1),_transcript_variant_X1,_mRNA;;;;;PREDICTED:_Capra_hircus_ectonucleotide_pyrophosphatase/phosphodiesterase_2_(ENPP2),_mRNA
171	XM_013975629.1-XM_005699271.1	28	789	274.784	7.2	0	789	0	PREDICTED:_Capra_hircus_methionine_adenosyltransferase_I,_alpha_(MAT1A),_transcript_variant_X2,_mRNA;;;;;PREDICTED:_Capra_hircus_DPY30_domain_containing_1_(DYDC1),_mRNA
172	XM_013965815.1-XM_013965816.1	7	1	274.623	7.19557	0	1	0	PREDICTED:_Capra_hircus_ephrin-A5_(EFNA5),_mRNA;;;;;PREDICTED:_Capra_hircus_uncharacterized_LOC106502374_(LOC106502374),_partial_mRNA
173	XM_005684524.2	9	282	273.164	7.15546	0	271	11	PREDICTED:_Capra_hircus_phospholamban_(PLN),_transcript_variant_X1,_mRNA
174	XM_005690940.1	16	1090	273.051	7.15235	0	1089	1	PREDICTED:_Capra_hircus_acyl-CoA_binding_domain_containing_6_(ACBD6),_mRNA
175	XM_013964689.1-XM_013966663.1	9	311	272.29	7.1314	0	311	0	PREDICTED:_Capra_hircus_prostate_androgen-regulated_mucin-like_protein_1_(PARM1),_mRNA;;;;;PREDICTED:_Capra_hircus_uncharacterized_LOC106502500_(LOC106502500),_mRNA
176	XM_013964187.1	5	109	271.415	7.10734	0	109	0	PREDICTED:_Capra_hircus_taste_receptor_type_2_member_31_(LOC102169944),_mRNA
177	XM_013973451.1	22	984	271.273	7.10343	0	982	0	PREDICTED:_Capra_hircus_myosin_VIIA_and_Rab_interacting_protein_(MYRIP),_mRNA
178	XM_013962965.1	3	722	271.037	7.09694	0	608	43	PREDICTED:_Capra_hircus_microtubule-actin_crosslinking_factor_1_(MACF1),_transcript_variant_X11,_mRNA
179	XR_001296346.1-XM_005675898.1	2	1129	270.968	7.09506	0	1129	0	PREDICTED:_Capra_hircus_heterogeneous_nuclear_ribonucleoprotein_A3-like_(LOC102170470),_misc_RNA;;;;;PREDICTED:_Capra_hircus_CWC22_spliceosome-associated_protein_(CWC22),_transcript_variant_X1,_mRNA
180	XM_005696178.2-XM_005696179.2	23	1703	270.865	7.0922	0	1703	0	PREDICTED:_Capra_hircus_KH_domain_containing,_RNA_binding,_signal_transduction_associated_2_(KHDRBS2),_mRNA;;;;;PREDICTED:_Capra_hircus_primase,_DNA,_polypeptide_2_(58kDa)_(PRIM2),_mRNA
181	XM_005691035.2	16	51	270.765	7.08947	0	51	0	PREDICTED:_Capra_hircus_digestive_organ_expansion_factor_homolog_(zebrafish)_(DIEXF),_transcript_variant_X2,_mRNA
182	XM_005680879.2-XR_001297609.1	5	1244	270.641	7.08606	0	1244	0	PREDICTED:_Capra_hircus_natural_killer_cells_antigen_CD94-like_(LOC102172697),_mRNA;;;;;PREDICTED:_Capra_hircus_uncharacterized_LOC106503955_(LOC106503955),_ncRNA
183	XM_005675058.2	1	503	270.621	7.0855	0	493	8	PREDICTED:_Capra_hircus_transferrin_receptor_(TFRC),_transcript_variant_X1,_mRNA
184	XM_013969965.1	15	427	270.517	7.08265	0	427	0	PREDICTED:_Capra_hircus_glycine_N-acyltransferase_(LOC102176061),_transcript_variant_X4,_mRNA
185	XM_013969336.1-XM_013969265.1	14	376	270.413	7.07977	0	376	0	PREDICTED:_Capra_hircus_carbonic_anhydrase_II_(CA2),_mRNA;;;;;PREDICTED:_Capra_hircus_carbonic_anhydrase_III_(CA3),_mRNA
186	XM_005676037.2-XM_013969269.1	2	981	270.044	7.06962	0	981	0	PREDICTED:_Capra_hircus_growth_factor_receptor-bound_protein_14_(GRB14),_mRNA;;;;;PREDICTED:_Capra_hircus_fidgetin_(FIGN),_mRNA
187	XM_013974158.1	23	1144	269.058	7.04252	0	1144	0	PREDICTED:_Capra_hircus_CDK5_regulatory_subunit_associated_protein_1-like_1_(CDKAL1),_mRNA
188	XM_005681403.1-XM_005681404.1	6	3199	268.535	7.02813	0	3199	0	PREDICTED:_Capra_hircus_sperm-tail_PG-rich_repeat_containing_2_(STPG2),_mRNA;;;;;PREDICTED:_Capra_hircus_pyruvate_dehydrogenase_(lipoamide)_alpha_2_(PDHA2),_transcript_variant_X1,_mRNA
189	XM_013975499.1-CHR_END	27	977	267.62	7.00294	0	977	0	PREDICTED:_Capra_hircus_zinc_finger_protein_385D_(ZNF385D),_mRNA
190	XM_005693085.2-XM_013971767.1	19	1188	267.45	6.99827	0	1188	0	PREDICTED:_Capra_hircus_kinesin_family_member_2B_(KIF2B),_mRNA;;;;;PREDICTED:_Capra_hircus_peptidyl-prolyl_cis-trans_isomerase_A-like_(LOC106503179),_mRNA
191	XM_013966535.1	9	892	267.395	6.99677	0	889	1	PREDICTED:_Capra_hircus_microtubule-associated_protein_7_(MAP7),_transcript_variant_X2,_mRNA
192	XM_013969766.1-XM_013965795.1	1	905	267.277	6.99352	0	905	0	PREDICTED:_Capra_hircus_RELT_tumor_necrosis_factor_receptor_(RELT),_mRNA;;;;;PREDICTED:_Capra_hircus_profilin_2_(PFN2),_mRNA
193	XM_013967481.1-XM_013967495.1	2	683	267.197	6.99133	0	683	0	PREDICTED:_Capra_hircus_cytoplasmic_FMR1_interacting_protein_1_(CYFIP1),_mRNA;;;;;PREDICTED:_Capra_hircus_tubulin,_gamma_complex_associated_protein_5_(TUBGCP5),_transcript_variant_X3,_mRNA
194	XM_005689854.2-XM_005689861.2	15	142	267.16	6.99034	0	142	0	PREDICTED:_Capra_hircus_stromal_interaction_molecule_1_(STIM1),_mRNA;;;;;PREDICTED:_Capra_hircus_ras_homolog_family_member_G_(RHOG),_mRNA
195	XM_005690939.1-XM_005690940.1	16	538	267.069	6.98781	0	538	0	PREDICTED:_Capra_hircus_LIM_homeobox_4_(LHX4),_mRNA;;;;;PREDICTED:_Capra_hircus_acyl-CoA_binding_domain_containing_6_(ACBD6),_mRNA
196	XM_005675826.2	2	203	266.824	6.98106	0	200	2	PREDICTED:_Capra_hircus_pleckstrin_homology_domain_containing,_family_B_(evectins)_member_2_(PLEKHB2),_transcript_variant_X2,_mRNA
197	XR_001297406.1	28	274	266.802	6.98045	0	253	12	PREDICTED:_Capra_hircus_uncharacterized_LOC106503700_(LOC106503700),_transcript_variant_X1,_ncRNA
198	XM_005699260.2-XM_005699262.2	28	32	266.554	6.97363	0	32	0	PREDICTED:_Capra_hircus_conglutinin_(LOC102174188),_transcript_variant_X2,_mRNA;;;;;PREDICTED:_Capra_hircus_collectin-43-like_(LOC102174628),_mRNA
199	XM_013968634.1-XM_013968633.1	13	994	266.501	6.97218	0	994	0	PREDICTED:_Capra_hircus_signal-regulatory_protein_beta-1_isoform_3-like_(LOC102174758),_mRNA;;;;;PREDICTED:_Capra_hircus_tyrosine-protein_phosphatase_non-receptor_type_substrate_1-like_(LOC102175312),_mRNA
200	XM_005689112.2-XR_001296510.1	14	668	266.263	6.96562	0	668	0	PREDICTED:_Capra_hircus_peroxisomal_biogenesis_factor_2_(PEX2),_transcript_variant_X2,_mRNA;;;;;PREDICTED:_Capra_hircus_uncharacterized_LOC106502854_(LOC106502854),_transcript_variant_X1,_ncRNA
201	XM_005699727.2	29	62	266.075	6.96044	0	62	0	PREDICTED:_Capra_hircus_ADAM_metallopeptidase_with_thrombospondin_type_1_motif,_8_(ADAMTS8),_partial_mRNA
202	XM_013969805.1	15	418	265.93	6.95648	0	416	0	PREDICTED:_Capra_hircus_CD44_molecule_(Indian_blood_group)_(CD44),_mRNA
203	XM_005690886.2-XM_013970395.1	16	2	265.08	6.93308	0	2	0	PREDICTED:_Capra_hircus_ankyrin_repeat_domain_45_(ANKRD45),_mRNA;;;;;PREDICTED:_Capra_hircus_kelch-like_family_member_20_(KLHL20),_transcript_variant_X3,_mRNA
204	XM_005688938.1	14	280	264.782	6.92488	0	264	6	PREDICTED:_Capra_hircus_HERV-H_LTR-associating_1_(HHLA1),_mRNA
205	XM_005683496.2-XM_013970320.1	16	799	264.46	6.91604	0	799	0	PREDICTED:_Capra_hircus_WD_repeat_domain_36_(WDR36),_mRNA;;;;;PREDICTED:_Capra_hircus_calcium_channel,_voltage-dependent,_R_type,_alpha_1E_subunit_(CACNA1E),_mRNA
206	XM_005702125.2-XM_013964558.1	6	975	264.05	6.90475	0	975	0	PREDICTED:_Capra_hircus_F-box_only_protein_15-like_(LOC102179667),_partial_mRNA;;;;;PREDICTED:_Capra_hircus_slit_guidance_ligand_2_(SLIT2),_mRNA
207	XM_013969259.1-XR_001297217.1	14	1097	264.012	6.90372	0	1097	0	PREDICTED:_Capra_hircus_family_with_sequence_similarity_92,_member_A1_(FAM92A1),_mRNA;;;;;PREDICTED:_Capra_hircus_peptidyl-prolyl_cis-trans_isomerase_A-like_(LOC102183028),_misc_RNA
208	XR_310440.2	12	994	263.992	6.90316	0	994	0	PREDICTED:_Capra_hircus_uncharacterized_LOC102178917_(LOC102178917),_ncRNA
209	XM_013975053.1-XM_013975052.1	26	919	263.832	6.89876	0	919	0	PREDICTED:_Capra_hircus_multiple_inositol-polyphosphate_phosphatase_1_(MINPP1),_mRNA;;;;;PREDICTED:_Capra_hircus_3'-phosphoadenosine_5'-phosphosulfate_synthase_2_(PAPSS2),_mRNA
210	XM_013974400.1-XM_005697210.2	24	782	262.63	6.86571	0	782	0	PREDICTED:_Capra_hircus_myosin_VB_(MYO5B),_mRNA;;;;;PREDICTED:_Capra_hircus_methyl-CpG_binding_domain_protein_1_(MBD1),_transcript_variant_X19,_mRNA
211	XR_001297388.1-XM_013969233.1	14	769	262.61	6.86514	0	769	0	PREDICTED:_Capra_hircus_40S_ribosomal_protein_S24_pseudogene_(LOC102169255),_misc_RNA;;;;;PREDICTED:_Capra_hircus_zinc_finger_homeobox_4_(ZFHX4),_mRNA
212	XM_005687912.2-XM_005687913.2	13	1074	261.848	6.84418	0	1074	0	PREDICTED:_Capra_hircus_MAM_and_LDL_receptor_class_A_domain_containing_1_(MALRD1),_mRNA;;;;;PREDICTED:_Capra_hircus_plexin_domain_containing_2_(PLXDC2),_transcript_variant_X1,_mRNA
213	XM_005701480.1-XM_005701485.1	15	192	261.816	6.8433	0	192	0	PREDICTED:_Capra_hircus_putative_olfactory_receptor_52P1_(LOC102181024),_mRNA;;;;;PREDICTED:_Capra_hircus_putative_olfactory_receptor_52P1_(LOC102182689),_mRNA
214	XM_013967785.1-XM_013964534.1	6	772	261.71	6.84041	0	772	0	PREDICTED:_Capra_hircus_glutamine--fructose-6-phosphate_transaminase_1_(GFPT1),_mRNA;;;;;PREDICTED:_Capra_hircus_coiled-coil_serine-rich_protein_1_(CCSER1),_mRNA
215	XM_005689275.2-XM_013962301.1	14	323	261.638	6.8384	0	323	0	PREDICTED:_Capra_hircus_sorting_nexin_16_(SNX16),_transcript_variant_X1,_mRNA;;;;;PREDICTED:_Capra_hircus_sulfate_anion_transporter_1-like_(LOC106501818),_partial_mRNA
216	XM_013969394.1	15	421	261.602	6.83748	0	421	0	PREDICTED:_Capra_hircus_dynein,_cytoplasmic_2,_heavy_chain_1_(DYNC2H1),_transcript_variant_X2,_mRNA
217	XM_005689042.2	14	644	261.549	6.83597	0	643	1	PREDICTED:_Capra_hircus_chromosome_14_open_reading_frame,_human_C8orf34_(C14H8orf34),_mRNA
218	XM_013970883.1	18	925	261.456	6.83341	0	921	4	PREDICTED:_Capra_hircus_gametocyte-specific_factor_1-like_(LOC102171181),_mRNA
219	XM_013968460.1-XM_013968546.1	13	755	261.282	6.82863	0	755	0	PREDICTED:_Capra_hircus_CUGBP,_Elav-like_family_member_2_(CELF2),_mRNA;;;;;PREDICTED:_Capra_hircus_USP6_N-terminal_like_(USP6NL),_mRNA
220	XM_005675743.2	1	1195	260.903	6.81821	0	1192	2	PREDICTED:_Capra_hircus_Down_syndrome_cell_adhesion_molecule_(DSCAM),_mRNA
221	XR_001297551.1-XM_005701221.2	13	372	260.869	6.81726	0	372	0	PREDICTED:_Capra_hircus_uncharacterized_LOC106503857_(LOC106503857),_ncRNA;;;;;PREDICTED:_Capra_hircus_integrin,_beta_1_(fibronectin_receptor,_beta_polypeptide,_antigen_CD29_includes_MDF2,_MSK12)_(ITGB1),_mRNA
222	XM_013965875.1-XM_013965867.1	8	1083	260.719	6.81313	0	1083	0	PREDICTED:_Capra_hircus_ELAV_like_neuron-specific_RNA_binding_protein_2_(ELAVL2),_transcript_variant_X3,_mRNA;;;;;PREDICTED:_Capra_hircus_DMRT-like_family_A1_(DMRTA1),_partial_mRNA
223	XM_013969244.1-XM_013969336.1	14	889	260.671	6.8118	0	889	0	PREDICTED:_Capra_hircus_protein_serine_kinase_H2_(PSKH2),_mRNA;;;;;PREDICTED:_Capra_hircus_carbonic_anhydrase_II_(CA2),_mRNA
224	XM_013968138.1-XM_005695572.2	22	1145	260.665	6.81165	0	1145	0	PREDICTED:_Capra_hircus_dnaJ_homolog_subfamily_A_member_1-like_(LOC102168395),_mRNA;;;;;PREDICTED:_Capra_hircus_catenin_(cadherin-associated_protein),_beta_1,_88kDa_(CTNNB1),_transcript_variant_X3,_mRNA
225	XM_005690309.1-XM_005690310.1	15	31	260.432	6.80525	0	31	0	PREDICTED:_Capra_hircus_purinergic_receptor_P2X,_ligand_gated_ion_channel,_3_(P2RX3),_mRNA;;;;;PREDICTED:_Capra_hircus_proteoglycan_3-like_(LOC102180520),_mRNA
226	XM_013970615.1	17	54	260.007	6.79356	0	54	0	PREDICTED:_Capra_hircus_coiled-coil_domain_containing_92_(CCDC92),_mRNA
227	XM_005692978.1	18	571	259.783	6.78738	0	570	1	PREDICTED:_Capra_hircus_NLR_family,_pyrin_domain_containing_2_(NLRP2),_mRNA
228	XM_013966354.1	9	875	259.422	6.77746	0	874	1	PREDICTED:_Capra_hircus_malic_enzyme_1,_NADP(+)-dependent,_cytosolic_(ME1),_mRNA
229	XM_013972814.1	20	633	259.006	6.76601	0	633	0	PREDICTED:_Capra_hircus_PDZ_domain_containing_2_(PDZD2),_mRNA
230	XM_013971032.1	18	24	258.91	6.76338	0	24	0	PREDICTED:_Capra_hircus_spalt-like_transcription_factor_1_(SALL1),_mRNA
231	XR_001297408.1-XM_013965221.1	1	1323	258.713	6.75797	0	1323	0	PREDICTED:_Capra_hircus_uncharacterized_LOC106503681_(LOC106503681),_ncRNA;;;;;PREDICTED:_Capra_hircus_ADAM_metallopeptidase_with_thrombospondin_type_1_motif,_5_(ADAMTS5),_mRNA
232	XM_013968842.1	13	1084	257.963	6.73734	0	1049	22	PREDICTED:_Capra_hircus_bactericidal/permeability-increasing_protein_(BPI),_transcript_variant_X4,_mRNA
233	XR_001296788.1-XM_013971310.1	18	761	257.81	6.73311	0	761	0	PREDICTED:_Capra_hircus_uncharacterized_LOC106503126_(LOC106503126),_ncRNA;;;;;PREDICTED:_Capra_hircus_zinc_finger_protein_507_(ZNF507),_mRNA

## Sheet: Korean_Saanen
Additional File 4: Supplementary Excel Table
The results of XP-CLR analysis for each of the 10 goat populations including the entire Saanen group and the Boer group
The analysis for detecting the selection signal was calculated as XP-CLR, and the table below is sorted in descending order for the normalized XP-CLR score.
The "Gene name" column indicates the detected Gene ID, the "No. of SNP" column indicates the number of SNPs corresponding to the gene, and "Normalized Score" indicates the normalized value for detected XP-CLR score.
The columns "No. of HIGH Impact", "No. of MODERATE Impact", and "No. of LOW Impact" indicate the number of SNPs that can give a functional impact on the corresponding gene, respectively. This information was annotated through "SnpEff".
The "Gene Information" column indicates the description of the corresponding "Gene ID".
Table. Korean Indigenous Goat vs Korean Saanen
Num	Gene ID	CHR	No. of SNP	XP-CLR Score	Normalized XP-CLR Score	No. of HIGH Impact	No. of MODERATE Impact	No. of LOW Impact	Gene information
1	XM_013967176.1	1	2898	3017.04	160.829	2	2830	30	PREDICTED:_Capra_hircus_phosphoinositide_3-kinase_regulatory_subunit_4-like_(LOC102177934),_mRNA
2	XR_001297600.1	1	757	1807.74	96.1975	0	756	1	PREDICTED:_Capra_hircus_uncharacterized_LOC106503932_(LOC106503932),_transcript_variant_X2,_ncRNA
3	XM_013971038.1	1	444	1671.28	88.9043	0	444	0	PREDICTED:_Capra_hircus_siah_E3_ubiquitin_protein_ligase_1_(SIAH1),_mRNA
4	XR_001296096.1-XR_001297600.1	1	1733	1635.1	86.9711	0	1733	0	PREDICTED:_Capra_hircus_uncharacterized_LOC102177757_(LOC102177757),_transcript_variant_X2,_ncRNA;;;;;PREDICTED:_Capra_hircus_uncharacterized_LOC106503932_(LOC106503932),_transcript_variant_X2,_ncRNA
5	XM_013962488.1	3	438	1306.94	69.4324	0	420	7	PREDICTED:_Capra_hircus_myomegalin_(LOC102171475),_transcript_variant_X5,_mRNA
6	XM_005675907.2	2	3819	402.154	21.0761	0	3774	19	PREDICTED:_Capra_hircus_coiled-coil_domain_containing_141_(CCDC141),_mRNA
7	XM_013977033.1-XM_013964105.1	5	829	358.295	18.732	0	829	0	PREDICTED:_Capra_hircus_apolipoprotein_L3-like_(LOC106503920),_mRNA;;;;;PREDICTED:_Capra_hircus_uncharacterized_LOC102177780_(LOC102177780),_mRNA
8	XM_005698980.2-XM_013975544.1	28	4798	352.235	18.4082	0	4798	0	PREDICTED:_Capra_hircus_mitogen-activated_protein_kinase_kinase_kinase_MLK4_(LOC102191110),_mRNA;;;;;PREDICTED:_Capra_hircus_potassium_channel,_two_pore_domain_subfamily_K,_member_1_(KCNK1),_mRNA
9	XM_013964106.1	5	166	332.946	17.3773	0	166	0	PREDICTED:_Capra_hircus_apolipoprotein_L3-like_(LOC102172606),_transcript_variant_X2,_mRNA
10	XM_005680838.2	5	1325	330.77	17.261	0	1320	2	PREDICTED:_Capra_hircus_NKG2-A/NKG2-B_type_II_integral_membrane_protein-like_(LOC102182573),_mRNA
11	XM_005675704.2-XR_001296181.1	1	2639	328.991	17.1659	0	2639	0	PREDICTED:_Capra_hircus_potassium_channel,_inwardly_rectifying_subfamily_J,_member_6_(KCNJ6),_mRNA;;;;;PREDICTED:_Capra_hircus_uncharacterized_LOC106502550_(LOC106502550),_ncRNA
12	XM_013969162.1	2	1594	326.329	17.0236	0	1588	4	PREDICTED:_Capra_hircus_serine_threonine_kinase_39_(STK39),_mRNA
13	XM_005698980.2	28	824	323.218	16.8574	2	784	19	PREDICTED:_Capra_hircus_mitogen-activated_protein_kinase_kinase_kinase_MLK4_(LOC102191110),_mRNA
14	XM_005680840.1	5	424	317.578	16.5559	0	413	5	PREDICTED:_Capra_hircus_oxidized_low-density_lipoprotein_receptor_1-like_(LOC102183131),_mRNA
15	XM_013970549.1-XM_013970552.1	17	5342	309.202	16.1083	0	5342	0	PREDICTED:_Capra_hircus_family_with_sequence_similarity_198,_member_B_(FAM198B),_mRNA;;;;;PREDICTED:_Capra_hircus_glutamate_receptor,_ionotropic,_AMPA_2_(GRIA2),_mRNA
16	XM_005701227.2	10	756	309.159	16.106	3	663	32	PREDICTED:_Capra_hircus_uncharacterized_LOC102180840_(LOC102180840),_mRNA
17	XM_013971751.1-XR_001296540.1	14	6996	299.612	15.5957	0	6996	0	PREDICTED:_Capra_hircus_uncharacterized_LOC102172005_(LOC102172005),_mRNA;;;;;PREDICTED:_Capra_hircus_uncharacterized_LOC106502869_(LOC106502869),_transcript_variant_X3,_ncRNA
18	XM_013970889.1	18	2179	292.996	15.2421	0	2137	36	PREDICTED:_Capra_hircus_phospholipase_C,_gamma_2_(phosphatidylinositol-specific)_(PLCG2),_mRNA
19	XM_013965812.1	7	3247	292.971	15.2408	0	3242	1	PREDICTED:_Capra_hircus_transmembrane_protein_232_(TMEM232),_mRNA
20	XM_013970441.1-XM_005691031.2	16	1644	286.082	14.8726	0	1644	0	PREDICTED:_Capra_hircus_hedgehog_acyltransferase_(HHAT),_transcript_variant_X1,_mRNA;;;;;PREDICTED:_Capra_hircus_SERTA_domain_containing_4_(SERTAD4),_mRNA
21	XM_013969339.1-XM_013971751.1	14	2206	284.84	14.8062	0	2206	0	PREDICTED:_Capra_hircus_RALY_RNA_binding_protein-like_(RALYL),_transcript_variant_X2,_mRNA;;;;;PREDICTED:_Capra_hircus_uncharacterized_LOC102172005_(LOC102172005),_mRNA
22	XM_013970932.1	18	3267	284.49	14.7875	0	3253	14	PREDICTED:_Capra_hircus_c-Maf_inducing_protein_(CMIP),_mRNA
23	XM_013965840.1	8	1477	276.049	14.3364	0	1430	32	PREDICTED:_Capra_hircus_nuclear_GTPase,_germinal_center_associated_(NUGGC),_transcript_variant_X1,_mRNA
24	XM_005688942.2-XR_001296481.1	14	2074	271.933	14.1164	0	2074	0	PREDICTED:_Capra_hircus_gasdermin_C_(GSDMC),_mRNA;;;;;PREDICTED:_Capra_hircus_uncharacterized_LOC106502827_(LOC106502827),_transcript_variant_X1,_ncRNA
25	XM_005683552.2-XM_005683556.2	8	180	269.208	13.9708	0	180	0	PREDICTED:_Capra_hircus_elongator_acetyltransferase_complex_subunit_3_(ELP3),_mRNA;;;;;PREDICTED:_Capra_hircus_nuclear_GTPase,_germinal_center_associated_(NUGGC),_transcript_variant_X2,_mRNA
26	XM_013962660.1-XM_005689357.2	15	1859	267.093	13.8577	0	1859	0	PREDICTED:_Capra_hircus_endogenous_retrovirus_group_K_member_19_Gag_polyprotein-like_(LOC106501950),_partial_mRNA;;;;;PREDICTED:_Capra_hircus_cytoplasmic_dynein_2_heavy_chain_1-like_(LOC102169314),_partial_mRNA
27	XM_013969285.1	2	3054	265.047	13.7484	0	3054	0	PREDICTED:_Capra_hircus_potassium_channel,_voltage_gated_eag_related_subfamily_H,_member_7_(KCNH7),_transcript_variant_X4,_mRNA
28	XM_013965815.1	7	777	263.83	13.6833	0	769	0	PREDICTED:_Capra_hircus_ephrin-A5_(EFNA5),_mRNA
29	XM_013964208.1-XM_005680833.2	5	227	260.704	13.5163	0	227	0	PREDICTED:_Capra_hircus_Y_box_binding_protein_3_(YBX3),_mRNA;;;;;PREDICTED:_Capra_hircus_serine/threonine/tyrosine_kinase_1_(STYK1),_transcript_variant_X1,_mRNA
30	XM_013965863.1-XM_005683562.2	8	2866	259.282	13.4403	0	2866	0	PREDICTED:_Capra_hircus_transmembrane_protein_215_(TMEM215),_mRNA;;;;;PREDICTED:_Capra_hircus_NADH_dehydrogenase_(ubiquinone)_1_beta_subcomplex,_6,_17kDa_(NDUFB6),_mRNA
31	XM_013966746.1-XM_005699514.2	29	5304	258.741	13.4114	0	5304	0	PREDICTED:_Capra_hircus_poly_(ADP-ribose)_polymerase_family,_member_16_(PARP16),_mRNA;;;;;PREDICTED:_Capra_hircus_neural_EGFL_like_1_(NELL1),_transcript_variant_X2,_mRNA
32	XM_005700477.2-XM_013971850.1	19	1755	258.292	13.3874	0	1755	0	PREDICTED:_Capra_hircus_myotubularin_related_protein_1_(MTMR1),_mRNA;;;;;PREDICTED:_Capra_hircus_chromosome_19_open_reading_frame,_human_C17orf67_(C19H17orf67),_transcript_variant_X3,_mRNA
33	XM_005696178.2-XM_005696179.2	23	2649	257.572	13.3489	0	2649	0	PREDICTED:_Capra_hircus_KH_domain_containing,_RNA_binding,_signal_transduction_associated_2_(KHDRBS2),_mRNA;;;;;PREDICTED:_Capra_hircus_primase,_DNA,_polypeptide_2_(58kDa)_(PRIM2),_mRNA
34	XM_013975049.1-XM_005698164.2	26	1901	255.951	13.2623	0	1901	0	PREDICTED:_Capra_hircus_cleavage_stimulation_factor,_3'_pre-RNA,_subunit_2,_64kDa,_tau_variant_(CSTF2T),_mRNA;;;;;PREDICTED:_Capra_hircus_APOBEC1_complementation_factor_(A1CF),_transcript_variant_X1,_mRNA
35	XM_005680839.2	5	971	255.332	13.2292	0	963	2	PREDICTED:_Capra_hircus_NKG2-A/NKG2-B_type_II_integral_membrane_protein-like_(LOC102182856),_mRNA
36	XM_005683219.2-XR_001295925.1	7	86	255.187	13.2214	0	86	0	PREDICTED:_Capra_hircus_sarcoglycan,_delta_(35kDa_dystrophin-associated_glycoprotein)_(SGCD),_transcript_variant_X2,_mRNA;;;;;PREDICTED:_Capra_hircus_uncharacterized_LOC106502364_(LOC106502364),_ncRNA
37	XM_005688841.2	14	1208	253.348	13.1232	0	1194	8	PREDICTED:_Capra_hircus_leucine_rich_repeat_containing_6_(LRRC6),_mRNA
38	XM_005691032.2	16	1660	249.064	12.8942	0	1656	2	PREDICTED:_Capra_hircus_synaptotagmin_XIV_(SYT14),_mRNA
39	XM_005689327.2	14	824	245.582	12.7081	0	820	2	PREDICTED:_Capra_hircus_charged_multivesicular_body_protein_4C_(CHMP4C),_mRNA
40	XM_013967383.1	10	1672	244.925	12.673	0	1671	1	PREDICTED:_Capra_hircus_forkhead_box_N3_(FOXN3),_mRNA
41	XM_013971774.1	19	2822	242.546	12.5458	0	2822	0	PREDICTED:_Capra_hircus_carbonic_anhydrase_X_(CA10),_transcript_variant_X2,_mRNA
42	XM_005680841.2	5	272	240.412	12.4318	0	269	3	PREDICTED:_Capra_hircus_natural_killer_cells_antigen_CD94-like_(LOC102183401),_mRNA
43	XM_013964540.1	1	918	238.499	12.3295	0	917	1	PREDICTED:_Capra_hircus_neuroligin_1_(NLGN1),_transcript_variant_X1,_mRNA
44	XM_005679566.1	4	249	238.439	12.3263	0	230	10	PREDICTED:_Capra_hircus_olfactory_receptor_2A12-like_(LOC102186659),_mRNA
45	XM_005691031.2-XM_005691032.2	16	933	236.601	12.2281	0	933	0	PREDICTED:_Capra_hircus_SERTA_domain_containing_4_(SERTAD4),_mRNA;;;;;PREDICTED:_Capra_hircus_synaptotagmin_XIV_(SYT14),_mRNA
46	XM_013969265.1-XM_005689325.2	14	2262	235.371	12.1623	0	2262	0	PREDICTED:_Capra_hircus_carbonic_anhydrase_III_(CA3),_mRNA;;;;;PREDICTED:_Capra_hircus_carbonic_anhydrase_XIII_(CA13),_transcript_variant_X1,_mRNA
47	XR_310352.2	10	664	235.123	12.1491	1	653	6	PREDICTED:_Capra_hircus_uncharacterized_LOC102182599_(LOC102182599),_ncRNA
48	XM_005689278.2-XM_005689279.2	14	25	234.379	12.1093	0	25	0	PREDICTED:_Capra_hircus_solute_carrier_family_10,_member_5_(SLC10A5),_mRNA;;;;;PREDICTED:_Capra_hircus_inositol(myo)-1(or_4)-monophosphatase_1_(IMPA1),_transcript_variant_X1,_mRNA
49	XM_013968559.1	2	1234	232.363	12.0016	0	1013	158	PREDICTED:_Capra_hircus_titin_(TTN),_mRNA
50	XM_013969269.1-XM_013969276.1	2	6132	231.151	11.9368	0	6132	0	PREDICTED:_Capra_hircus_fidgetin_(FIGN),_mRNA;;;;;PREDICTED:_Capra_hircus_potassium_channel,_voltage_gated_eag_related_subfamily_H,_member_7_(KCNH7),_transcript_variant_X1,_mRNA
51	XM_005676022.2-XM_013969206.1	2	2620	230.239	11.8881	0	2620	0	PREDICTED:_Capra_hircus_xin_actin-binding_repeat-containing_protein_2_(LOC102177479),_mRNA;;;;;PREDICTED:_Capra_hircus_sodium_channel,_voltage_gated,_type_VII_alpha_subunit_(SCN7A),_transcript_variant_X1,_mRNA
52	XM_005695373.2-XM_005678403.2	21	1962	229.71	11.8598	0	1962	0	PREDICTED:_Capra_hircus_vaccinia_related_kinase_1_(VRK1),_transcript_variant_X2,_mRNA;;;;;PREDICTED:_Capra_hircus_glutathione_peroxidase_7_(GPX7),_mRNA
53	XM_013970441.1-XM_013970441.1	16	151	228.072	11.7723	0	151	0	PREDICTED:_Capra_hircus_hedgehog_acyltransferase_(HHAT),_transcript_variant_X1,_mRNA;;;;;PREDICTED:_Capra_hircus_hedgehog_acyltransferase_(HHAT),_transcript_variant_X1,_mRNA
54	XM_013965728.1	1	955	227.52	11.7428	0	955	0	PREDICTED:_Capra_hircus_muscleblind-like_splicing_regulator_1_(MBNL1),_transcript_variant_X21,_mRNA
55	XM_013963461.1-XM_005679567.1	4	91	224.068	11.5583	0	91	0	PREDICTED:_Capra_hircus_olfactory_receptor_2A14-like_(LOC102187648),_mRNA;;;;;PREDICTED:_Capra_hircus_olfactory_receptor_2A2-like_(LOC102186931),_mRNA
56	XR_001296270.1-XM_005677137.2	3	976	223.961	11.5526	0	976	0	PREDICTED:_Capra_hircus_receptor-binding_cancer_antigen_expressed_on_SiSo_cells_pseudogene_(LOC102190969),_misc_RNA;;;;;PREDICTED:_Capra_hircus_olfactomedin-like_2B_(OLFML2B),_transcript_variant_X1,_mRNA
57	XM_005686190.2-XM_013967366.1	10	5218	223.826	11.5454	0	5218	0	PREDICTED:_Capra_hircus_fibronectin_leucine_rich_transmembrane_protein_2_(FLRT2),_mRNA;;;;;PREDICTED:_Capra_hircus_galactosylceramidase_(GALC),_mRNA
58	XM_013974140.1	23	1738	223.536	11.5299	0	1738	0	PREDICTED:_Capra_hircus_ataxin_1_(ATXN1),_mRNA
59	XM_013969930.1	15	193	222.766	11.4887	0	171	15	PREDICTED:_Capra_hircus_structure_specific_recognition_protein_1_(SSRP1),_mRNA
60	XM_013967406.1	11	993	221.399	11.4156	0	975	11	PREDICTED:_Capra_hircus_nephronophthisis_1_(juvenile)_(NPHP1),_transcript_variant_X1,_mRNA
61	XM_005688841.2-XM_013969128.1	14	842	220.76	11.3815	0	842	0	PREDICTED:_Capra_hircus_leucine_rich_repeat_containing_6_(LRRC6),_mRNA;;;;;PREDICTED:_Capra_hircus_potassium_channel,_voltage_gated_KQT-like_subfamily_Q,_member_3_(KCNQ3),_partial_mRNA
62	XM_005687489.2-XM_013968281.1	12	3088	220.226	11.3529	0	3088	0	PREDICTED:_Capra_hircus_ubiquitin-fold_modifier_1_(UFM1),_mRNA;;;;;PREDICTED:_Capra_hircus_transient_receptor_potential_cation_channel,_subfamily_C,_member_4_(TRPC4),_mRNA
63	XM_005686240.2	11	882	219.83	11.3318	0	875	6	PREDICTED:_Capra_hircus_mal,_T-cell_differentiation_protein-like_(MALL),_mRNA
64	XM_013969304.1-XM_013969368.1	14	890	219.564	11.3175	0	890	0	PREDICTED:_Capra_hircus_GTP_binding_protein_overexpressed_in_skeletal_muscle_(GEM),_mRNA;;;;;PREDICTED:_Capra_hircus_cadherin_17,_LI_cadherin_(liver-intestine)_(CDH17),_mRNA
65	XM_013963479.1	4	295	219.345	11.3059	2	274	7	PREDICTED:_Capra_hircus_olfactory_receptor_2A2-like_(LOC102188017),_mRNA
66	XR_001296075.1-XM_013966422.1	9	825	218.501	11.2608	0	825	0	PREDICTED:_Capra_hircus_uncharacterized_LOC106502469_(LOC106502469),_ncRNA;;;;;PREDICTED:_Capra_hircus_centrosomal_protein_85kDa-like_(CEP85L),_partial_mRNA
67	XM_013970883.1	18	959	216.748	11.1671	0	955	4	PREDICTED:_Capra_hircus_gametocyte-specific_factor_1-like_(LOC102171181),_mRNA
68	XR_001297357.1-XM_005698761.2	27	2908	215.842	11.1187	0	2908	0	PREDICTED:_Capra_hircus_uncharacterized_LOC106503665_(LOC106503665),_ncRNA;;;;;PREDICTED:_Capra_hircus_ZFP42_zinc_finger_protein_(ZFP42),_mRNA
69	XR_310662.2-XM_013970932.1	18	4	215.289	11.0891	0	4	0	PREDICTED:_Capra_hircus_uncharacterized_LOC102181146_(LOC102181146),_ncRNA;;;;;PREDICTED:_Capra_hircus_c-Maf_inducing_protein_(CMIP),_mRNA
70	XM_005675825.2-XR_001296242.1	2	5682	215.176	11.083	0	5682	0	PREDICTED:_Capra_hircus_pleckstrin_homology_domain_containing,_family_B_(evectins)_member_2_(PLEKHB2),_transcript_variant_X1,_mRNA;;;;;PREDICTED:_Capra_hircus_putative_elongation_factor_1-alpha-like_3_(LOC102170001),_misc_RNA
71	XM_005679569.1-XM_013963478.1	4	67	212.877	10.9602	0	67	0	PREDICTED:_Capra_hircus_olfactory_receptor_2A2-like_(LOC102187456),_mRNA;;;;;PREDICTED:_Capra_hircus_olfactory_receptor_2A2-like_(LOC102187740),_mRNA
72	XR_310663.2	18	362	212.434	10.9365	0	344	12	PREDICTED:_Capra_hircus_uncharacterized_LOC102181329_(LOC102181329),_ncRNA
73	XM_005675907.2-XM_013968559.1	2	511	211.983	10.9124	0	511	0	PREDICTED:_Capra_hircus_coiled-coil_domain_containing_141_(CCDC141),_mRNA;;;;;PREDICTED:_Capra_hircus_titin_(TTN),_mRNA
74	XM_005687484.2	12	228	211.092	10.8648	1	226	0	PREDICTED:_Capra_hircus_lipoma_HMGIC_fusion_partner_(LHFP),_mRNA
75	XM_013975544.1	28	491	210.935	10.8564	0	491	0	PREDICTED:_Capra_hircus_potassium_channel,_two_pore_domain_subfamily_K,_member_1_(KCNK1),_mRNA
76	XR_001297488.1-XM_005677291.2	3	557	210.55	10.8358	0	557	0	PREDICTED:_Capra_hircus_TAF5-like_RNA_polymerase_II_p300/CBP-associated_factor-associated_factor_65_kDa_subunit_5L_pseudogene_(LOC102168782),_misc_RNA;;;;;PREDICTED:_Capra_hircus_CD1d_molecule_(CD1D),_transcript_variant_X1,_mRNA
77	XM_005691031.2	16	43	209.979	10.8053	0	43	0	PREDICTED:_Capra_hircus_SERTA_domain_containing_4_(SERTAD4),_mRNA
78	XM_005695942.2-XM_005676924.2	2	2860	209.765	10.7939	0	2860	0	PREDICTED:_Capra_hircus_family_with_sequence_similarity_212,_member_A_(FAM212A),_mRNA;;;;;PREDICTED:_Capra_hircus_melanoregulin_(MREG),_mRNA
79	XM_005679745.2-XM_005679747.2	5	1415	209.621	10.7862	0	1415	0	PREDICTED:_Capra_hircus_neuron_navigator_3_(NAV3),_transcript_variant_X2,_mRNA;;;;;PREDICTED:_Capra_hircus_synaptotagmin_I_(SYT1),_mRNA
80	XM_005693075.2-XM_013966601.1	19	10335	209.59	10.7845	0	10335	0	PREDICTED:_Capra_hircus_carbonic_anhydrase_X_(CA10),_transcript_variant_X1,_mRNA;;;;;PREDICTED:_Capra_hircus_high_mobility_group_nucleosome_binding_domain_1_(HMGN1),_mRNA
81	XM_013968460.1-XM_013968546.1	13	844	209.472	10.7782	0	844	0	PREDICTED:_Capra_hircus_CUGBP,_Elav-like_family_member_2_(CELF2),_mRNA;;;;;PREDICTED:_Capra_hircus_USP6_N-terminal_like_(USP6NL),_mRNA
82	XM_005681709.2-XM_005681647.2	6	7746	208.395	10.7206	0	7746	0	PREDICTED:_Capra_hircus_insulin-like_growth_factor_binding_protein_7_(IGFBP7),_mRNA;;;;;PREDICTED:_Capra_hircus_adhesion_G_protein-coupled_receptor_L3_(ADGRL3),_transcript_variant_X1,_mRNA
83	XM_013965863.1	8	188	205.784	10.5811	0	181	5	PREDICTED:_Capra_hircus_transmembrane_protein_215_(TMEM215),_mRNA
84	XM_005696551.1-XM_005696552.1	23	1701	204.717	10.5241	0	1701	0	PREDICTED:_Capra_hircus_butyrophilin_subfamily_1_member_A1-like_(LOC102172219),_mRNA;;;;;PREDICTED:_Capra_hircus_chromosome_23_open_reading_frame,_human_C6orf10_(C23H6orf10),_mRNA
85	XM_005680836.2	5	264	204.714	10.5239	0	261	3	PREDICTED:_Capra_hircus_killer_cell_lectin-like_receptor_2_(LOC102182017),_mRNA
86	XM_005681423.2	6	1368	204.461	10.5104	0	1368	0	PREDICTED:_Capra_hircus_glutamate_receptor,_ionotropic,_delta_2_(GRID2),_mRNA
87	XM_013970341.1-XR_001296662.1	16	860	204.385	10.5063	0	860	0	PREDICTED:_Capra_hircus_plexin_A2_(PLXNA2),_mRNA;;;;;PREDICTED:_Capra_hircus_uncharacterized_LOC106502993_(LOC106502993),_ncRNA
88	XM_005692097.2-XM_005694603.2	18	3220	203.782	10.4741	0	3220	0	PREDICTED:_Capra_hircus_glutamic-oxaloacetic_transaminase_2,_mitochondrial_(GOT2),_mRNA;;;;;PREDICTED:_Capra_hircus_coiled-coil_domain_containing_125_(CCDC125),_transcript_variant_X1,_mRNA
89	XM_005694834.2	20	604	202.711	10.4169	0	602	0	PREDICTED:_Capra_hircus_cadherin_9,_type_2_(T1-cadherin)_(CDH9),_transcript_variant_X2,_mRNA
90	XM_005676924.2	2	1133	202.339	10.397	0	1123	8	PREDICTED:_Capra_hircus_melanoregulin_(MREG),_mRNA
91	XM_013976945.1-CHR_END	15	1062	201.813	10.3689	0	1062	0	PREDICTED:_Capra_hircus_uncharacterized_LOC106503910_(LOC106503910),_partial_mRNA
92	XR_001295574.1-XM_005689233.2	14	836	201.159	10.3339	0	836	0	PREDICTED:_Capra_hircus_40S_ribosomal_protein_S15a_pseudogene_(LOC102173911),_misc_RNA;;;;;PREDICTED:_Capra_hircus_KIAA1429_ortholog_(KIAA1429),_transcript_variant_X1,_mRNA
93	XM_013975062.1-XM_005709642.2	17	1226	200.776	10.3135	0	1226	0	PREDICTED:_Capra_hircus_ribonuclease_P/MRP_30kDa_subunit_(RPP30),_transcript_variant_X1,_mRNA;;;;;PREDICTED:_Capra_hircus_poly(A)_binding_protein,_cytoplasmic_4-like_(PABPC4L),_mRNA
94	XM_005696191.2-XM_005696193.2	23	1183	200.688	10.3087	0	1183	0	PREDICTED:_Capra_hircus_family_with_sequence_similarity_83,_member_B_(FAM83B),_mRNA;;;;;PREDICTED:_Capra_hircus_tubulointerstitial_nephritis_antigen_(TINAG),_mRNA
95	XM_005702055.2	2	220	200.533	10.3004	0	205	10	PREDICTED:_Capra_hircus_basement_membrane-specific_heparan_sulfate_proteoglycan_core_protein-like_(LOC102178538),_mRNA
96	XM_005690886.2-XM_013970395.1	16	2	200.166	10.2808	0	2	0	PREDICTED:_Capra_hircus_ankyrin_repeat_domain_45_(ANKRD45),_mRNA;;;;;PREDICTED:_Capra_hircus_kelch-like_family_member_20_(KLHL20),_transcript_variant_X3,_mRNA
97	XM_013966663.1-XR_001296115.1	9	1429	199.29	10.234	0	1429	0	PREDICTED:_Capra_hircus_uncharacterized_LOC106502500_(LOC106502500),_mRNA;;;;;PREDICTED:_Capra_hircus_uncharacterized_LOC106502492_(LOC106502492),_ncRNA
98	XM_005697526.2	14	92	198.885	10.2124	0	84	2	PREDICTED:_Capra_hircus_ribosomal_protein_S15a_(RPS15A),_mRNA
99	XM_013969368.1-XM_005689239.2	14	1866	198.81	10.2084	0	1866	0	PREDICTED:_Capra_hircus_cadherin_17,_LI_cadherin_(liver-intestine)_(CDH17),_mRNA;;;;;PREDICTED:_Capra_hircus_pyruvate_dehyrogenase_phosphatase_catalytic_subunit_1_(PDP1),_mRNA
100	XM_013968151.1-XM_013975682.1	28	2110	198.258	10.1789	0	2110	0	PREDICTED:_Capra_hircus_siah_E3_ubiquitin_protein_ligase_family_member_3_(SIAH3),_mRNA;;;;;PREDICTED:_Capra_hircus_neuregulin_3_(NRG3),_mRNA
101	XM_013963221.1	4	812	197.198	10.1222	0	808	4	PREDICTED:_Capra_hircus_armadillo_repeat_containing_10_(ARMC10),_mRNA
102	XR_001296346.1-XM_005675898.1	2	1521	196.936	10.1082	0	1521	0	PREDICTED:_Capra_hircus_heterogeneous_nuclear_ribonucleoprotein_A3-like_(LOC102170470),_misc_RNA;;;;;PREDICTED:_Capra_hircus_CWC22_spliceosome-associated_protein_(CWC22),_transcript_variant_X1,_mRNA
103	XM_005679632.1	4	806	196.701	10.0956	0	796	3	PREDICTED:_Capra_hircus_olfactory_receptor_13-like_(LOC102188468),_mRNA
104	XM_013967571.1	11	256	196.14	10.0656	0	244	6	PREDICTED:_Capra_hircus_THUMP_domain_containing_2_(THUMPD2),_mRNA
105	XM_005682939.2-XM_005694882.2	20	300	195.926	10.0542	0	300	0	PREDICTED:_Capra_hircus_S-phase_kinase-associated_protein_1_(SKP1),_mRNA;;;;;PREDICTED:_Capra_hircus_dynein,_axonemal,_heavy_chain_5_(DNAH5),_mRNA
106	XM_005691954.2	18	1348	195.84	10.0496	0	1298	31	PREDICTED:_Capra_hircus_ATP-binding_cassette,_sub-family_C_(CFTR/MRP),_member_11_(ABCC11),_mRNA
107	XM_005679809.1	5	310	193.767	9.93882	0	302	6	PREDICTED:_Capra_hircus_keratocan_(KERA),_transcript_variant_X1,_mRNA
108	XM_005698170.2	26	2352	193.395	9.91898	0	2344	8	PREDICTED:_Capra_hircus_sphingomyelin_synthase_1_(SGMS1),_mRNA
109	XM_005687664.2-XM_013971109.1	12	1145	192.752	9.88461	0	1145	0	PREDICTED:_Capra_hircus_LIM_domain_7_(LMO7),_transcript_variant_X3,_mRNA;;;;;PREDICTED:_Capra_hircus_chromosome_18_open_reading_frame,_human_C19orf47_(C18H19orf47),_transcript_variant_X1,_mRNA
110	XM_013969435.1-XM_005675928.2	2	1092	191.994	9.84406	0	1092	0	PREDICTED:_Capra_hircus_heterogeneous_nuclear_ribonucleoprotein_A3-like_(LOC102172646),_mRNA;;;;;PREDICTED:_Capra_hircus_metaxin_2_(MTX2),_mRNA
111	XM_013970950.1-XR_310662.2	18	391	191.974	9.84299	0	391	0	PREDICTED:_Capra_hircus_gigaxonin_(GAN),_mRNA;;;;;PREDICTED:_Capra_hircus_uncharacterized_LOC102181146_(LOC102181146),_ncRNA
112	XM_013964083.1-XM_013964144.1	5	815	191.561	9.82094	0	815	0	PREDICTED:_Capra_hircus_parathyroid_hormone-like_hormone_(PTHLH),_transcript_variant_X2,_mRNA;;;;;PREDICTED:_Capra_hircus_kelch-like_family_member_42_(KLHL42),_mRNA
113	XM_005689233.2	14	254	190.404	9.75908	0	252	1	PREDICTED:_Capra_hircus_KIAA1429_ortholog_(KIAA1429),_transcript_variant_X1,_mRNA
114	XM_005688938.1	14	280	189.401	9.7055	0	264	6	PREDICTED:_Capra_hircus_HERV-H_LTR-associating_1_(HHLA1),_mRNA
115	XM_005690940.1	16	1141	189.336	9.70201	0	1140	1	PREDICTED:_Capra_hircus_acyl-CoA_binding_domain_containing_6_(ACBD6),_mRNA
116	XM_013969026.1	14	1303	189.309	9.7006	1	1278	9	PREDICTED:_Capra_hircus_collagen,_type_XXII,_alpha_1_(COL22A1),_partial_mRNA
117	XM_005676037.2-XM_013969269.1	2	2522	189.09	9.68886	0	2522	0	PREDICTED:_Capra_hircus_growth_factor_receptor-bound_protein_14_(GRB14),_mRNA;;;;;PREDICTED:_Capra_hircus_fidgetin_(FIGN),_mRNA
118	XM_013973451.1	22	1002	188.449	9.65462	0	1000	0	PREDICTED:_Capra_hircus_myosin_VIIA_and_Rab_interacting_protein_(MYRIP),_mRNA
119	XM_013965816.1	7	62	186.638	9.55783	1	54	3	PREDICTED:_Capra_hircus_uncharacterized_LOC106502374_(LOC106502374),_partial_mRNA
120	XM_013966331.1	9	1459	186.403	9.54527	0	1455	3	PREDICTED:_Capra_hircus_filamin_A_interacting_protein_1_(FILIP1),_mRNA
121	XM_005690309.1-XM_005690310.1	15	158	186.127	9.53054	0	158	0	PREDICTED:_Capra_hircus_purinergic_receptor_P2X,_ligand_gated_ion_channel,_3_(P2RX3),_mRNA;;;;;PREDICTED:_Capra_hircus_proteoglycan_3-like_(LOC102180520),_mRNA
122	XM_013970932.1-XM_013970889.1	18	267	185.931	9.52007	0	267	0	PREDICTED:_Capra_hircus_c-Maf_inducing_protein_(CMIP),_mRNA;;;;;PREDICTED:_Capra_hircus_phospholipase_C,_gamma_2_(phosphatidylinositol-specific)_(PLCG2),_mRNA
123	XM_005675821.2	2	27	185.588	9.50172	0	27	0	PREDICTED:_Capra_hircus_family_with_sequence_similarity_168,_member_B_(FAM168B),_mRNA
124	XM_013967267.1	10	604	185.47	9.49542	0	604	0	PREDICTED:_Capra_hircus_regulator_of_G-protein_signaling_6_(RGS6),_transcript_variant_X2,_mRNA
125	XM_005686191.2	10	53	184.601	9.44894	0	53	0	PREDICTED:_Capra_hircus_G_protein-coupled_receptor_65_(GPR65),_transcript_variant_X2,_mRNA
126	XM_005676064.2	2	316	184.395	9.43795	0	315	1	PREDICTED:_Capra_hircus_integrin,_beta_6_(ITGB6),_transcript_variant_X1,_mRNA
127	XM_013964536.1-XM_005681433.2	6	1741	184.108	9.42262	0	1741	0	PREDICTED:_Capra_hircus_synuclein,_alpha_(non_A4_component_of_amyloid_precursor)_(SNCA),_transcript_variant_X4,_mRNA;;;;;PREDICTED:_Capra_hircus_GPRIN_family_member_3_(GPRIN3),_mRNA
128	XR_001296208.1	10	283	184.045	9.41924	0	283	0	PREDICTED:_Capra_hircus_uncharacterized_LOC106502567_(LOC106502567),_ncRNA
129	XR_001296242.1	2	246	183.891	9.41101	0	236	2	PREDICTED:_Capra_hircus_putative_elongation_factor_1-alpha-like_3_(LOC102170001),_misc_RNA
130	XM_005679574.2-XM_013963563.1	4	2492	183.873	9.41006	0	2492	0	PREDICTED:_Capra_hircus_thiamin_pyrophosphokinase_1_(TPK1),_mRNA;;;;;PREDICTED:_Capra_hircus_contactin_associated_protein-like_2_(CNTNAP2),_mRNA
131	XM_005697189.2-XR_001295797.1	6	1220	183.503	9.39027	0	1220	0	PREDICTED:_Capra_hircus_60S_ribosomal_protein_L17_(LOC100861018),_mRNA;;;;;PREDICTED:_Capra_hircus_uncharacterized_LOC106502205_(LOC106502205),_ncRNA
132	XM_005686240.2-XM_013967408.1	11	150	182.521	9.33782	0	150	0	PREDICTED:_Capra_hircus_mal,_T-cell_differentiation_protein-like_(MALL),_mRNA;;;;;PREDICTED:_Capra_hircus_myelin_and_lymphocyte_protein_(LOC102171986),_mRNA
133	XM_013971779.1	19	1001	182.5	9.33667	0	1001	0	PREDICTED:_Capra_hircus_musashi_RNA-binding_protein_2_(MSI2),_mRNA
134	XR_001297356.1-XR_001297357.1	27	938	182.444	9.3337	0	938	0	PREDICTED:_Capra_hircus_uncharacterized_LOC102185059_(LOC102185059),_ncRNA;;;;;PREDICTED:_Capra_hircus_uncharacterized_LOC106503665_(LOC106503665),_ncRNA
135	XM_013975716.1	28	1274	182.174	9.31927	0	1272	2	PREDICTED:_Capra_hircus_Rho_GTPase_activating_protein_22_(ARHGAP22),_transcript_variant_X3,_mRNA
136	XM_005698464.2-XR_001297330.1	26	681	182.093	9.31495	0	681	0	PREDICTED:_Capra_hircus_survival_motor_neuron_domain_containing_1_(SMNDC1),_mRNA;;;;;PREDICTED:_Capra_hircus_uncharacterized_LOC102173912_(LOC102173912),_transcript_variant_X2,_ncRNA
137	XM_013971032.1	18	53	181.024	9.2578	0	53	0	PREDICTED:_Capra_hircus_spalt-like_transcription_factor_1_(SALL1),_mRNA
138	XM_013967257.1	10	621	180.565	9.23324	0	612	7	PREDICTED:_Capra_hircus_pleckstrin_homology_domain_containing,_family_D_(with_coiled-coil_domains)_member_1_(PLEKHD1),_mRNA
139	XM_005699514.2	29	3855	180.563	9.23313	0	3847	3	PREDICTED:_Capra_hircus_neural_EGFL_like_1_(NELL1),_transcript_variant_X2,_mRNA
140	XM_005689313.1-XM_013969347.1	14	4537	180.206	9.21406	0	4537	0	PREDICTED:_Capra_hircus_growth_differentiation_factor_6_(GDF6),_mRNA;;;;;PREDICTED:_Capra_hircus_chromosome_14_open_reading_frame,_human_C8orf37_(C14H8orf37),_mRNA
141	XM_005686014.2	10	632	180.082	9.20743	0	622	8	PREDICTED:_Capra_hircus_solute_carrier_family_39,_member_9_(SLC39A9),_mRNA
142	XM_013975629.1-XM_005699271.1	28	789	179.464	9.17444	0	789	0	PREDICTED:_Capra_hircus_methionine_adenosyltransferase_I,_alpha_(MAT1A),_transcript_variant_X2,_mRNA;;;;;PREDICTED:_Capra_hircus_DPY30_domain_containing_1_(DYDC1),_mRNA
143	XM_005690293.2-XM_005690294.2	15	1296	179.206	9.16063	0	1296	0	PREDICTED:_Capra_hircus_ciliary_neurotrophic_factor_(CNTF),_mRNA;;;;;PREDICTED:_Capra_hircus_glycine_N-acyltransferase-like_(LOC102175500),_mRNA
144	XM_005691037.2-XM_005691043.2	16	124	179.102	9.15507	0	124	0	PREDICTED:_Capra_hircus_TRAF3_interacting_protein_3_(TRAF3IP3),_transcript_variant_X1,_mRNA;;;;;PREDICTED:_Capra_hircus_hydroxysteroid_(11-beta)_dehydrogenase_1_(HSD11B1),_mRNA
145	XM_013975856.1-XM_005699729.2	29	424	179.034	9.15146	0	424	0	PREDICTED:_Capra_hircus_ADAM_metallopeptidase_with_thrombospondin_type_1_motif,_15_(ADAMTS15),_mRNA;;;;;PREDICTED:_Capra_hircus_sorting_nexin_19_(SNX19),_mRNA
146	XM_005709474.2-XM_013969116.1	14	505	178.97	9.14799	0	505	0	PREDICTED:_Capra_hircus_adenylate_cyclase_8_(brain)_(ADCY8),_mRNA;;;;;PREDICTED:_Capra_hircus_ArfGAP_with_SH3_domain,_ankyrin_repeat_and_PH_domain_1_(ASAP1),_mRNA
147	XM_005685668.2-XM_013969391.1	15	1055	178.826	9.14033	0	1055	0	PREDICTED:_Capra_hircus_family_with_sequence_similarity_96,_member_A_(FAM96A),_transcript_variant_X1,_mRNA;;;;;PREDICTED:_Capra_hircus_caspase_1,_apoptosis-related_cysteine_peptidase_(CASP1),_mRNA
148	XM_005691347.1	17	2312	178.361	9.11549	0	2199	100	PREDICTED:_Capra_hircus_dynein,_axonemal,_heavy_chain_10_(DNAH10),_mRNA
149	XM_005696962.2-XM_005696963.2	24	1938	178.217	9.1078	0	1938	0	PREDICTED:_Capra_hircus_cadherin_7,_type_2_(CDH7),_transcript_variant_X1,_mRNA;;;;;PREDICTED:_Capra_hircus_serpin_peptidase_inhibitor,_clade_B_(ovalbumin),_member_8_(SERPINB8),_mRNA
150	XM_013973870.1-XM_013973932.1	23	1162	178.186	9.10613	0	1162	0	PREDICTED:_Capra_hircus_leucine_rich_repeat_containing_1_(LRRC1),_mRNA;;;;;PREDICTED:_Capra_hircus_kelch-like_family_member_31_(KLHL31),_mRNA
151	XM_005690310.1	15	115	178.073	9.10006	2	100	4	PREDICTED:_Capra_hircus_proteoglycan_3-like_(LOC102180520),_mRNA
152	XM_013969391.1-XM_005689355.2	15	2285	177.896	9.0906	0	2285	0	PREDICTED:_Capra_hircus_caspase_1,_apoptosis-related_cysteine_peptidase_(CASP1),_mRNA;;;;;PREDICTED:_Capra_hircus_platelet_derived_growth_factor_D_(PDGFD),_transcript_variant_X3,_mRNA
153	XM_005684960.2-XM_005684960.2	9	1080	177.707	9.08049	0	1080	0	PREDICTED:_Capra_hircus_PARK2_co-regulated_(PACRG),_mRNA;;;;;PREDICTED:_Capra_hircus_PARK2_co-regulated_(PACRG),_mRNA
154	XR_001297217.1-XM_013969332.1	14	1244	177.576	9.07353	0	1244	0	PREDICTED:_Capra_hircus_peptidyl-prolyl_cis-trans_isomerase_A-like_(LOC102183028),_misc_RNA;;;;;PREDICTED:_Capra_hircus_triple_QxxK/R_motif_containing_(TRIQK),_transcript_variant_X3,_mRNA
155	XM_013969766.1-XM_013965795.1	1	941	176.907	9.03777	0	941	0	PREDICTED:_Capra_hircus_RELT_tumor_necrosis_factor_receptor_(RELT),_mRNA;;;;;PREDICTED:_Capra_hircus_profilin_2_(PFN2),_mRNA
156	XM_013969971.1-XM_013969929.1	15	72	176.67	9.02509	0	72	0	PREDICTED:_Capra_hircus_apelin_receptor_(APLNR),_partial_mRNA;;;;;PREDICTED:_Capra_hircus_tankyrase_1_binding_protein_1,_182kDa_(TNKS1BP1),_mRNA
157	XM_005690894.1	16	418	176.591	9.02089	1	407	6	PREDICTED:_Capra_hircus_centromere_protein_L_(CENPL),_transcript_variant_X1,_mRNA
158	XM_013976944.1	15	104	175.927	8.98539	0	100	4	PREDICTED:_Capra_hircus_beta-1,3-glucuronyltransferase_1_(B3GAT1),_mRNA
159	XM_005689279.2-XM_013969254.1	14	1080	175.913	8.98461	0	1080	0	PREDICTED:_Capra_hircus_inositol(myo)-1(or_4)-monophosphatase_1_(IMPA1),_transcript_variant_X1,_mRNA;;;;;PREDICTED:_Capra_hircus_ectonucleotide_pyrophosphatase/phosphodiesterase_2_(ENPP2),_mRNA
160	XM_013963219.1	4	143	175.85	8.98128	0	143	0	PREDICTED:_Capra_hircus_F-box_and_leucine-rich_repeat_protein_13_(FBXL13),_mRNA
161	XM_005675916.2	2	789	175.216	8.94739	0	786	2	PREDICTED:_Capra_hircus_phosphodiesterase_11A_(PDE11A),_mRNA
162	XR_001295754.1-XM_013964450.1	6	1317	174.99	8.93529	0	1317	0	PREDICTED:_Capra_hircus_uncharacterized_LOC106502169_(LOC106502169),_ncRNA;;;;;PREDICTED:_Capra_hircus_MAD2_mitotic_arrest_deficient-like_1_(yeast)_(MAD2L1),_mRNA
163	XM_005675565.2	1	1128	174.933	8.93225	0	1128	0	PREDICTED:_Capra_hircus_transmembrane_protein_108_(TMEM108),_transcript_variant_X1,_mRNA
164	XR_001295817.1	16	219	174.703	8.91999	0	215	4	PREDICTED:_Capra_hircus_kelch-like_protein_20_pseudogene_(LOC106502225),_misc_RNA
165	XM_013965242.1	1	716	174.636	8.91636	0	703	10	PREDICTED:_Capra_hircus_mediator_complex_subunit_12-like_(MED12L),_mRNA
166	XR_001297357.1	27	120	174.582	8.91352	0	120	0	PREDICTED:_Capra_hircus_uncharacterized_LOC106503665_(LOC106503665),_ncRNA
167	XR_001295946.1-NR_129795.1	8	826	174.118	8.88871	0	826	0	PREDICTED:_Capra_hircus_Golgi-associated_plant_pathogenesis-related_protein_1_pseudogene_(LOC102184340),_misc_RNA;;;;;Capra_hircus_microRNA_873_(MIR873),_microRNA
168	XM_005676020.2-XM_005676020.2	2	856	174.004	8.88263	0	856	0	PREDICTED:_Capra_hircus_UDP-Gal:betaGlcNAc_beta_1,3-galactosyltransferase,_polypeptide_1_(B3GALT1),_transcript_variant_X1,_mRNA;;;;;PREDICTED:_Capra_hircus_UDP-Gal:betaGlcNAc_beta_1,3-galactosyltransferase,_polypeptide_1_(B3GALT1),_transcript_variant_X1,_mRNA
169	XM_013965875.1-XM_013965867.1	8	1124	173.353	8.84779	0	1124	0	PREDICTED:_Capra_hircus_ELAV_like_neuron-specific_RNA_binding_protein_2_(ELAVL2),_transcript_variant_X3,_mRNA;;;;;PREDICTED:_Capra_hircus_DMRT-like_family_A1_(DMRTA1),_partial_mRNA
170	XM_005690969.2-XM_005690970.2	16	1070	172.757	8.81597	0	1070	0	PREDICTED:_Capra_hircus_TSEN15_tRNA_splicing_endonuclease_subunit_(TSEN15),_mRNA;;;;;PREDICTED:_Capra_hircus_chromosome_16_open_reading_frame,_human_C1orf21_(C16H1orf21),_mRNA
171	XM_005709642.2-XM_005691273.2	17	380	172.739	8.81502	0	380	0	PREDICTED:_Capra_hircus_poly(A)_binding_protein,_cytoplasmic_4-like_(PABPC4L),_mRNA;;;;;PREDICTED:_Capra_hircus_protocadherin_10_(PCDH10),_mRNA
172	XM_005691096.2	16	255	172.657	8.81059	1	251	3	PREDICTED:_Capra_hircus_family_with_sequence_similarity_129,_member_A_(FAM129A),_mRNA
173	XM_005693174.2-XM_013971777.1	19	2388	172.516	8.80305	0	2388	0	PREDICTED:_Capra_hircus_phosphatidylcholine_transfer_protein_(LOC102182534),_mRNA;;;;;PREDICTED:_Capra_hircus_ankyrin-repeat_and_fibronectin_type_III_domain_containing_1_(ANKFN1),_mRNA
174	XM_005689313.1	14	318	171.956	8.77316	0	318	0	PREDICTED:_Capra_hircus_growth_differentiation_factor_6_(GDF6),_mRNA
175	XM_013967481.1-XM_013967495.1	2	696	171.729	8.76103	0	696	0	PREDICTED:_Capra_hircus_cytoplasmic_FMR1_interacting_protein_1_(CYFIP1),_mRNA;;;;;PREDICTED:_Capra_hircus_tubulin,_gamma_complex_associated_protein_5_(TUBGCP5),_transcript_variant_X3,_mRNA
176	XM_005675882.1-XM_005675883.2	2	1398	171.696	8.75924	0	1398	0	PREDICTED:_Capra_hircus_zinc_finger_protein_804A_(ZNF804A),_mRNA;;;;;PREDICTED:_Capra_hircus_nucleoporin_35kDa_(NUP35),_mRNA
177	XM_013975604.1	28	140	171.69	8.75893	0	140	0	PREDICTED:_Capra_hircus_zinc_finger,_MIZ-type_containing_1_(ZMIZ1),_mRNA
178	XR_001296274.1-XR_310395.2	11	909	171.478	8.74761	0	909	0	PREDICTED:_Capra_hircus_uncharacterized_LOC106502640_(LOC106502640),_ncRNA;;;;;PREDICTED:_Capra_hircus_uncharacterized_LOC102190138_(LOC102190138),_ncRNA
179	XM_005702125.2-XM_013964558.1	6	1218	171.397	8.74326	0	1218	0	PREDICTED:_Capra_hircus_F-box_only_protein_15-like_(LOC102179667),_partial_mRNA;;;;;PREDICTED:_Capra_hircus_slit_guidance_ligand_2_(SLIT2),_mRNA
180	XM_005690940.1-XM_005690941.2	16	897	171.277	8.73685	0	897	0	PREDICTED:_Capra_hircus_acyl-CoA_binding_domain_containing_6_(ACBD6),_mRNA;;;;;PREDICTED:_Capra_hircus_xenotropic_and_polytropic_retrovirus_receptor_1_(XPR1),_mRNA
181	XM_013969026.1-XM_013969140.1	14	1010	170.453	8.69285	0	1010	0	PREDICTED:_Capra_hircus_collagen,_type_XXII,_alpha_1_(COL22A1),_partial_mRNA;;;;;PREDICTED:_Capra_hircus_family_with_sequence_similarity_135,_member_B_(FAM135B),_transcript_variant_X4,_mRNA
182	XM_013965441.1-XM_013965882.1	1	387	170.427	8.69144	0	387	0	PREDICTED:_Capra_hircus_phospholipid_scramblase_family,_member_5_(PLSCR5),_mRNA;;;;;PREDICTED:_Capra_hircus_phospholipid_scramblase_1_(PLSCR1),_transcript_variant_X2,_mRNA
183	XM_005701485.1-XM_005701484.1	15	248	170.294	8.68433	0	248	0	PREDICTED:_Capra_hircus_putative_olfactory_receptor_52P1_(LOC102182689),_mRNA;;;;;PREDICTED:_Capra_hircus_olfactory_receptor_52E4-like_(LOC102182401),_mRNA
184	XM_005683802.2-XM_013966002.1	8	873	170.255	8.68223	0	873	0	PREDICTED:_Capra_hircus_phosphoserine_aminotransferase_1_(PSAT1),_mRNA;;;;;PREDICTED:_Capra_hircus_transducin-like_enhancer_of_split_4_(TLE4),_mRNA
185	XM_013967516.1-XM_005675828.2	2	321	170.184	8.67844	0	321	0	PREDICTED:_Capra_hircus_protein_tyrosine_phosphatase,_non-receptor_type_18_(brain-derived)_(PTPN18),_mRNA;;;;;PREDICTED:_Capra_hircus_APC_membrane_recruitment_protein_3_(AMER3),_transcript_variant_X2,_mRNA
186	XM_005690969.2	16	179	169.692	8.65213	0	178	0	PREDICTED:_Capra_hircus_TSEN15_tRNA_splicing_endonuclease_subunit_(TSEN15),_mRNA
187	XM_013970444.1-XM_005683496.2	16	758	169.342	8.63345	0	758	0	PREDICTED:_Capra_hircus_immediate_early_response_5_(IER5),_mRNA;;;;;PREDICTED:_Capra_hircus_WD_repeat_domain_36_(WDR36),_mRNA
188	XM_005699270.2	28	272	169.077	8.6193	0	264	7	PREDICTED:_Capra_hircus_methionine_adenosyltransferase_I,_alpha_(MAT1A),_transcript_variant_X1,_mRNA
189	XR_001297179.1	23	144	168.754	8.60202	0	127	6	PREDICTED:_Capra_hircus_peptidyl-prolyl_cis-trans_isomerase_FKBP3_pseudogene_(LOC102184292),_misc_RNA
190	XM_013964406.1	5	304	168.708	8.59958	2	284	6	PREDICTED:_Capra_hircus_uncharacterized_LOC106502157_(LOC106502157),_mRNA
191	XR_310438.2-XM_013968243.1	12	921	168.345	8.58014	0	921	0	PREDICTED:_Capra_hircus_uncharacterized_LOC102169973_(LOC102169973),_ncRNA;;;;;PREDICTED:_Capra_hircus_component_of_oligomeric_golgi_complex_6_(COG6),_mRNA
192	XM_005691955.2	18	272	168.268	8.57605	0	269	1	PREDICTED:_Capra_hircus_lon_peptidase_2,_peroxisomal_(LONP2),_mRNA
193	XM_005693688.2	16	105	168.167	8.57067	0	105	0	PREDICTED:_Capra_hircus_speckle-type_POZ_protein_(SPOP),_mRNA
194	XM_005675309.1-XM_013964582.1	1	741	167.963	8.55975	0	741	0	PREDICTED:_Capra_hircus_growth_hormone_secretagogue_receptor_(GHSR),_mRNA;;;;;PREDICTED:_Capra_hircus_fibronectin_type_III_domain_containing_3B_(FNDC3B),_mRNA
195	XM_013975295.1	26	38	167.907	8.55674	0	38	0	PREDICTED:_Capra_hircus_structural_maintenance_of_chromosomes_3_(SMC3),_mRNA
196	XM_013970950.1	18	230	167.54	8.53711	0	218	11	PREDICTED:_Capra_hircus_gigaxonin_(GAN),_mRNA
197	XR_309848.2	3	272	167.111	8.51422	0	266	4	PREDICTED:_Capra_hircus_uncharacterized_LOC102180713_(LOC102180713),_transcript_variant_X2,_ncRNA
198	XM_005689112.2-XR_001296510.1	14	677	166.621	8.48801	0	677	0	PREDICTED:_Capra_hircus_peroxisomal_biogenesis_factor_2_(PEX2),_transcript_variant_X2,_mRNA;;;;;PREDICTED:_Capra_hircus_uncharacterized_LOC106502854_(LOC106502854),_transcript_variant_X1,_ncRNA
199	XM_013975499.1-CHR_END	27	1741	166.222	8.46669	0	1741	0	PREDICTED:_Capra_hircus_zinc_finger_protein_385D_(ZNF385D),_mRNA
200	XM_013977181.1-XM_013969024.1	14	690	166.089	8.45957	0	690	0	PREDICTED:_Capra_hircus_t-SNARE_domain_containing_1_(TSNARE1),_mRNA;;;;;PREDICTED:_Capra_hircus_maestro_heat-like_repeat_family_member_5_(MROH5),_mRNA
201	XM_013969336.1-XM_013969265.1	14	376	166.07	8.45855	0	376	0	PREDICTED:_Capra_hircus_carbonic_anhydrase_II_(CA2),_mRNA;;;;;PREDICTED:_Capra_hircus_carbonic_anhydrase_III_(CA3),_mRNA
202	XM_013972895.1-XM_005694918.2	21	2250	165.866	8.44765	0	2250	0	PREDICTED:_Capra_hircus_ATPase,_class_V,_type_10A_(ATP10A),_mRNA;;;;;PREDICTED:_Capra_hircus_gamma-aminobutyric_acid_(GABA)_A_receptor,_beta_3_(GABRB3),_mRNA
203	XM_005675813.2-XM_005675818.2	2	86	165.844	8.4465	0	86	0	PREDICTED:_Capra_hircus_tubulin,_gamma_complex_associated_protein_5_(TUBGCP5),_transcript_variant_X1,_mRNA;;;;;PREDICTED:_Capra_hircus_coiled-coil_domain_containing_115_(CCDC115),_transcript_variant_X2,_mRNA
204	XM_005675828.2-XM_013962370.1	2	1606	165.565	8.43156	0	1606	0	PREDICTED:_Capra_hircus_APC_membrane_recruitment_protein_3_(AMER3),_transcript_variant_X2,_mRNA;;;;;PREDICTED:_Capra_hircus_collagen_alpha-1(III)_chain-like_(LOC106501907),_partial_mRNA
205	XM_013966086.1-XM_005675512.2	1	31	165.494	8.42781	0	31	0	PREDICTED:_Capra_hircus_extended_synaptotagmin-like_protein_3_(ESYT3),_mRNA;;;;;PREDICTED:_Capra_hircus_muscle_RAS_oncogene_homolog_(MRAS),_mRNA
206	XM_005689355.2-XM_013969154.1	15	1441	165.471	8.42657	0	1441	0	PREDICTED:_Capra_hircus_platelet_derived_growth_factor_D_(PDGFD),_transcript_variant_X3,_mRNA;;;;;PREDICTED:_Capra_hircus_uncharacterized_LOC102170616_(LOC102170616),_mRNA
207	XM_005680879.2-XR_001297609.1	5	1218	165.01	8.40191	0	1218	0	PREDICTED:_Capra_hircus_natural_killer_cells_antigen_CD94-like_(LOC102172697),_mRNA;;;;;PREDICTED:_Capra_hircus_uncharacterized_LOC106503955_(LOC106503955),_ncRNA
208	XM_013967785.1-XM_013964534.1	6	785	164.803	8.39085	0	785	0	PREDICTED:_Capra_hircus_glutamine--fructose-6-phosphate_transaminase_1_(GFPT1),_mRNA;;;;;PREDICTED:_Capra_hircus_coiled-coil_serine-rich_protein_1_(CCSER1),_mRNA
209	XR_001297332.1-XM_013975312.1	26	741	164.764	8.38877	0	741	0	PREDICTED:_Capra_hircus_uncharacterized_LOC106503644_(LOC106503644),_ncRNA;;;;;PREDICTED:_Capra_hircus_O-6-methylguanine-DNA_methyltransferase_(MGMT),_transcript_variant_X3,_mRNA
210	XM_005691043.2-XM_013970404.1	16	393	164.451	8.37205	0	393	0	PREDICTED:_Capra_hircus_hydroxysteroid_(11-beta)_dehydrogenase_1_(HSD11B1),_mRNA;;;;;PREDICTED:_Capra_hircus_laminin,_beta_3_(LAMB3),_mRNA
211	XM_005698598.2	26	1589	164.369	8.36766	0	1585	2	PREDICTED:_Capra_hircus_ADAM_metallopeptidase_domain_12_(ADAM12),_transcript_variant_X2,_mRNA
212	XR_001295441.1-XM_005686014.2	10	3	164.177	8.35741	0	3	0	PREDICTED:_Capra_hircus_enhancer_of_rudimentary_homolog_pseudogene_(LOC102184771),_misc_RNA;;;;;PREDICTED:_Capra_hircus_solute_carrier_family_39,_member_9_(SLC39A9),_mRNA
213	XM_005689235.2-XM_013969304.1	14	288	164.135	8.35516	0	288	0	PREDICTED:_Capra_hircus_RAD54_homolog_B_(S._cerevisiae)_(RAD54B),_transcript_variant_X1,_mRNA;;;;;PREDICTED:_Capra_hircus_GTP_binding_protein_overexpressed_in_skeletal_muscle_(GEM),_mRNA
214	XM_005688754.2-XR_001297584.1	14	1652	163.633	8.32835	0	1652	0	PREDICTED:_Capra_hircus_LMBR1_domain_containing_1_(LMBRD1),_mRNA;;;;;PREDICTED:_Capra_hircus_mediator_of_RNA_polymerase_II_transcription_subunit_4_pseudogene_(LOC102179378),_misc_RNA
215	XM_013974776.1	2	1020	163.611	8.32713	0	1020	0	PREDICTED:_Capra_hircus_immunoglobin_superfamily,_member_21_(IGSF21),_mRNA
216	XM_005709415.2-XM_005682718.2	7	1503	163.583	8.32565	0	1503	0	PREDICTED:_Capra_hircus_ferritin_mitochondrial_(FTMT),_mRNA;;;;;PREDICTED:_Capra_hircus_proline_rich_16_(PRR16),_transcript_variant_X1,_mRNA
217	XM_005683560.2-XM_013965863.1	8	33	163.431	8.31752	0	33	0	PREDICTED:_Capra_hircus_clusterin_(LOC102182127),_mRNA;;;;;PREDICTED:_Capra_hircus_transmembrane_protein_215_(TMEM215),_mRNA
218	XM_013970364.1-XM_005709588.2	16	76	163.335	8.31241	0	76	0	PREDICTED:_Capra_hircus_glutamate-ammonia_ligase_(GLUL),_mRNA;;;;;PREDICTED:_Capra_hircus_transmembrane_epididymal_protein_1_(TEDDM1),_mRNA
219	XM_005690310.1-XM_013977278.1	15	15	163.046	8.29694	0	15	0	PREDICTED:_Capra_hircus_proteoglycan_3-like_(LOC102180520),_mRNA;;;;;PREDICTED:_Capra_hircus_proteoglycan_3-like_(LOC102175573),_partial_mRNA
220	XM_013963203.1-XM_005679088.1	4	591	162.844	8.28616	0	591	0	PREDICTED:_Capra_hircus_CD36_molecule_(thrombospondin_receptor)_(CD36),_transcript_variant_X2,_mRNA;;;;;PREDICTED:_Capra_hircus_guanine_nucleotide_binding_protein,_alpha_transducing_3_(GNAT3),_mRNA
221	XM_005679948.2	5	31	162.715	8.27924	0	31	0	PREDICTED:_Capra_hircus_polypeptide_N-acetylgalactosaminyltransferase_6_(GALNT6),_mRNA
222	XM_013964631.1	6	597	162.679	8.27732	0	589	5	PREDICTED:_Capra_hircus_ligand_of_numb-protein_X_1,_E3_ubiquitin_protein_ligase_(LNX1),_transcript_variant_X2,_mRNA
223	XM_013975188.1	3	1284	162.353	8.25994	0	1272	9	PREDICTED:_Capra_hircus_myelin_protein_zero-like_1_(MPZL1),_mRNA
224	XM_005681403.1-XM_005681404.1	6	2916	162.33	8.25867	0	2916	0	PREDICTED:_Capra_hircus_sperm-tail_PG-rich_repeat_containing_2_(STPG2),_mRNA;;;;;PREDICTED:_Capra_hircus_pyruvate_dehydrogenase_(lipoamide)_alpha_2_(PDHA2),_transcript_variant_X1,_mRNA
225	XM_005679563.1	4	205	161.91	8.23626	0	177	15	PREDICTED:_Capra_hircus_olfactory_receptor_2A5-like_(LOC102185809),_mRNA
226	XM_013968909.1	2	525	161.732	8.22672	0	519	3	PREDICTED:_Capra_hircus_methyltransferase_like_8_(METTL8),_transcript_variant_X3,_mRNA
227	XM_005694855.2	20	725	161.615	8.22048	0	725	0	PREDICTED:_Capra_hircus_ANKH_inorganic_pyrophosphate_transport_regulator_(ANKH),_mRNA
228	XR_311109.2	26	60	161.603	8.21981	0	60	0	PREDICTED:_Capra_hircus_uncharacterized_LOC102184308_(LOC102184308),_ncRNA
229	XM_005691344.2-XM_013970592.1	17	680	161.541	8.2165	0	680	0	PREDICTED:_Capra_hircus_scavenger_receptor_class_B,_member_1_(SCARB1),_mRNA;;;;;PREDICTED:_Capra_hircus_nuclear_receptor_corepressor_2_(NCOR2),_partial_mRNA
230	XM_013965811.1	1	818	161.518	8.21529	0	818	0	PREDICTED:_Capra_hircus_WW_domain_containing_transcription_regulator_1_(WWTR1),_mRNA
231	XM_013964417.1-XM_013967338.1	5	2284	161.374	8.20757	0	2284	0	PREDICTED:_Capra_hircus_uncharacterized_LOC106502159_(LOC106502159),_partial_mRNA;;;;;PREDICTED:_Capra_hircus_angel_homolog_1_(Drosophila)_(ANGEL1),_mRNA
232	XM_005687484.2-XM_005687484.2	12	862	161.209	8.19875	0	862	0	PREDICTED:_Capra_hircus_lipoma_HMGIC_fusion_partner_(LHFP),_mRNA;;;;;PREDICTED:_Capra_hircus_lipoma_HMGIC_fusion_partner_(LHFP),_mRNA
233	XM_005675457.2-XM_005675458.2	1	853	161.104	8.19316	0	853	0	PREDICTED:_Capra_hircus_transmembrane_4_L_six_family_member_1_(TM4SF1),_transcript_variant_X1,_mRNA;;;;;PREDICTED:_Capra_hircus_transmembrane_4_L_six_family_member_18_(TM4SF18),_transcript_variant_X1,_mRNA
234	XM_013966354.1	9	913	160.959	8.18541	0	912	1	PREDICTED:_Capra_hircus_malic_enzyme_1,_NADP(+)-dependent,_cytosolic_(ME1),_mRNA
235	XM_005675928.2-XM_013968268.1	2	822	159.813	8.12419	0	822	0	PREDICTED:_Capra_hircus_metaxin_2_(MTX2),_mRNA;;;;;PREDICTED:_Capra_hircus_homeobox_D1_(HOXD1),_mRNA
236	XM_005681613.2-XM_005681626.2	6	782	159.485	8.10665	0	782	0	PREDICTED:_Capra_hircus_ligand_of_numb-protein_X_1,_E3_ubiquitin_protein_ligase_(LNX1),_transcript_variant_X3,_mRNA;;;;;PREDICTED:_Capra_hircus_cysteine-rich_hydrophobic_domain_2_(CHIC2),_mRNA
237	XM_005688755.2	15	879	159.25	8.0941	0	876	2	PREDICTED:_Capra_hircus_adhesion_G_protein-coupled_receptor_B3_(ADGRB3),_mRNA
238	XM_013970615.1	17	106	159.234	8.09321	0	101	1	PREDICTED:_Capra_hircus_coiled-coil_domain_containing_92_(CCDC92),_mRNA
239	XM_013973097.1	2	26	158.466	8.0522	0	26	0	PREDICTED:_Capra_hircus_solute_carrier_family_19_(thiamine_transporter),_member_3_(SLC19A3),_transcript_variant_X3,_mRNA
240	XR_001297388.1-XM_013969233.1	14	800	158.419	8.04969	0	800	0	PREDICTED:_Capra_hircus_40S_ribosomal_protein_S24_pseudogene_(LOC102169255),_misc_RNA;;;;;PREDICTED:_Capra_hircus_zinc_finger_homeobox_4_(ZFHX4),_mRNA
241	XM_013966488.1-XM_005684694.2	9	939	158.412	8.0493	0	939	0	PREDICTED:_Capra_hircus_RNA_guanylyltransferase_and_5'-phosphatase_(RNGTT),_mRNA;;;;;PREDICTED:_Capra_hircus_cannabinoid_receptor_1_(brain)_(CNR1),_mRNA
242	XM_005690999.2-XM_005691000.1	16	292	158.385	8.04783	0	292	0	PREDICTED:_Capra_hircus_feline_leukemia_virus_subgroup_C_cellular_receptor_1_(FLVCR1),_mRNA;;;;;PREDICTED:_Capra_hircus_spermatogenesis_associated_45_(SPATA45),_mRNA
243	XM_005691984.1	18	705	158.346	8.04575	0	704	1	PREDICTED:_Capra_hircus_fat_mass_and_obesity_associated_(FTO),_transcript_variant_X2,_mRNA
244	XM_013970521.1-XM_013962343.1	5	922	158.043	8.02956	0	922	0	PREDICTED:_Capra_hircus_WW_domain-binding_protein_11-like_(LOC102170258),_mRNA;;;;;PREDICTED:_Capra_hircus_uncharacterized_protein_KIAA1467-like_(LOC106501868),_partial_mRNA
245	XM_005692620.1	18	209	158.04	8.02939	0	199	2	PREDICTED:_Capra_hircus_LY6/PLAUR_domain_containing_5_(LYPD5),_mRNA
246	XM_005698774.2	27	531	157.921	8.02303	0	525	5	PREDICTED:_Capra_hircus_vacuolar_protein_sorting_37_homolog_A_(S._cerevisiae)_(VPS37A),_mRNA
247	XM_013966746.1	29	188	157.422	7.99635	0	188	0	PREDICTED:_Capra_hircus_poly_(ADP-ribose)_polymerase_family,_member_16_(PARP16),_mRNA
248	XM_013968358.1	12	211	157.407	7.99559	0	196	6	PREDICTED:_Capra_hircus_chromosome_alignment_maintaining_phosphoprotein_1_(CHAMP1),_mRNA
249	XR_001296657.1	16	196	157.362	7.99315	0	177	6	PREDICTED:_Capra_hircus_uncharacterized_LOC106502988_(LOC106502988),_ncRNA
250	XM_013969270.1-XM_013969326.1	14	1077	157.28	7.98881	0	1077	0	PREDICTED:_Capra_hircus_trichorhinophalangeal_syndrome_I_(TRPS1),_transcript_variant_X1,_mRNA;;;;;PREDICTED:_Capra_hircus_CUB_and_sushi_domain-containing_protein_3_(LOC102185671),_mRNA
251	XM_013974603.1-XM_005691065.2	16	999	157.17	7.98289	0	999	0	PREDICTED:_Capra_hircus_protease,_serine,_33_(PRSS33),_partial_mRNA;;;;;PREDICTED:_Capra_hircus_nuclear_receptor_subfamily_5,_group_A,_member_2_(NR5A2),_mRNA
252	XM_005675743.2	1	1278	157.037	7.9758	0	1274	3	PREDICTED:_Capra_hircus_Down_syndrome_cell_adhesion_molecule_(DSCAM),_mRNA
253	XM_005679562.1	4	7	156.902	7.96857	0	7	0	PREDICTED:_Capra_hircus_olfactory_receptor_6B1_(LOC102185534),_mRNA
254	XM_013969533.1-XM_005676099.2	2	450	156.77	7.96155	0	450	0	PREDICTED:_Capra_hircus_tetratricopeptide_repeat,_ankyrin_repeat_and_coiled-coil_containing_1_(TANC1),_transcript_variant_X1,_mRNA;;;;;PREDICTED:_Capra_hircus_death_associated_protein-like_1_(DAPL1),_mRNA
255	XM_013970615.1-XM_005691347.1	17	12	156.285	7.93562	0	12	0	PREDICTED:_Capra_hircus_coiled-coil_domain_containing_92_(CCDC92),_mRNA;;;;;PREDICTED:_Capra_hircus_dynein,_axonemal,_heavy_chain_10_(DNAH10),_mRNA
256	XM_013964193.1-XM_005680832.1	5	581	156.228	7.93254	0	581	0	PREDICTED:_Capra_hircus_taste_receptor_type_2_member_7-like_(LOC102180198),_mRNA;;;;;PREDICTED:_Capra_hircus_taste_receptor_type_2_member_10-like_(LOC102180468),_mRNA
257	XM_005675959.2	2	61	156.198	7.93098	0	61	0	PREDICTED:_Capra_hircus_pyruvate_dehydrogenase_kinase,_isozyme_1_(PDK1),_mRNA
258	XM_005689854.2-XM_005689861.2	15	85	156.001	7.92097	0	85	0	PREDICTED:_Capra_hircus_stromal_interaction_molecule_1_(STIM1),_mRNA;;;;;PREDICTED:_Capra_hircus_ras_homolog_family_member_G_(RHOG),_mRNA
259	XM_005683274.1	7	136	155.924	7.91632	0	126	0	PREDICTED:_Capra_hircus_olfactory_receptor_2AJ1-like_(LOC102168535),_mRNA
260	XM_013968138.1-XM_005695572.2	22	1145	155.757	7.90742	0	1145	0	PREDICTED:_Capra_hircus_dnaJ_homolog_subfamily_A_member_1-like_(LOC102168395),_mRNA;;;;;PREDICTED:_Capra_hircus_catenin_(cadherin-associated_protein),_beta_1,_88kDa_(CTNNB1),_transcript_variant_X3,_mRNA
261	XM_005676285.2-XR_001296704.1	2	1324	155.722	7.90553	0	1324	0	PREDICTED:_Capra_hircus_transmembrane_protein_with_EGF-like_and_two_follistatin-like_domains_2_(TMEFF2),_mRNA;;;;;PREDICTED:_Capra_hircus_WW_domain-binding_protein_11_pseudogene_(LOC102191470),_misc_RNA
262	XM_005681249.2-XM_013964442.1	6	1286	155.474	7.89228	0	1286	0	PREDICTED:_Capra_hircus_transketolase-like_2_(TKTL2),_mRNA;;;;;PREDICTED:_Capra_hircus_neuropeptide_Y_receptor_Y5_(NPY5R),_mRNA
263	XM_005689120.2-XM_005689121.2	14	681	155.454	7.89118	0	681	0	PREDICTED:_Capra_hircus_hes-related_family_bHLH_transcription_factor_with_YRPW_motif_1_(HEY1),_mRNA;;;;;PREDICTED:_Capra_hircus_mitochondrial_ribosomal_protein_S28_(MRPS28),_mRNA
264	XM_013968112.1	12	729	155.408	7.88873	0	729	0	PREDICTED:_Capra_hircus_tudor_domain_containing_3_(TDRD3),_transcript_variant_X2,_mRNA
265	XM_005683807.2-XM_005683926.2	8	510	155.386	7.88755	0	510	0	PREDICTED:_Capra_hircus_transducin-like_enhancer_of_split_1_(E(sp1)_homolog,_Drosophila)_(TLE1),_transcript_variant_X1,_mRNA;;;;;PREDICTED:_Capra_hircus_spermatogenesis-associated_protein_31D1_(LOC102177238),_partial_mRNA
266	XM_013963245.1-XM_013975495.1	27	411	155.341	7.88517	0	411	0	PREDICTED:_Capra_hircus_gamma-secretase_activating_protein_(GSAP),_transcript_variant_X1,_mRNA;;;;;PREDICTED:_Capra_hircus_ubiquitin-conjugating_enzyme_E2_E2_(LOC102174361),_mRNA
267	XM_013969394.1	15	285	155.312	7.88371	0	285	0	PREDICTED:_Capra_hircus_dynein,_cytoplasmic_2,_heavy_chain_1_(DYNC2H1),_transcript_variant_X2,_mRNA
268	XM_005686723.1	11	144	155.278	7.88181	0	140	4	PREDICTED:_Capra_hircus_methionine_adenosyltransferase_II,_alpha_(MAT2A),_mRNA
269	XM_013969259.1-XR_001297217.1	14	1073	155.22	7.87868	0	1073	0	PREDICTED:_Capra_hircus_family_with_sequence_similarity_92,_member_A1_(FAM92A1),_mRNA;;;;;PREDICTED:_Capra_hircus_peptidyl-prolyl_cis-trans_isomerase_A-like_(LOC102183028),_misc_RNA
270	XM_013963640.1-XM_005679727.2	5	1372	155.148	7.87487	0	1372	0	PREDICTED:_Capra_hircus_voltage-dependent_anion-selective_channel_protein_3_(LOC102176666),_mRNA;;;;;PREDICTED:_Capra_hircus_ataxin_7-like_3B_(ATXN7L3B),_mRNA
271	XM_005694912.2-XM_005694915.2	21	1188	155.034	7.86874	0	1188	0	PREDICTED:_Capra_hircus_ubiquitin_protein_ligase_E3A_(UBE3A),_mRNA;;;;;PREDICTED:_Capra_hircus_GPN-loop_GTPase_1-like_(LOC102190462),_mRNA
272	XM_005676246.2-XM_013970372.1	2	923	154.964	7.865	0	923	0	PREDICTED:_Capra_hircus_DEAD_(Asp-Glu-Ala-Asp)_box_polypeptide_18_(DDX18),_mRNA;;;;;PREDICTED:_Capra_hircus_coiled-coil_domain_containing_93_(CCDC93),_mRNA
273	XM_013970888.1-XM_005691821.2	18	1041	154.631	7.84721	0	1041	0	PREDICTED:_Capra_hircus_chromodomain_protein,_Y-like_2_(CDYL2),_mRNA;;;;;PREDICTED:_Capra_hircus_C-x(9)-C_motif_containing_2_(CMC2),_mRNA
274	XM_013966481.1	9	678	154.55	7.84289	0	678	0	PREDICTED:_Capra_hircus_BTB_and_CNC_homology_1,_basic_leucine_zipper_transcription_factor_2_(BACH2),_mRNA

## Sheet: British_Alpine
Additional File 4: Supplementary Excel Table
The results of XP-CLR analysis for each of the 10 goat populations including the entire Saanen group and the Boer group
The analysis for detecting the selection signal was calculated as XP-CLR, and the table below is sorted in descending order for the normalized XP-CLR score.
The "Gene name" column indicates the detected Gene ID, the "No. of SNP" column indicates the number of SNPs corresponding to the gene, and "Normalized Score" indicates the normalized value for detected XP-CLR score.
The columns "No. of HIGH Impact", "No. of MODERATE Impact", and "No. of LOW Impact" indicate the number of SNPs that can give a functional impact on the corresponding gene, respectively. This information was annotated through "SnpEff".
The "Gene Information" column indicates the description of the corresponding "Gene ID".
Table. Korean Indigenous Goat vs British Alpine
Num	Gene ID	CHR	No. of SNP	XP-CLR Score	Normalized XP-CLR Score	No. of HIGH Impact	No. of MODERATE Impact	No. of LOW Impact	Gene information
1	XM_013968169.1-XM_013969858.1	2	5413	137.381	22.244	0	5413	0	PREDICTED:_Capra_hircus_NADH_dehydrogenase_(ubiquinone)_complex_I,_assembly_factor_6-like_(LOC102171744),_mRNA;;;;;PREDICTED:_Capra_hircus_zinc_finger_E-box_binding_homeobox_2_(ZEB2),_mRNA
2	XM_005691256.2-XM_005691258.2	17	62	133.137	21.5387	0	62	0	PREDICTED:_Capra_hircus_chromosome_17_open_reading_frame,_human_C4orf33_(C17H4orf33),_mRNA;;;;;PREDICTED:_Capra_hircus_sodium_channel_and_clathrin_linker_1_(SCLT1),_mRNA
3	XM_005693075.2-XM_013966601.1	19	8071	119.063	19.2003	0	8071	0	PREDICTED:_Capra_hircus_carbonic_anhydrase_X_(CA10),_transcript_variant_X1,_mRNA;;;;;PREDICTED:_Capra_hircus_high_mobility_group_nucleosome_binding_domain_1_(HMGN1),_mRNA
4	XM_005688754.2-XR_001297584.1	14	4282	111.125	17.8813	0	4282	0	PREDICTED:_Capra_hircus_LMBR1_domain_containing_1_(LMBRD1),_mRNA;;;;;PREDICTED:_Capra_hircus_mediator_of_RNA_polymerase_II_transcription_subunit_4_pseudogene_(LOC102179378),_misc_RNA
5	XM_013977033.1-XM_013964105.1	5	689	100.65	16.1408	0	689	0	PREDICTED:_Capra_hircus_apolipoprotein_L3-like_(LOC106503920),_mRNA;;;;;PREDICTED:_Capra_hircus_uncharacterized_LOC102177780_(LOC102177780),_mRNA
6	XM_005694833.2-XM_005694834.2	20	9614	100.534	16.1216	0	9614	0	PREDICTED:_Capra_hircus_cadherin_6,_type_2,_K-cadherin_(fetal_kidney)_(CDH6),_mRNA;;;;;PREDICTED:_Capra_hircus_cadherin_9,_type_2_(T1-cadherin)_(CDH9),_transcript_variant_X2,_mRNA
7	XM_005680838.2	5	1325	100.227	16.0706	0	1320	2	PREDICTED:_Capra_hircus_NKG2-A/NKG2-B_type_II_integral_membrane_protein-like_(LOC102182573),_mRNA
8	XR_001297560.1	15	4355	95.2965	15.2513	0	4326	10	PREDICTED:_Capra_hircus_interferon-induced_very_large_GTPase_1-like_(LOC102190209),_misc_RNA
9	XM_005694847.2-XM_013972850.1	20	4787	95.0281	15.2067	0	4787	0	PREDICTED:_Capra_hircus_cadherin_12,_type_2_(N-cadherin_2)_(CDH12),_mRNA;;;;;PREDICTED:_Capra_hircus_cadherin_18,_type_2_(CDH18),_transcript_variant_X2,_mRNA
10	XM_005694834.2	20	1799	92.4839	14.784	0	1792	2	PREDICTED:_Capra_hircus_cadherin_9,_type_2_(T1-cadherin)_(CDH9),_transcript_variant_X2,_mRNA
11	XM_005698936.1	27	1073	91.2633	14.5812	0	1053	11	PREDICTED:_Capra_hircus_disintegrin_and_metalloproteinase_domain-containing_protein_18_(LOC102175742),_mRNA
12	XR_001297334.1	4	284	90.2991	14.421	0	280	2	PREDICTED:_Capra_hircus_elongation_factor_1-alpha_1_pseudogene_(LOC102184219),_misc_RNA
13	XM_013969304.1-XM_013969368.1	14	738	88.3902	14.1038	0	738	0	PREDICTED:_Capra_hircus_GTP_binding_protein_overexpressed_in_skeletal_muscle_(GEM),_mRNA;;;;;PREDICTED:_Capra_hircus_cadherin_17,_LI_cadherin_(liver-intestine)_(CDH17),_mRNA
14	XM_013969659.1-XM_005676119.2	2	984	86.3129	13.7587	0	984	0	PREDICTED:_Capra_hircus_nuclear_receptor_subfamily_4,_group_A,_member_2_(NR4A2),_mRNA;;;;;PREDICTED:_Capra_hircus_potassium_channel,_inwardly_rectifying_subfamily_J,_member_3_(KCNJ3),_transcript_variant_X1,_mRNA
15	XM_005680839.2-XM_005680840.1	5	903	86.1683	13.7346	0	903	0	PREDICTED:_Capra_hircus_NKG2-A/NKG2-B_type_II_integral_membrane_protein-like_(LOC102182856),_mRNA;;;;;PREDICTED:_Capra_hircus_oxidized_low-density_lipoprotein_receptor_1-like_(LOC102183131),_mRNA
16	XM_013970239.1-XM_005674788.2	1	1683	85.515	13.6261	0	1683	0	PREDICTED:_Capra_hircus_endogenous_retrovirus_group_K_member_7_Env_polyprotein-like_(LOC106502965),_transcript_variant_X1,_mRNA;;;;;PREDICTED:_Capra_hircus_cell_adhesion_molecule_2_(CADM2),_transcript_variant_X1,_mRNA
17	XM_005676246.2-XM_013970372.1	2	990	85.3354	13.5962	0	990	0	PREDICTED:_Capra_hircus_DEAD_(Asp-Glu-Ala-Asp)_box_polypeptide_18_(DDX18),_mRNA;;;;;PREDICTED:_Capra_hircus_coiled-coil_domain_containing_93_(CCDC93),_mRNA
18	XM_013963640.1-XM_005679727.2	5	2843	85.2119	13.5757	0	2843	0	PREDICTED:_Capra_hircus_voltage-dependent_anion-selective_channel_protein_3_(LOC102176666),_mRNA;;;;;PREDICTED:_Capra_hircus_ataxin_7-like_3B_(ATXN7L3B),_mRNA
19	XM_013964205.1-XM_005674756.2	1	3615	83.4255	13.2789	0	3615	0	PREDICTED:_Capra_hircus_SR-related_CTD-associated_factor_4_(SCAF4),_mRNA;;;;;PREDICTED:_Capra_hircus_neural_cell_adhesion_molecule_2_(NCAM2),_transcript_variant_X1,_mRNA
20	XM_013968102.1-XR_001296324.1	11	1197	82.7073	13.1596	0	1197	0	PREDICTED:_Capra_hircus_olfactomedin_1_(OLFM1),_mRNA;;;;;PREDICTED:_Capra_hircus_uncharacterized_LOC106502687_(LOC106502687),_ncRNA
21	XM_013974354.1	24	827	82.0456	13.0496	0	827	0	PREDICTED:_Capra_hircus_DCC_netrin_1_receptor_(DCC),_mRNA
22	XR_001295574.1-XM_005689233.2	14	836	81.0873	12.8904	0	836	0	PREDICTED:_Capra_hircus_40S_ribosomal_protein_S15a_pseudogene_(LOC102173911),_misc_RNA;;;;;PREDICTED:_Capra_hircus_KIAA1429_ortholog_(KIAA1429),_transcript_variant_X1,_mRNA
23	XM_013975856.1	29	565	79.3791	12.6066	0	532	25	PREDICTED:_Capra_hircus_ADAM_metallopeptidase_with_thrombospondin_type_1_motif,_15_(ADAMTS15),_mRNA
24	XM_013968053.1-XM_013968054.1	11	1342	78.6487	12.4852	0	1342	0	PREDICTED:_Capra_hircus_notch_1_(NOTCH1),_mRNA;;;;;PREDICTED:_Capra_hircus_EGF-like-domain,_multiple_7_(EGFL7),_mRNA
25	XM_005688328.2	13	199	78.2899	12.4256	0	197	2	PREDICTED:_Capra_hircus_FK506_binding_protein_1A,_12kDa_(FKBP1A),_mRNA
26	XM_005680442.1	5	680	77.2685	12.2559	1	627	22	PREDICTED:_Capra_hircus_olfactory_receptor_6C2-like_(LOC102174004),_mRNA
27	XM_013965812.1	7	1945	77.1475	12.2358	0	1940	1	PREDICTED:_Capra_hircus_transmembrane_protein_232_(TMEM232),_mRNA
28	XM_013969336.1-XM_013969265.1	14	376	76.173	12.0739	0	376	0	PREDICTED:_Capra_hircus_carbonic_anhydrase_II_(CA2),_mRNA;;;;;PREDICTED:_Capra_hircus_carbonic_anhydrase_III_(CA3),_mRNA
29	XM_013969902.1-XM_013969907.1	2	1517	75.8641	12.0225	0	1517	0	PREDICTED:_Capra_hircus_low_density_lipoprotein_receptor-related_protein_1B_(LRP1B),_mRNA;;;;;PREDICTED:_Capra_hircus_neurexophilin_2_(NXPH2),_mRNA
30	XM_013969283.1	2	1428	75.846	12.0195	0	1428	0	PREDICTED:_Capra_hircus_potassium_channel,_voltage_gated_eag_related_subfamily_H,_member_7_(KCNH7),_transcript_variant_X3,_mRNA
31	XM_013968055.1-XM_013968057.1	11	284	75.5299	11.967	0	284	0	PREDICTED:_Capra_hircus_1-acylglycerol-3-phosphate_O-acyltransferase_2_(AGPAT2),_mRNA;;;;;PREDICTED:_Capra_hircus_family_with_sequence_similarity_69,_member_B_(FAM69B),_partial_mRNA
32	XM_005686774.2-XM_005686774.2	11	1031	75.4863	11.9598	0	1031	0	PREDICTED:_Capra_hircus_leucine_rich_repeat_transmembrane_neuronal_4_(LRRTM4),_mRNA;;;;;PREDICTED:_Capra_hircus_leucine_rich_repeat_transmembrane_neuronal_4_(LRRTM4),_mRNA
33	XM_005679564.1-XM_005679565.1	4	370	75.4822	11.9591	0	370	0	PREDICTED:_Capra_hircus_olfactory_receptor_2A25-like_(LOC102186088),_mRNA;;;;;PREDICTED:_Capra_hircus_olfactory_receptor_2A12-like_(LOC102186371),_mRNA
34	XM_005676209.1-XM_005676246.2	2	4187	74.9861	11.8766	0	4187	0	PREDICTED:_Capra_hircus_dipeptidyl-peptidase_10_(non-functional)_(DPP10),_transcript_variant_X2,_mRNA;;;;;PREDICTED:_Capra_hircus_DEAD_(Asp-Glu-Ala-Asp)_box_polypeptide_18_(DDX18),_mRNA
35	XM_005689233.2	14	673	74.4404	11.786	0	653	13	PREDICTED:_Capra_hircus_KIAA1429_ortholog_(KIAA1429),_transcript_variant_X1,_mRNA
36	XM_005696191.2-XM_005696193.2	23	1389	74.3786	11.7757	0	1389	0	PREDICTED:_Capra_hircus_family_with_sequence_similarity_83,_member_B_(FAM83B),_mRNA;;;;;PREDICTED:_Capra_hircus_tubulointerstitial_nephritis_antigen_(TINAG),_mRNA
37	XM_013968021.1	11	402	73.9172	11.699	0	394	7	PREDICTED:_Capra_hircus_calmodulin-regulated_spectrin-associated_protein_1-like_(LOC106502666),_partial_mRNA
38	XM_005680836.2-XM_005680837.2	5	1273	73.221	11.5834	0	1273	0	PREDICTED:_Capra_hircus_killer_cell_lectin-like_receptor_2_(LOC102182017),_mRNA;;;;;PREDICTED:_Capra_hircus_NKG2-A/NKG2-B_type_II_integral_membrane_protein-like_(LOC102182286),_mRNA
39	XM_005689235.2-XM_013969304.1	14	1316	73.0488	11.5548	0	1316	0	PREDICTED:_Capra_hircus_RAD54_homolog_B_(S._cerevisiae)_(RAD54B),_transcript_variant_X1,_mRNA;;;;;PREDICTED:_Capra_hircus_GTP_binding_protein_overexpressed_in_skeletal_muscle_(GEM),_mRNA
40	XM_005699727.2	29	80	72.7739	11.5091	0	74	1	PREDICTED:_Capra_hircus_ADAM_metallopeptidase_with_thrombospondin_type_1_motif,_8_(ADAMTS8),_partial_mRNA
41	XM_013976952.1-XM_013965071.1	7	1660	72.237	11.4199	0	1660	0	PREDICTED:_Capra_hircus_adhesion_G_protein-coupled_receptor_E2-like_(LOC102180663),_partial_mRNA;;;;;PREDICTED:_Capra_hircus_zinc_finger_protein_333_(ZNF333),_mRNA
42	XM_005691344.2-XM_013970592.1	17	821	71.5545	11.3065	0	821	0	PREDICTED:_Capra_hircus_scavenger_receptor_class_B,_member_1_(SCARB1),_mRNA;;;;;PREDICTED:_Capra_hircus_nuclear_receptor_corepressor_2_(NCOR2),_partial_mRNA
43	XM_013969265.1-XM_005689325.2	14	1520	71.4521	11.2894	0	1520	0	PREDICTED:_Capra_hircus_carbonic_anhydrase_III_(CA3),_mRNA;;;;;PREDICTED:_Capra_hircus_carbonic_anhydrase_XIII_(CA13),_transcript_variant_X1,_mRNA
44	XM_013966601.1-XM_005693085.2	19	7393	71.0269	11.2188	0	7393	0	PREDICTED:_Capra_hircus_high_mobility_group_nucleosome_binding_domain_1_(HMGN1),_mRNA;;;;;PREDICTED:_Capra_hircus_kinesin_family_member_2B_(KIF2B),_mRNA
45	XM_005697526.2	14	124	70.8735	11.1933	0	116	2	PREDICTED:_Capra_hircus_ribosomal_protein_S15a_(RPS15A),_mRNA
46	XM_005676064.2	2	1100	70.2538	11.0903	1	1093	4	PREDICTED:_Capra_hircus_integrin,_beta_6_(ITGB6),_transcript_variant_X1,_mRNA
47	XM_005685056.2-XM_005701085.2	23	1875	69.5097	10.9667	0	1875	0	PREDICTED:_Capra_hircus_polymerase_(DNA_directed)_kappa_(POLK),_transcript_variant_X1,_mRNA;;;;;PREDICTED:_Capra_hircus_40S_ribosomal_protein_S4,_X_isoform-like_(LOC102187665),_mRNA
48	XM_013969368.1-XM_005689239.2	14	2851	69.2171	10.9181	0	2851	0	PREDICTED:_Capra_hircus_cadherin_17,_LI_cadherin_(liver-intestine)_(CDH17),_mRNA;;;;;PREDICTED:_Capra_hircus_pyruvate_dehyrogenase_phosphatase_catalytic_subunit_1_(PDP1),_mRNA
49	XR_001295900.1	7	801	69.1933	10.9141	0	801	0	PREDICTED:_Capra_hircus_uncharacterized_LOC106501786_(LOC106501786),_ncRNA
50	XM_005709474.2-XM_013969116.1	14	557	69.0012	10.8822	0	557	0	PREDICTED:_Capra_hircus_adenylate_cyclase_8_(brain)_(ADCY8),_mRNA;;;;;PREDICTED:_Capra_hircus_ArfGAP_with_SH3_domain,_ankyrin_repeat_and_PH_domain_1_(ASAP1),_mRNA
51	NM_001285591.1-XM_013974462.1	24	1941	68.8948	10.8645	0	1941	0	Capra_hircus_melanocortin_4_receptor_(MC4R),_mRNA;;;;;PREDICTED:_Capra_hircus_glutamate_decarboxylase_1-like_(LOC102176752),_mRNA
52	XR_001295946.1-NR_129795.1	8	2329	68.6234	10.8194	0	2329	0	PREDICTED:_Capra_hircus_Golgi-associated_plant_pathogenesis-related_protein_1_pseudogene_(LOC102184340),_misc_RNA;;;;;Capra_hircus_microRNA_873_(MIR873),_microRNA
53	XM_005674810.2-XM_005693688.2	1	4986	68.5478	10.8069	0	4986	0	PREDICTED:_Capra_hircus_NOP2/Sun_domain_family,_member_3_(NSUN3),_mRNA;;;;;PREDICTED:_Capra_hircus_speckle-type_POZ_protein_(SPOP),_mRNA
54	XM_005680405.2-XM_005680406.2	5	172	68.2994	10.7656	0	172	0	PREDICTED:_Capra_hircus_olfactory_receptor_6C2-like_(LOC102182105),_mRNA;;;;;PREDICTED:_Capra_hircus_olfactory_receptor_6C2-like_(LOC102182383),_mRNA
55	XM_005695532.2-XM_013973397.1	22	1622	68.1234	10.7364	0	1622	0	PREDICTED:_Capra_hircus_programmed_cell_death_6_interacting_protein_(PDCD6IP),_mRNA;;;;;PREDICTED:_Capra_hircus_cAMP-regulated_phosphoprotein,_21kDa_(ARPP21),_transcript_variant_X2,_mRNA
56	XM_013968051.1	11	171	68.1207	10.7359	1	151	10	PREDICTED:_Capra_hircus_inositol_polyphosphate-5-phosphatase_E_(INPP5E),_mRNA
57	XM_005688942.2-XR_001296481.1	14	1697	67.9777	10.7122	0	1697	0	PREDICTED:_Capra_hircus_gasdermin_C_(GSDMC),_mRNA;;;;;PREDICTED:_Capra_hircus_uncharacterized_LOC106502827_(LOC106502827),_transcript_variant_X1,_ncRNA
58	XM_013969412.1	15	738	67.9428	10.7064	0	736	2	PREDICTED:_Capra_hircus_mastermind-like_transcriptional_coactivator_2_(MAML2),_mRNA
59	XM_005677116.2-XR_001297361.1	3	990	67.4003	10.6162	0	990	0	PREDICTED:_Capra_hircus_regulator_of_G-protein_signaling_4_(RGS4),_mRNA;;;;;PREDICTED:_Capra_hircus_chromosome_3_open_reading_frame,_human_C1orf110_(C3H1orf110),_transcript_variant_X3,_misc_RNA
60	XM_005674756.2-XM_005674771.1	1	3874	67.1441	10.5736	0	3874	0	PREDICTED:_Capra_hircus_neural_cell_adhesion_molecule_2_(NCAM2),_transcript_variant_X1,_mRNA;;;;;PREDICTED:_Capra_hircus_transmembrane_protease,_serine_15_(TMPRSS15),_mRNA
61	XM_005699255.2	28	796	66.9922	10.5484	0	796	0	PREDICTED:_Capra_hircus_zinc_finger,_CCHC_domain_containing_24_(ZCCHC24),_mRNA
62	XM_013969420.1	2	147	66.7717	10.5118	0	145	1	PREDICTED:_Capra_hircus_integrin,_beta_6_(ITGB6),_transcript_variant_X4,_mRNA
63	XM_005681903.2	6	869	66.0194	10.3868	0	853	8	PREDICTED:_Capra_hircus_C1q_and_tumor_necrosis_factor_related_protein_7_(C1QTNF7),_transcript_variant_X1,_mRNA
64	XR_001297457.1-XM_013974293.1	24	1147	65.819	10.3535	0	1147	0	PREDICTED:_Capra_hircus_protein_SSXT_pseudogene_(LOC102170395),_misc_RNA;;;;;PREDICTED:_Capra_hircus_zinc_finger_protein_521_(ZNF521),_mRNA
65	XM_013962349.1-XM_005701991.2	8	1306	65.5237	10.3044	0	1306	0	PREDICTED:_Capra_hircus_putative_spermatogenesis-associated_protein_31D4_(LOC106501875),_partial_mRNA;;;;;PREDICTED:_Capra_hircus_protein_FAM205A-like_(LOC102175122),_mRNA
66	XM_005680840.1	5	389	65.495	10.2996	0	378	5	PREDICTED:_Capra_hircus_oxidized_low-density_lipoprotein_receptor_1-like_(LOC102183131),_mRNA
67	XM_005679563.1	4	113	65.4457	10.2915	0	96	9	PREDICTED:_Capra_hircus_olfactory_receptor_2A5-like_(LOC102185809),_mRNA
68	XM_013970592.1	17	836	65.3883	10.2819	0	828	6	PREDICTED:_Capra_hircus_nuclear_receptor_corepressor_2_(NCOR2),_partial_mRNA
69	XM_013968049.1	11	84	65.333	10.2727	0	79	4	PREDICTED:_Capra_hircus_serologically_defined_colon_cancer_antigen_3_(SDCCAG3),_transcript_variant_X2,_mRNA
70	XM_005689235.2	14	1300	65.1711	10.2458	0	1276	10	PREDICTED:_Capra_hircus_RAD54_homolog_B_(S._cerevisiae)_(RAD54B),_transcript_variant_X1,_mRNA
71	XM_013969326.1-XM_013969236.1	14	2103	64.9635	10.2113	0	2103	0	PREDICTED:_Capra_hircus_CUB_and_sushi_domain-containing_protein_3_(LOC102185671),_mRNA;;;;;PREDICTED:_Capra_hircus_potassium_channel,_voltage_gated_modifier_subfamily_V,_member_1_(KCNV1),_partial_mRNA
72	XM_013967980.1	11	180	64.8209	10.1876	0	179	1	PREDICTED:_Capra_hircus_UBA_domain_containing_1_(UBAC1),_mRNA
73	XM_013969304.1	14	60	64.7295	10.1724	0	60	0	PREDICTED:_Capra_hircus_GTP_binding_protein_overexpressed_in_skeletal_muscle_(GEM),_mRNA
74	XM_013969269.1-XM_013969276.1	2	3279	64.493	10.1332	0	3279	0	PREDICTED:_Capra_hircus_fidgetin_(FIGN),_mRNA;;;;;PREDICTED:_Capra_hircus_potassium_channel,_voltage_gated_eag_related_subfamily_H,_member_7_(KCNH7),_transcript_variant_X1,_mRNA
75	XM_005676099.2	2	247	64.3603	10.1111	0	245	1	PREDICTED:_Capra_hircus_death_associated_protein-like_1_(DAPL1),_mRNA
[truncated: 181 more rows]

## Sheet: Anglo_Nubian
Additional File 4: Supplementary Excel Table
The results of XP-CLR analysis for each of the 10 goat populations including the entire Saanen group and the Boer group
[truncated: 286 more rows]
