# Supplementary material for: Discovery of Genomic Characteristics and Selection Signatures in Korean Indigenous Goats Through Comparison of 10 Goat Breeds
Source: Front Genet. 2019 Aug 8;10:699. doi: 10.3389/fgene.2019.00699 (PMC6694180; doi:10.3389/fgene.2019.00699)
Supplement: Data sheet 5 — The summary of gene set enrichment analysis (XLSX 39 kb). [file DataSheet_5.xlsx]

## Sheet: GSEA_Iranian_Indigenous
Additional File 5: Supplementary Excel Table
Summary of the results of the Gene set enrichment analysis for each of the 10 goat populations including the entire Saanen group and the Boer group
The "Gene Ontology Category" column indicates functional enrichment terms related to candidate selected genes.
"Pathway Reference" indicates the reference address for the corresponding term, and "No. of Related Genes" indicates the number of candidate selected genes enriched in the corresponding term.
The "P-value" column indicates the statistical significance of the corresponding term with enriched genes, and the "Selected Genes" column indicates the names of enriched genes.
Table. Results of Gene-set enrichment analysis when comparing Korean indigenous goat to Iranian indigenous goat.
Gene Ontology Category	Pathway Reference	No. of Related Genes	P-value	Selected Genes
KEGG Pathwaty
Salmonella infection	http://www.genome.jp/dbget-bin/www_bget?path:hsa05132	4	0.0338007	DYNC1LI1,LBP,NFKB1,RELA
Taste transduction	http://www.genome.jp/dbget-bin/www_bget?path:hsa04742	3	0.0532771	ADCY8,GNAT3,ITPR3
Dilated cardiomyopathy	http://www.genome.jp/dbget-bin/www_bget?path:hsa05414	7	0.000635088	ADCY2,ADCY8,ITGB6,PLN,RYR2,SGCD,TTN
Hypertrophic cardiomyopathy (HCM)	http://www.genome.jp/dbget-bin/www_bget?path:hsa05410	4	0.0383656	ITGB6,RYR2,SGCD,TTN
Arrhythmogenic right ventricular cardiomyopathy (ARVC)	http://www.genome.jp/dbget-bin/www_bget?path:hsa05412	4	0.0284073	CTNNB1,ITGB6,RYR2,SGCD
MAPK signaling pathway	http://www.genome.jp/dbget-bin/www_bget?path:hsa04010	7	0.0452252	BDNF,MAP3K7,NFKB1,NFKB2,PRKCA,RELA,STK4
HIF-1 signaling pathway	http://www.genome.jp/dbget-bin/www_bget?path:hsa04066	6	0.00446671	NFKB1,PDHA2,PIK3R1,PLCG2,PRKCA,RELA
Jak-STAT signaling pathway	http://www.genome.jp/dbget-bin/www_bget?path:hsa04630	4	0.153427	CNTF,IL4R,IL7,PIK3R1
Toxoplasmosis	http://www.genome.jp/dbget-bin/www_bget?path:hsa05145	7	0.00204972	LAMB3,LAMC1,MAP3K7,NFKB1,NFKBIA,PIK3R1,RELA
Gene Ontology Biological Process
Positive regulation of defense response to virus by host (GO:0002230)	http://amigo.geneontology.org/cgi-bin/amigo/term_details?term=GO:0002230	1	0.982799	MB21D1
Regulation of defense response to virus by host (GO:0050691)	http://amigo.geneontology.org/cgi-bin/amigo/term_details?term=GO:0050691	1	0.982799	MB21D1
Detection of molecule of bacterial origin (GO:0032490)	http://amigo.geneontology.org/cgi-bin/amigo/term_details?term=GO:0032490	2	0.044176	LBP,SCARB1
Positive regulation of blood circulation (GO:1903524)	http://amigo.geneontology.org/cgi-bin/amigo/term_details?term=GO:1903524	4	0.0553216	ADRA2A,EDN3,ICAM1,RYR2
Cellular response to hypoxia (GO:0071456)	http://amigo.geneontology.org/cgi-bin/amigo/term_details?term=GO:0071456	5	0.0639131	BACH1,CD34,ICAM1,NDRG1,TBL2
Regulation of platelet activation (GO:0010543)	http://amigo.geneontology.org/cgi-bin/amigo/term_details?term=GO:0010543	2	0.120358	PRKCA,SYK
Negative regulation of hemostasis and negative regulation of blood coagulation (GO:1900047)	http://amigo.geneontology.org/cgi-bin/amigo/term_details?term=GO:1900047	2	0.254548	APOH,CD34
Positive regulation of hemostasis and positive regulation of blood coagulation (GO:1900048)	http://amigo.geneontology.org/cgi-bin/amigo/term_details?term=GO:1900048	3	0.0210716	APOH,CD36,NFE2L2
Regulation of coagulation (GO:0050818)	http://amigo.geneontology.org/cgi-bin/amigo/term_details?term=GO:0050818	6	0.00504075	APOH,CD34,CD36,NFE2L2,PRKCA,SYK
Negative regulation of coagulation (GO:0050819)	http://amigo.geneontology.org/cgi-bin/amigo/term_details?term=GO:0050819	2	0.262346	APOH,CD34
Positive regulation of coagulation (GO:0050820)	http://amigo.geneontology.org/cgi-bin/amigo/term_details?term=GO:0050820	3	0.0248906	APOH,CD36,NFE2L2
Positive regulation of response to wounding (GO:1903036)	http://amigo.geneontology.org/cgi-bin/amigo/term_details?term=GO:1903036	8	0.00409057	ADRA2A,APOH,CD36,LBP,NFE2L2,NPY5R,PRKCA,PTGER4
Regulation of wound healing (GO:0061041)	http://amigo.geneontology.org/cgi-bin/amigo/term_details?term=GO:0061041	9	0.000366566	ADRA2A,APOH,CD109,CD34,CD36,NFE2L2,PRKCA,SYK,WNT4
Negative regulation of wound healing (GO:0061045)	http://amigo.geneontology.org/cgi-bin/amigo/term_details?term=GO:0061045	4	0.0296399	APOH,CD109,CD34,WNT4
Positive regulation of wound healing (GO:0090303)	http://amigo.geneontology.org/cgi-bin/amigo/term_details?term=GO:0090303	4	0.0179813	ADRA2A,APOH,CD36,NFE2L2
Cellular response to heat (GO:0034605)	http://amigo.geneontology.org/cgi-bin/amigo/term_details?term=GO:0034605	4	0.114788	ARPP21,CD34,NUP35,STAC
Temperature homeostasis (GO:0001659)	http://amigo.geneontology.org/cgi-bin/amigo/term_details?term=GO:0001659	3	0.0506787	DRD2,FOXO1,MC3R
Sensory perception of taste (GO:0050909)	http://amigo.geneontology.org/cgi-bin/amigo/term_details?term=GO:0050909	4	0.0506787	CD36,GNAT3,ITPR3,P2RX3
Sensory perception of bitter taste (GO:0050913)	http://amigo.geneontology.org/cgi-bin/amigo/term_details?term=GO:0050913	2	0.245978	GNAT3,ITPR3

## Sheet: GSEA_Moroccan_Indigenous
Supplementary Data: Additional File 6
Additional File 5: Supplementary Excel Table
The "Gene Ontology Category" column indicates functional enrichment terms related to candidate selected genes.
"Pathway Reference" indicates the reference address for the corresponding term, and "No. of Related Genes" indicates the number of candidate selected genes enriched in the corresponding term.
The "P-value" column indicates the statistical significance of the corresponding term with enriched genes, and the "Selected Genes" column indicates the names of enriched genes.
Table. Results of Gene-set enrichment analysis when comparing Korean indigenous goat to Moroccan indigenous goat.
Gene Ontology Category	Pathway Reference	No. of Related Genes	P-value	Selected Genes
KEGG Pathwaty
Salmonella infection	http://www.genome.jp/dbget-bin/www_bget?path:hsa05132	4	0.0648287	DYNC1LI1,LBP,PFN2,RHOG
Taste transduction	http://www.genome.jp/dbget-bin/www_bget?path:hsa04742	2	0.266796	ADCY8,GNAT3
Dilated cardiomyopathy	http://www.genome.jp/dbget-bin/www_bget?path:hsa05414	5	0.0318161	ADCY8,CACNA2D3,ITGB6,SGCD,TTN
Hypertrophic cardiomyopathy (HCM)	http://www.genome.jp/dbget-bin/www_bget?path:hsa05410	4	0.0696445	CACNA2D3,ITGB6,SGCD,TTN
Arrhythmogenic right ventricular cardiomyopathy (ARVC)	http://www.genome.jp/dbget-bin/www_bget?path:hsa05412	5	0.0157591	CACNA2D3,CTNNA2,CTNNB1,ITGB6,SGCD
MAPK signaling pathway	http://www.genome.jp/dbget-bin/www_bget?path:hsa04010	7	0.0798237	CACNA1E,CACNA2D3,DUSP6,FGF2,MAP3K4,MRAS,PPP5C
HIF-1 signaling pathway	http://www.genome.jp/dbget-bin/www_bget?path:hsa04066	3	0.228833	NOX3,PDHA2,PLCG2
Jak-STAT signaling pathway	http://www.genome.jp/dbget-bin/www_bget?path:hsa04630	2	0.677484	CNTF,IL7
Toxoplasmosis	http://www.genome.jp/dbget-bin/www_bget?path:hsa05145	3	0.295699	LAMB3,LAMC1,LAMC2
Gene Ontology Biological Process
Positive regulation of defense response to virus by host (GO:0002230)	http://amigo.geneontology.org/cgi-bin/amigo/term_details?term=GO:0002230	1	0.981747	TMEM173
Regulation of defense response to virus by host (GO:0050691)	http://amigo.geneontology.org/cgi-bin/amigo/term_details?term=GO:0050691	2	0.715879	TMEM173,ZC3HAV1
Cellular response to virus (GO:0098586)	http://amigo.geneontology.org/cgi-bin/amigo/term_details?term=GO:0098586	2	0.196918	PUM1,ZC3HAV1
Detection of molecule of bacterial origin (GO:0032490)	http://amigo.geneontology.org/cgi-bin/amigo/term_details?term=GO:0032490	2	0.0495945	LBP,SCARB1
Detection of bacterium (GO:0016045)	http://amigo.geneontology.org/cgi-bin/amigo/term_details?term=GO:0016045	1	0.363255	CD1D
Positive regulation of blood circulation (GO:1903524)	http://amigo.geneontology.org/cgi-bin/amigo/term_details?term=GO:1903524	3	0.187326	AVPR1B,F2R,HTR2A
Cellular response to hypoxia (GO:0071456)	http://amigo.geneontology.org/cgi-bin/amigo/term_details?term=GO:0071456	8	0.0024109	BACH1,HIF3A,NDNF,NDRG1,PPARGC1A,RGCC,RORA,TBL2
Negative regulation of hemostasis and negative regulation of blood coagulation (GO:1900047)	http://amigo.geneontology.org/cgi-bin/amigo/term_details?term=GO:1900047	1	0.699817	PLG
Positive regulation of hemostasis and positive regulation of blood coagulation (GO:1900048)	http://amigo.geneontology.org/cgi-bin/amigo/term_details?term=GO:1900048	3	0.0243865	CD36,F2R,PLG
Regulation of coagulation (GO:0050818)	http://amigo.geneontology.org/cgi-bin/amigo/term_details?term=GO:0050818	4	0.0766035	CD36,F2R,PLG,SCARA5
Negative regulation of coagulation (GO:0050819)	http://amigo.geneontology.org/cgi-bin/amigo/term_details?term=GO:0050819	1	0.719482	PLG
Positive regulation of coagulation (GO:0050820)	http://amigo.geneontology.org/cgi-bin/amigo/term_details?term=GO:0050820	3	0.0287088	CD36,F2R,PLG
Positive regulation of response to wounding (GO:1903036)	http://amigo.geneontology.org/cgi-bin/amigo/term_details?term=GO:1903036	6	0.0462363	CD36,F2R,FCER1A,LBP,PLG,WNT5A
Regulation of wound healing (GO:0061041)	http://amigo.geneontology.org/cgi-bin/amigo/term_details?term=GO:0061041	7	0.00691692	APCS,CD109,CD36,F2R,FGF2,PLG,SCARA5
Negative regulation of wound healing (GO:0061045)	http://amigo.geneontology.org/cgi-bin/amigo/term_details?term=GO:0061045	4	0.0352645	APCS,CD109,FGF2,PLG
Positive regulation of wound healing (GO:0090303)	http://amigo.geneontology.org/cgi-bin/amigo/term_details?term=GO:0090303	3	0.0832994	CD36,F2R,PLG
Cellular response to heat (GO:0034605)	http://amigo.geneontology.org/cgi-bin/amigo/term_details?term=GO:0034605	4	0.128629	ARPP21,NUP35,SCARA5,STAC
Heat generation (GO:0031649)	http://amigo.geneontology.org/cgi-bin/amigo/term_details?term=GO:0031649	1	0.391221	ARRDC3
Temperature homeostasis (GO:0001659)	http://amigo.geneontology.org/cgi-bin/amigo/term_details?term=GO:0001659	7	3.42682e-05	ARRDC3,DRD2,FOXO1,HTR2A,MC3R,NOX3,PPARGC1A
Sensory perception of taste (GO:0050909)	http://amigo.geneontology.org/cgi-bin/amigo/term_details?term=GO:0050909	3	0.176946	CD36,GNAT3,P2RX3
Sensory perception of bitter taste (GO:0050913)	http://amigo.geneontology.org/cgi-bin/amigo/term_details?term=GO:0050913	1	0.688825	GNAT3
f

## Sheet: GSEA_Capra_aegagrus
Additional File 5: Supplementary Excel Table
Summary of the results of the Gene set enrichment analysis for each of the 10 goat populations including the entire group, Saanen group and the Boer group
The "Gene Ontology Category" column indicates functional enrichment terms related to candidate selected genes.
"Pathway Reference" indicates the reference address for the corresponding term, and "No. of Related Genes" indicates the number of candidate selected genes enriched in the corresponding term.
The "P-value" column indicates the statistical significance of the corresponding term with enriched genes, and the "Selected Genes" column indicates the names of enriched genes.
Table. Results of Gene-set enrichment analysis when comparing Korean indigenous goat to Capra aegagrus.
Gene Ontology Category	Pathway Reference	No. of Related Genes	P-value	Selected Genes
KEGG Pathwaty
Salmonella infection	http://www.genome.jp/dbget-bin/www_bget?path:hsa05132	3	0.0564329	IFNGR2,MAPK8,RHOG
Taste transduction	http://www.genome.jp/dbget-bin/www_bget?path:hsa04742	1	0.479374	GNAT3
Dilated cardiomyopathy	http://www.genome.jp/dbget-bin/www_bget?path:hsa05414	4	0.0190863	ITGB6,ITGB8,SGCD,TTN
Hypertrophic cardiomyopathy (HCM)	http://www.genome.jp/dbget-bin/www_bget?path:hsa05410	4	0.0165936	ITGB6,ITGB8,SGCD,TTN
Arrhythmogenic right ventricular cardiomyopathy (ARVC)	http://www.genome.jp/dbget-bin/www_bget?path:hsa05412	3	0.0515527	ITGB6,ITGB8,SGCD
MAPK signaling pathway	http://www.genome.jp/dbget-bin/www_bget?path:hsa04010	12	0.0010688	DUSP1,DUSP6,FGF10,FGF12,IR1R2,IR1R1,MAPK8,MAPT,PDGFRA,PPP3CA,PRKCA,SOS2
HIF-1 signaling pathway	http://www.genome.jp/dbget-bin/www_bget?path:hsa04066	6	0.0110741	GAPDH,IFNGR2,IGF1,PDHA2,PLCG2,PRKCA
Jak-STAT signaling pathway	http://www.genome.jp/dbget-bin/www_bget?path:hsa04630	5	0.0194484	IFNAR1,IFNGR2,IL10RB,LEPR,SOS2
Toxoplasmosis	http://www.genome.jp/dbget-bin/www_bget?path:hsa05145	5	0.00970397	IFNGR2,IL10RB,LAMB3,LAMC1,MAPK8
Gene Ontology Biological Process
Positive regulation of defense response to virus by host (GO:0002230)	http://amigo.geneontology.org/cgi-bin/amigo/term_details?term=GO:0002230	2	0.509484	MB21D1,SLC35B3
Regulation of defense response to virus by host (GO:0050691)	http://amigo.geneontology.org/cgi-bin/amigo/term_details?term=GO:0050691	2	0.555812	MB21D1,SLC35B3
Positive regulation of blood circulation (GO:1903524)	http://amigo.geneontology.org/cgi-bin/amigo/term_details?term=GO:1903524	1	0.918948	RGS2
Cellular response to hypoxia (GO:0071456)	http://amigo.geneontology.org/cgi-bin/amigo/term_details?term=GO:0071456	6	0.0119539	HIPK2,NDNF,NDRG1,PPARGC1A,RGCC,TBL2
Regulation of platelet activation (GO:0010543)	http://amigo.geneontology.org/cgi-bin/amigo/term_details?term=GO:0010543	2	0.109372	PDGFRA,PRKCA
Negative regulation of hemostasis and negative regulation of blood coagulation (GO:1900047)	http://amigo.geneontology.org/cgi-bin/amigo/term_details?term=GO:1900047	2	0.219336	KLKB1,PDGFRA
Positive regulation of hemostasis and positive regulation of blood coagulation (GO:1900048)	http://amigo.geneontology.org/cgi-bin/amigo/term_details?term=GO:1900048	1	0.443941	CD36
Regulation of coagulation (GO:0050818)	http://amigo.geneontology.org/cgi-bin/amigo/term_details?term=GO:0050818	7	0.000858103	CD36,KLKB1,PDGFRA,PRKCA,PSEN1,SCARA5,STAB2
Negative regulation of coagulation (GO:0050819)	http://amigo.geneontology.org/cgi-bin/amigo/term_details?term=GO:0050819	2	0.227636	KLKB1,PDGFRA
Positive regulation of coagulation (GO:0050820)	http://amigo.geneontology.org/cgi-bin/amigo/term_details?term=GO:0050820	2	0.115102	CD36,PSEN1
Positive regulation of response to wounding (GO:1903036)	http://amigo.geneontology.org/cgi-bin/amigo/term_details?term=GO:1903036	4	0.132793	CD36,KLKB1,NPY5R,PRKCA
Regulation of wound healing (GO:0061041)	http://amigo.geneontology.org/cgi-bin/amigo/term_details?term=GO:0061041	6	0.0102683	CD36,KLKB1,PDGFRA,PRKCA,SCARA5,STAB2
Negative regulation of wound healing (GO:0061045)	http://amigo.geneontology.org/cgi-bin/amigo/term_details?term=GO:0061045	2	0.276353	KLKB1,PDGFRA
Positive regulation of wound healing (GO:0090303)	http://amigo.geneontology.org/cgi-bin/amigo/term_details?term=GO:0090303	1	0.673731	CD36
Cellular response to heat (GO:0034605)	http://amigo.geneontology.org/cgi-bin/amigo/term_details?term=GO:0034605	3	0.198534	NUP35,NUP98,SCARA5
Temperature homeostasis (GO:0001659)	http://amigo.geneontology.org/cgi-bin/amigo/term_details?term=GO:0001659	1	0.583876	PPARGC1A
Sensory perception of taste (GO:0050909)	http://amigo.geneontology.org/cgi-bin/amigo/term_details?term=GO:0050909	2	0.33002	CD36,GNAT3
Sensory perception of bitter taste (GO:0050913)	http://amigo.geneontology.org/cgi-bin/amigo/term_details?term=GO:0050913	1	0.654199	GNAT3

## Sheet: GSEA_Korean_CrossBred
Additional File 5: Supplementary Excel Table
Summary of the results of the Gene set enrichment analysis for each of the 10 goat populations including the entire group, Saanen group and the Boer group
The "Gene Ontology Category" column indicates functional enrichment terms related to candidate selected genes.
"Pathway Reference" indicates the reference address for the corresponding term, and "No. of Related Genes" indicates the number of candidate selected genes enriched in the corresponding term.
The "P-value" column indicates the statistical significance of the corresponding term with enriched genes, and the "Selected Genes" column indicates the names of enriched genes.
Table. Results of Gene-set enrichment analysis when comparing Korean indigenous goat to Korean Crossbred
Gene Ontology Category	Pathway Reference	No. of Related Genes	P-value	Selected Genes
KEGG Pathwaty
Salmonella infection	http://www.genome.jp/dbget-bin/www_bget?path:hsa05132	2	0.275327	LBP,NFKB1
Taste transduction	http://www.genome.jp/dbget-bin/www_bget?path:hsa04742	1	0.543887	ADCY8
Dilated cardiomyopathy	http://www.genome.jp/dbget-bin/www_bget?path:hsa05414	4	0.0297816	ADCY8,ITGB6,SLC8A1,TTN
Hypertrophic cardiomyopathy (HCM)	http://www.genome.jp/dbget-bin/www_bget?path:hsa05410	3	0.0897821	ITGB6,SLC8A1,TTN
Arrhythmogenic right ventricular cardiomyopathy (ARVC)	http://www.genome.jp/dbget-bin/www_bget?path:hsa05412	2	0.251372	ITGB6,SLC8A1
MAPK signaling pathway	http://www.genome.jp/dbget-bin/www_bget?path:hsa04010	7	0.0181033	CACNA1E,DUSP5,NFKB1,PDGFA,PPP5C,STK3,STK4
HIF-1 signaling pathway	http://www.genome.jp/dbget-bin/www_bget?path:hsa04066	3	0.119747	NFKB1,PIK3R1,PLCG2
Jak-STAT signaling pathway	http://www.genome.jp/dbget-bin/www_bget?path:hsa04630	9	0.000135435	CNTF,IFNAR2,IL21R,IL4R,IL7,PIAS3,PIK3R1,TPO,TSLP
Toxoplasmosis	http://www.genome.jp/dbget-bin/www_bget?path:hsa05145	4	0.05413	LAMB3,LAMC1,NFKB1,PIK3R1
Gene Ontology Biological Process
Positive regulation of defense response to virus by host (GO:0002230)	http://amigo.geneontology.org/cgi-bin/amigo/term_details?term=GO:0002230	3	0.26326	KRT6A,SLC35B3,STOM
Regulation of defense response to virus by host (GO:0050691)	http://amigo.geneontology.org/cgi-bin/amigo/term_details?term=GO:0050691	3	0.293246	KRT6A,SLC35B3,STOM
Cellular response to virus (GO:0098586)	http://amigo.geneontology.org/cgi-bin/amigo/term_details?term=GO:0098586	1	0.55041	LGALS9
Detection of molecule of bacterial origin (GO:0032490)	http://amigo.geneontology.org/cgi-bin/amigo/term_details?term=GO:0032490	1	0.312989	LBP
Positive regulation of blood circulation (GO:1903524)	http://amigo.geneontology.org/cgi-bin/amigo/term_details?term=GO:1903524	2	0.353917	ADRA2A,ICAM1
Cellular response to hypoxia (GO:0071456)	http://amigo.geneontology.org/cgi-bin/amigo/term_details?term=GO:0071456	6	0.0119932	HIF3A,ICAM1,NOTCH1,RORA,SLC8A1,TBL2
Regulation of platelet activation (GO:0010543)	http://amigo.geneontology.org/cgi-bin/amigo/term_details?term=GO:0010543	1	0.449724	PDGFA
Negative regulation of hemostasis and negative regulation of blood coagulation (GO:1900047)	http://amigo.geneontology.org/cgi-bin/amigo/term_details?term=GO:1900047	2	0.240092	APOH,PDGFA
Positive regulation of hemostasis and positive regulation of blood coagulation (GO:1900048)	http://amigo.geneontology.org/cgi-bin/amigo/term_details?term=GO:1900048	1	0.438859	APOH
Regulation of coagulation (GO:0050818)	http://amigo.geneontology.org/cgi-bin/amigo/term_details?term=GO:0050818	3	0.155011	APOH,PDGFA,SCARA5
Negative regulation of coagulation (GO:0050819)	http://amigo.geneontology.org/cgi-bin/amigo/term_details?term=GO:0050819	2	0.255859	APOH,PDGFA
Positive regulation of coagulation (GO:0050820)	http://amigo.geneontology.org/cgi-bin/amigo/term_details?term=GO:0050820	1	0.460771	APOH
Positive regulation of response to wounding (GO:1903036)	http://amigo.geneontology.org/cgi-bin/amigo/term_details?term=GO:1903036	5	0.0569914	ADRA2A,APOH,HOPX,LBP,PTGER4
Regulation of wound healing (GO:0061041)	http://amigo.geneontology.org/cgi-bin/amigo/term_details?term=GO:0061041	6	0.0105199	ADRA2A,APOH,CD109,HOPX,PDGFA,SCARA5
Negative regulation of wound healing (GO:0061045)	http://amigo.geneontology.org/cgi-bin/amigo/term_details?term=GO:0061045	3	0.0856993	APOH,CD109,PDGFA
Positive regulation of wound healing (GO:0090303)	http://amigo.geneontology.org/cgi-bin/amigo/term_details?term=GO:0090303	3	0.0618843	ADRA2A,APOH,HOPX
Cellular response to heat (GO:0034605)	http://amigo.geneontology.org/cgi-bin/amigo/term_details?term=GO:0034605	4	0.0756791	ARPP21,NUP210,NUP35,SCARA5

## Sheet: GSEA_Entire_Boer_group
Additional File 5: Supplementary Excel Table
Summary of the results of the Gene set enrichment analysis for each of the 10 goat populations including the entire group, Saanen group and the Boer group
The "Gene Ontology Category" column indicates functional enrichment terms related to candidate selected genes.
"Pathway Reference" indicates the reference address for the corresponding term, and "No. of Related Genes" indicates the number of candidate selected genes enriched in the corresponding term.
The "P-value" column indicates the statistical significance of the corresponding term with enriched genes, and the "Selected Genes" column indicates the names of enriched genes.
Table. Results of Gene-set enrichment analysis when comparing Korean indigenous goat to entire Boer population.
Gene Ontology Category	Pathway Reference	No. of Related Genes	P-value	Selected Genes
KEGG Pathwaty
Salmonella infection	http://www.genome.jp/dbget-bin/www_bget?path:hsa05132	4	0.0189146	DYNC1LI1,DYNC2H1,LBP,RHOG
Taste transduction	http://www.genome.jp/dbget-bin/www_bget?path:hsa04742	1	0.589392	ADCY8
Dilated cardiomyopathy	http://www.genome.jp/dbget-bin/www_bget?path:hsa05414	7	0.000225747	ADCY2,ADCY8,CACNG1,ITGA6,ITGA9,ITGB6,TTN
Hypertrophic cardiomyopathy (HCM)	http://www.genome.jp/dbget-bin/www_bget?path:hsa05410	5	0.00472671	CACNG1,ITGA6,ITGA9,ITGB6,TTN
Arrhythmogenic right ventricular cardiomyopathy (ARVC)	http://www.genome.jp/dbget-bin/www_bget?path:hsa05412	4	0.015775	CACNG1,ITGA6,ITGA9,ITGB6
MAPK signaling pathway	http://www.genome.jp/dbget-bin/www_bget?path:hsa04010	7	0.0183487	CACNG1,CRK,FGFR1,PLA2G4A,PPP5C,PRKCA,RELB
HIF-1 signaling pathway	http://www.genome.jp/dbget-bin/www_bget?path:hsa04066	3	0.126821	HK1,HKDC1,PRKCA
Jak-STAT signaling pathway	http://www.genome.jp/dbget-bin/www_bget?path:hsa04630	2	0.574909	JAK2,LEPR
Toxoplasmosis	http://www.genome.jp/dbget-bin/www_bget?path:hsa05145	4	0.0559025	GNAI1,ITGA6,JAK2,LAMC1
Gene Ontology Biological Process
Negative regulation of defense response to virus (GO:0050687)	http://amigo.geneontology.org/cgi-bin/amigo/term_details?term=GO:0050687	1	0.407802	ITCH
Detection of molecule of bacterial origin (GO:0032490)	http://amigo.geneontology.org/cgi-bin/amigo/term_details?term=GO:0032490	1	0.323436	LBP
Detection of bacterium (GO:0016045)	http://amigo.geneontology.org/cgi-bin/amigo/term_details?term=GO:0016045	1	0.376909	CD1D
Positive regulation of blood circulation (GO:1903524)	http://amigo.geneontology.org/cgi-bin/amigo/term_details?term=GO:1903524	1	0.954378	ICAM1
Cellular response to hypoxia (GO:0071456)	http://amigo.geneontology.org/cgi-bin/amigo/term_details?term=GO:0071456	9	0.000170171	BACH1,HIF3A,ICAM1,KCNK2,NOTCH1,PPARGC1A,RORA,SLC8A3,TBL2
Regulation of platelet activation (GO:0010543)	http://amigo.geneontology.org/cgi-bin/amigo/term_details?term=GO:0010543	1	0.48139	PRKCA
Negative regulation of hemostasis and negative regulation of blood coagulation (GO:1900047)	http://amigo.geneontology.org/cgi-bin/amigo/term_details?term=GO:1900047	1	0.699623	APOH
Positive regulation of hemostasis and positive regulation of blood coagulation (GO:1900048)	http://amigo.geneontology.org/cgi-bin/amigo/term_details?term=GO:1900048	1	0.469222	APOH
Regulation of coagulation (GO:0050818)	http://amigo.geneontology.org/cgi-bin/amigo/term_details?term=GO:0050818	4	0.0532301	APOH,PRKCA,PSEN1,VAV2
Negative regulation of coagulation (GO:0050819)	http://amigo.geneontology.org/cgi-bin/amigo/term_details?term=GO:0050819	1	0.720828	APOH
Positive regulation of coagulation (GO:0050820)	http://amigo.geneontology.org/cgi-bin/amigo/term_details?term=GO:0050820	2	0.123433	APOH,PSEN1
Positive regulation of response to wounding (GO:1903036)	http://amigo.geneontology.org/cgi-bin/amigo/term_details?term=GO:1903036	7	0.0061666	APOH,JAK2,LBP,NPY5R,PRKCA,TAC1,WNT5A
Regulation of wound healing (GO:0061041)	http://amigo.geneontology.org/cgi-bin/amigo/term_details?term=GO:0061041	3	0.291707	APOH,PRKCA,VAV2
Negative regulation of wound healing (GO:0061045)	http://amigo.geneontology.org/cgi-bin/amigo/term_details?term=GO:0061045	1	0.806392	APOH
Positive regulation of wound healing (GO:0090303)	http://amigo.geneontology.org/cgi-bin/amigo/term_details?term=GO:0090303	1	0.711058	APOH
Cellular response to heat (GO:0034605)	http://amigo.geneontology.org/cgi-bin/amigo/term_details?term=GO:0034605	4	0.087708	ARPP21,NUP210,RPA1,STAC
Temperature homeostasis (GO:0001659)	http://amigo.geneontology.org/cgi-bin/amigo/term_details?term=GO:0001659	3	0.0469421	DRD2,MC3R,PPARGC1A

## Sheet: GSEA_Korean_Boer
Additional File 5: Supplementary Excel Table
Summary of the results of the Gene set enrichment analysis for each of the 10 goat populations including the entire group, Saanen group and the Boer group
The "Gene Ontology Category" column indicates functional enrichment terms related to candidate selected genes.
"Pathway Reference" indicates the reference address for the corresponding term, and "No. of Related Genes" indicates the number of candidate selected genes enriched in the corresponding term.
The "P-value" column indicates the statistical significance of the corresponding term with enriched genes, and the "Selected Genes" column indicates the names of enriched genes.
Table. Results of Gene-set enrichment analysis when comparing Korean indigenous goat to Korean Boer.
Gene Ontology Category	Pathway Reference	No. of Related Genes	P-value	Selected Genes
KEGG Pathwaty
Salmonella infection	http://www.genome.jp/dbget-bin/www_bget?path:hsa05132	5	0.0370445	CASP1,DYNC1LI1,LBP,PFN2,RHOG
Taste transduction	http://www.genome.jp/dbget-bin/www_bget?path:hsa04742	2	0.389553	GNG13,PDE1A
Dilated cardiomyopathy	http://www.genome.jp/dbget-bin/www_bget?path:hsa05414	8	0.00140592	ADCY2,CACNG4,CACNG5,ITGA4,ITGA6,ITGA9,RYR2,SGCD
Hypertrophic cardiomyopathy (HCM)	http://www.genome.jp/dbget-bin/www_bget?path:hsa05410	7	0.00412237	CACNG4,CACNG5,ITGA4,ITGA6,ITGA9,RYR2,SGCD
Arrhythmogenic right ventricular cardiomyopathy (ARVC)	http://www.genome.jp/dbget-bin/www_bget?path:hsa05412	8	0.00053503	CACNG4,CACNG5,CTNNA2,ITGA4,ITGA6,ITGA9,RYR2,SGCD
MAPK signaling pathway	http://www.genome.jp/dbget-bin/www_bget?path:hsa04010	16	8.55475e-05	ARRB1,BDNF,CACNG4,CACNG5,CRKL,DUSP6,FGF11,FGF2,MAP3K7,PPM1A,PPP3CA,PPP3R1,PPP5C,PRKCA,RELB,TAOK1
HIF-1 signaling pathway	http://www.genome.jp/dbget-bin/www_bget?path:hsa04066	4	0.178189	EGLN3,EIF4E,PDHA2,PRKCA
Jak-STAT signaling pathway	http://www.genome.jp/dbget-bin/www_bget?path:hsa04630	8	0.0158128	IL12RB1,LEP,LEPR,OSMR,SPRED1,SPRED2,SPRY2,TSLP
Toxoplasmosis	http://www.genome.jp/dbget-bin/www_bget?path:hsa05145	7	0.0144475	CD40,ITGA6,LAMA3,LAMB3,LAMC1,MAP3K7,PPIF
Gene Ontology Biological Process
Positive regulation of defense response to virus by host (GO:0002230)	http://amigo.geneontology.org/cgi-bin/amigo/term_details?term=GO:0002230	4	0.275832	ASB2,IL12RB1,PDK4,SCN1A
Regulation of defense response to virus by host (GO:0050691)	http://amigo.geneontology.org/cgi-bin/amigo/term_details?term=GO:0050691	4	0.322251	ASB2,IL12RB1,PDK4,SCN1A
Cellular response to virus (GO:0098586)	http://amigo.geneontology.org/cgi-bin/amigo/term_details?term=GO:0098586	1	0.672497	PUM2
Detection of molecule of bacterial origin (GO:0032490)	http://amigo.geneontology.org/cgi-bin/amigo/term_details?term=GO:0032490	1	0.337223	LBP
Positive regulation of blood circulation (GO:1903524)	http://amigo.geneontology.org/cgi-bin/amigo/term_details?term=GO:1903524	3	0.288844	AVPR1A,RYR2,TACR3
Cellular response to hypoxia (GO:0071456)	http://amigo.geneontology.org/cgi-bin/amigo/term_details?term=GO:0071456	12	5.78347e-05	BACH1,DRD1,EGLN3,HIF3A,NOTCH1,PLAU,PPARGC1A,PTN,RORA,SFRP1,TBL2,TWIST1
Regulation of platelet activation (GO:0010543)	http://amigo.geneontology.org/cgi-bin/amigo/term_details?term=GO:0010543	2	0.172421	PRKCA,PRKG1
Negative regulation of hemostasis and negative regulation of blood coagulation (GO:1900047)	http://amigo.geneontology.org/cgi-bin/amigo/term_details?term=GO:1900047	4	0.0361229	APOH,PLAU,PRKG1,TMPRSS6
Positive regulation of hemostasis and positive regulation of blood coagulation (GO:1900048)	http://amigo.geneontology.org/cgi-bin/amigo/term_details?term=GO:1900048	1	0.526215	APOH
Regulation of coagulation (GO:0050818)	http://amigo.geneontology.org/cgi-bin/amigo/term_details?term=GO:0050818	7	0.00466221	APOH,FAM46A,PLAU,PRKCA,PRKG1,PSEN1,TMPRSS6
Negative regulation of coagulation (GO:0050819)	http://amigo.geneontology.org/cgi-bin/amigo/term_details?term=GO:0050819	4	0.0402219	APOH,PLAU,PRKG1,TMPRSS6
Positive regulation of coagulation (GO:0050820)	http://amigo.geneontology.org/cgi-bin/amigo/term_details?term=GO:0050820	2	0.180381	APOH,PSEN1
Regulation of wound healing (GO:0061041)	http://amigo.geneontology.org/cgi-bin/amigo/term_details?term=GO:0061041	9	0.00206817	APOH,CD109,FAM46A,FGF2,PLAU,PRKCA,PRKG1,TMPRSS6,VEGFB
Negative regulation of wound healing (GO:0061045)	http://amigo.geneontology.org/cgi-bin/amigo/term_details?term=GO:0061045	6	0.00437238	APOH,CD109,FGF2,PLAU,PRKG1,TMPRSS6
Positive regulation of wound healing (GO:0090303)	http://amigo.geneontology.org/cgi-bin/amigo/term_details?term=GO:0090303	2	0.353853	APOH,VEGFB
Cellular response to heat (GO:0034605)	http://amigo.geneontology.org/cgi-bin/amigo/term_details?term=GO:0034605	6	0.038136	ARPP21,MYOF,NUP210,NUPL2,STAC,XYLT1
Heat generation (GO:0031649)	http://amigo.geneontology.org/cgi-bin/amigo/term_details?term=GO:0031649	1	0.449554	EDNRB
Temperature homeostasis (GO:0001659)	http://amigo.geneontology.org/cgi-bin/amigo/term_details?term=GO:0001659	5	0.00467633	DRD1,DRD2,EDNRB,FOXO1,PPARGC1A
Sensory perception of taste (GO:0050909)	http://amigo.geneontology.org/cgi-bin/amigo/term_details?term=GO:0050909	2	0.542817	GNG13,RET
Sensory perception of bitter taste (GO:0050913)	http://amigo.geneontology.org/cgi-bin/amigo/term_details?term=GO:0050913	1	0.783936	RET

## Sheet: GSEA_Entire_Saanen_group
Additional File 5: Supplementary Excel Table
Summary of the results of the Gene set enrichment analysis for each of the 10 goat populations including the entire group, Saanen group and the Boer group
The "Gene Ontology Category" column indicates functional enrichment terms related to candidate selected genes.
"Pathway Reference" indicates the reference address for the corresponding term, and "No. of Related Genes" indicates the number of candidate selected genes enriched in the corresponding term.
The "P-value" column indicates the statistical significance of the corresponding term with enriched genes, and the "Selected Genes" column indicates the names of enriched genes.
Table. Results of Gene-set enrichment analysis when comparing Korean indigenous goat to entire Saanen population.
Gene Ontology Category	Pathway Reference	No. of Related Genes	P-value	Selected Genes
KEGG Pathwaty
Salmonella infection	http://www.genome.jp/dbget-bin/www_bget?path:hsa05132	4	0.0203378	CASP1,DYNC2H1,PFN2,RHOG
Taste transduction	http://www.genome.jp/dbget-bin/www_bget?path:hsa04742	2	0.165914	ADCY8,GNAT3
Dilated cardiomyopathy	http://www.genome.jp/dbget-bin/www_bget?path:hsa05414	7	0.000291697	ADCY3,ADCY8,ITGA9,ITGB1,PLN,SGCD,TTN
Hypertrophic cardiomyopathy (HCM)	http://www.genome.jp/dbget-bin/www_bget?path:hsa05410	4	0.0222435	ITGA9,ITGB1,SGCD,TTN
Arrhythmogenic right ventricular cardiomyopathy (ARVC)	http://www.genome.jp/dbget-bin/www_bget?path:hsa05412	4	0.0166127	CTNNB1,ITGA9,ITGB1,SGCD
MAPK signaling pathway	http://www.genome.jp/dbget-bin/www_bget?path:hsa04010	3	0.453696	CACNA1E,MRAS,PPP5C
HIF-1 signaling pathway	http://www.genome.jp/dbget-bin/www_bget?path:hsa04066	3	0.109891	PDHA2,PLCG2,TFRC
Jak-STAT signaling pathway	http://www.genome.jp/dbget-bin/www_bget?path:hsa04630	1	0.92827	CNTF
Toxoplasmosis	http://www.genome.jp/dbget-bin/www_bget?path:hsa05145	3	0.149509	ITGB1,LAMB3,LAMC1
Gene Ontology Biological Process
Detection of molecule of bacterial origin (GO:0032490)	http://amigo.geneontology.org/cgi-bin/amigo/term_details?term=GO:0032490	1	0.322765	SCARB1
Cellular response to hypoxia (GO:0071456)	http://amigo.geneontology.org/cgi-bin/amigo/term_details?term=GO:0071456	4	0.101726	HIF3A,NDRG1,RORA,TBL2
Positive regulation of hemostasis and positive regulation of blood coagulation (GO:1900048)	http://amigo.geneontology.org/cgi-bin/amigo/term_details?term=GO:1900048	1	0.450403	CD36
Regulation of coagulation (GO:0050818)	http://amigo.geneontology.org/cgi-bin/amigo/term_details?term=GO:0050818	2	0.387237	CD36,SCARA5
Positive regulation of coagulation (GO:0050820)	http://amigo.geneontology.org/cgi-bin/amigo/term_details?term=GO:0050820	1	0.468556	CD36
Positive regulation of response to wounding (GO:1903036)	http://amigo.geneontology.org/cgi-bin/amigo/term_details?term=GO:1903036	2	0.63657	CD36,NPY5R
Regulation of wound healing (GO:0061041)	http://amigo.geneontology.org/cgi-bin/amigo/term_details?term=GO:0061041	2	0.524159	CD36,SCARA5
Positive regulation of wound healing (GO:0090303)	http://amigo.geneontology.org/cgi-bin/amigo/term_details?term=GO:0090303	1	0.662033	CD36
Cellular response to heat (GO:0034605)	http://amigo.geneontology.org/cgi-bin/amigo/term_details?term=GO:0034605	3	0.221181	ARPP21,SCARA5,STAC
Sensory perception of taste (GO:0050909)	http://amigo.geneontology.org/cgi-bin/amigo/term_details?term=GO:0050909	3	0.121577	CD36,GNAT3,P2RX3
Sensory perception of bitter taste (GO:0050913)	http://amigo.geneontology.org/cgi-bin/amigo/term_details?term=GO:0050913	1	0.642213	GNAT3

## Sheet: GSEA_Korean_Saanen
Additional File 5: Supplementary Excel Table
Summary of the results of the Gene set enrichment analysis for each of the 10 goat populations including the entire group, Saanen group and the Boer group
The "Gene Ontology Category" column indicates functional enrichment terms related to candidate selected genes.
"Pathway Reference" indicates the reference address for the corresponding term, and "No. of Related Genes" indicates the number of candidate selected genes enriched in the corresponding term.
The "P-value" column indicates the statistical significance of the corresponding term with enriched genes, and the "Selected Genes" column indicates the names of enriched genes.
Table. Results of Gene-set enrichment analysis when comparing Korean indigenous goat to Korean Saanen.
Gene Ontology Category	Pathway Reference	No. of Related Genes	P-value	Selected Genes
KEGG Pathwaty
Salmonella infection	http://www.genome.jp/dbget-bin/www_bget?path:hsa05132	4	0.0169574	CASP1,DYNC2H1,PFN2,RHOG
Taste transduction	http://www.genome.jp/dbget-bin/www_bget?path:hsa04742	2	0.146731	ADCY8,GNAT3
Dilated cardiomyopathy	http://www.genome.jp/dbget-bin/www_bget?path:hsa05414	5	0.00507042	ADCY8,ITGA9,ITGB6,SGCD,TTN
Hypertrophic cardiomyopathy (HCM)	http://www.genome.jp/dbget-bin/www_bget?path:hsa05410	4	0.019863	ITGA9,ITGB6,SGCD,TTN
Arrhythmogenic right ventricular cardiomyopathy (ARVC)	http://www.genome.jp/dbget-bin/www_bget?path:hsa05412	5	0.00329524	CTNNA2,CTNNB1,ITGA9,ITGB6,SGCD
MAPK signaling pathway	http://www.genome.jp/dbget-bin/www_bget?path:hsa04010	5	0.101362	CACNA1E,CRK,MRAS,PPP5C,PRKCA
HIF-1 signaling pathway	http://www.genome.jp/dbget-bin/www_bget?path:hsa04066	6	0.00197676	IGF1R,PDHA2,PDK1,PIK3R1,PLCG2,PRKCA
Jak-STAT signaling pathway	http://www.genome.jp/dbget-bin/www_bget?path:hsa04630	2	0.46531	CNTF,PIK3R1
Toxoplasmosis	http://www.genome.jp/dbget-bin/www_bget?path:hsa05145	3	0.135159	LAMB3,LAMC1,PIK3R1
Gene Ontology Biological Process
Positive regulation of defense response to virus by host (GO:0002230)	http://amigo.geneontology.org/cgi-bin/amigo/term_details?term=GO:0002230	1	0.989979	DPF3
Regulation of defense response to virus by host (GO:0050691)	http://amigo.geneontology.org/cgi-bin/amigo/term_details?term=GO:0050691	1	0.989979	DPF3
Detection of molecule of bacterial origin (GO:0032490)	http://amigo.geneontology.org/cgi-bin/amigo/term_details?term=GO:0032490	1	0.314856	SCARB1
Detection of bacterium (GO:0016045)	http://amigo.geneontology.org/cgi-bin/amigo/term_details?term=GO:0016045	1	0.368958	CD1D
Cellular response to hypoxia (GO:0071456)	http://amigo.geneontology.org/cgi-bin/amigo/term_details?term=GO:0071456	3	0.286868	HIF3A,PDK1,SLC8A3
Regulation of platelet activation (GO:0010543)	http://amigo.geneontology.org/cgi-bin/amigo/term_details?term=GO:0010543	1	0.45297	PRKCA
Positive regulation of hemostasis and positive regulation of blood coagulation (GO:1900048)	http://amigo.geneontology.org/cgi-bin/amigo/term_details?term=GO:1900048	1	0.440831	CD36
Regulation of coagulation (GO:0050818)	http://amigo.geneontology.org/cgi-bin/amigo/term_details?term=GO:0050818	4	0.0460774	CD36,PRKCA,PSEN1,SCARA5
Positive regulation of coagulation (GO:0050820)	http://amigo.geneontology.org/cgi-bin/amigo/term_details?term=GO:0050820	2	0.120376	CD36,PSEN1
Positive regulation of response to wounding (GO:1903036)	http://amigo.geneontology.org/cgi-bin/amigo/term_details?term=GO:1903036	5	0.0544201	CD36,CNR1,NPY5R,PRKCA,RREB1
Regulation of wound healing (GO:0061041)	http://amigo.geneontology.org/cgi-bin/amigo/term_details?term=GO:0061041	4	0.0984978	CD36,PRKCA,RREB1,SCARA5
Positive regulation of wound healing (GO:0090303)	http://amigo.geneontology.org/cgi-bin/amigo/term_details?term=GO:0090303	2	0.248479	CD36,RREB1
Cellular response to heat (GO:0034605)	http://amigo.geneontology.org/cgi-bin/amigo/term_details?term=GO:0034605	6	0.00636897	ARPP21,NUP35,RPA1,SCARA5,STAC,YWHAE
Heat generation (GO:0031649)	http://amigo.geneontology.org/cgi-bin/amigo/term_details?term=GO:0031649	1	0.388156	CNR1
Temperature homeostasis (GO:0001659)	http://amigo.geneontology.org/cgi-bin/amigo/term_details?term=GO:0001659	2	0.196105	CNR1,FTO
Sensory perception of taste (GO:0050909)	http://amigo.geneontology.org/cgi-bin/amigo/term_details?term=GO:0050909	3	0.127531	CD36,GNAT3,P2RX3
Sensory perception of bitter taste (GO:0050913)	http://amigo.geneontology.org/cgi-bin/amigo/term_details?term=GO:0050913	1	0.638743	GNAT3

## Sheet: GSEA_Anglo_Nubian
Additional File 5: Supplementary Excel Table
Summary of the results of the Gene set enrichment analysis for each of the 10 goat populations including the entire group, Saanen group and the Boer group
The "Gene Ontology Category" column indicates functional enrichment terms related to candidate selected genes.
"Pathway Reference" indicates the reference address for the corresponding term, and "No. of Related Genes" indicates the number of candidate selected genes enriched in the corresponding term.
The "P-value" column indicates the statistical significance of the corresponding term with enriched genes, and the "Selected Genes" column indicates the names of enriched genes.
Table. Results of Gene-set enrichment analysis when comparing Korean indigenous goat to Anglo Nubian.
Gene Ontology Category	Pathway Reference	No. of Related Genes	P-value	Selected Genes
KEGG Pathwaty
Salmonella infection	http://www.genome.jp/dbget-bin/www_bget?path:hsa05132	4	0.0242822	CASP1,DYNC1LI1,MAPK10,PFN2
Taste transduction	http://www.genome.jp/dbget-bin/www_bget?path:hsa04742	2	0.164281	ADCY8,PRKACB
Dilated cardiomyopathy	http://www.genome.jp/dbget-bin/www_bget?path:hsa05414	7	0.000298076	ADCY8,CACNA2D1,ITGB1,ITGB6,ITGB8,LAMA2,PRKACB
Hypertrophic cardiomyopathy (HCM)	http://www.genome.jp/dbget-bin/www_bget?path:hsa05410	5	0.00670781	CACNA2D1,ITGB1,ITGB6,ITGB8,LAMA2
Arrhythmogenic right ventricular cardiomyopathy (ARVC)	http://www.genome.jp/dbget-bin/www_bget?path:hsa05412	7	0.000133998	CACNA2D1,CTNNA2,CTNNB1,ITGB1,ITGB6,ITGB8,LAMA2
MAPK signaling pathway	http://www.genome.jp/dbget-bin/www_bget?path:hsa04010	12	7.7835e-05	CACNA1E,CACNA2D1,FGF4,MAP3K7,MAPK10,MAPT,MEF2C,MRAS,MYC,PDGFRA,PPP3CA,PRKACB
HIF-1 signaling pathway	http://www.genome.jp/dbget-bin/www_bget?path:hsa04066	3	0.124308	GAPDH,PDK1,PLCG2
Jak-STAT signaling pathway	http://www.genome.jp/dbget-bin/www_bget?path:hsa04630	3	0.253643	MYC,SPRY2,TSLP
Toxoplasmosis	http://www.genome.jp/dbget-bin/www_bget?path:hsa05145	7	0.00100078	ALOX5,ITGB1,LAMA2,LAMB3,MAP3K7,MAPK10,NFKBIA
Gene Ontology Biological Process
Positive regulation of defense response to virus by host (GO:0002230)	http://amigo.geneontology.org/cgi-bin/amigo/term_details?term=GO:0002230	4	0.126783	FANCL,MDH1,MTSS1,TEAD4
Regulation of defense response to virus by host (GO:0050691)	http://amigo.geneontology.org/cgi-bin/amigo/term_details?term=GO:0050691	4	0.152305	FANCL,MDH1,MTSS1,TEAD4
Negative regulation of defense response to virus (GO:0050687)	http://amigo.geneontology.org/cgi-bin/amigo/term_details?term=GO:0050687	1	0.410468	HTRA1
Positive regulation of blood circulation (GO:1903524)	http://amigo.geneontology.org/cgi-bin/amigo/term_details?term=GO:1903524	4	0.0516054	ALOX5,FGG,PTPRM,SCN5A
Cellular response to hypoxia (GO:0071456)	http://amigo.geneontology.org/cgi-bin/amigo/term_details?term=GO:0071456	4	0.147896	CITED2,CPEB2,PDK1,SLC8A3
Regulation of platelet activation (GO:0010543)	http://amigo.geneontology.org/cgi-bin/amigo/term_details?term=GO:0010543	1	0.483217	PDGFRA
Negative regulation of hemostasis and negative regulation of blood coagulation (GO:1900047)	http://amigo.geneontology.org/cgi-bin/amigo/term_details?term=GO:1900047	2	0.267583	FGG,PDGFRA
Regulation of coagulation (GO:0050818)	http://amigo.geneontology.org/cgi-bin/amigo/term_details?term=GO:0050818	2	0.441379	FGG,PDGFRA
Negative regulation of coagulation (GO:0050819)	http://amigo.geneontology.org/cgi-bin/amigo/term_details?term=GO:0050819	2	0.27808	FGG,PDGFRA
Positive regulation of response to wounding (GO:1903036)	http://amigo.geneontology.org/cgi-bin/amigo/term_details?term=GO:1903036	2	0.775749	CNR1,TAC1
Regulation of wound healing (GO:0061041)	http://amigo.geneontology.org/cgi-bin/amigo/term_details?term=GO:0061041	2	0.623003	FGG,PDGFRA
Negative regulation of wound healing (GO:0061045)	http://amigo.geneontology.org/cgi-bin/amigo/term_details?term=GO:0061045	2	0.323302	FGG,PDGFRA
Cellular response to heat (GO:0034605)	http://amigo.geneontology.org/cgi-bin/amigo/term_details?term=GO:0034605	4	0.102762	ANO1,ARPP21,NUP35,STAC
Heat generation (GO:0031649)	http://amigo.geneontology.org/cgi-bin/amigo/term_details?term=GO:0031649	1	0.410468	CNR1
Temperature homeostasis (GO:0001659)	http://amigo.geneontology.org/cgi-bin/amigo/term_details?term=GO:0001659	2	0.212442	CNR1,DRD2

## Sheet: GSEA_British_Alpine
Additional File 5: Supplementary Excel Table
The summary of Gene-set enrichment analysis for each of the 10 goat populations including the entire Saanen group and the Boer group.
The "Gene Ontology Category" column indicates functional enrichment terms related to candidate selected genes.
"Pathway Reference" indicates the reference address for the corresponding term, and "No. of Related Genes" indicates the number of candidate selected genes enriched in the corresponding term.
The "P-value" column indicates the statistical significance of the corresponding term with enriched genes, and the "Selected Genes" column indicates the names of enriched genes.
Table. Results of Gene-set enrichment analysis when comparing Korean indigenous goat to British Alpine
Gene Ontology Category	Pathway Reference	No. of Related Genes	P-value	Selected Genes
KEGG Pathwaty
Salmonella infection	http://www.genome.jp/dbget-bin/www_bget?path:hsa05132	4	0.021384	CASP1,DYNC1LI1,IFNGR2,NFKB1
Taste transduction	http://www.genome.jp/dbget-bin/www_bget?path:hsa04742	1	0.50339	ADCY8
Dilated cardiomyopathy	http://www.genome.jp/dbget-bin/www_bget?path:hsa05414	2	0.263466	ADCY8,ITGB6
Hypertrophic cardiomyopathy (HCM)	http://www.genome.jp/dbget-bin/www_bget?path:hsa05410	1	0.651845	ITGB6
Arrhythmogenic right ventricular cardiomyopathy (ARVC)	http://www.genome.jp/dbget-bin/www_bget?path:hsa05412	3	0.0575478	CDH2,CTNNA2,ITGB6
MAPK signaling pathway	http://www.genome.jp/dbget-bin/www_bget?path:hsa04010	5	0.0812794	GADD45B,MAP3K7,NFKB1,PAK1,PPP5C
HIF-1 signaling pathway	http://www.genome.jp/dbget-bin/www_bget?path:hsa04066	4	0.0303721	IFNGR2,NFKB1,PIK3CG,PIK3R1
Jak-STAT signaling pathway	http://www.genome.jp/dbget-bin/www_bget?path:hsa04630	4	0.071839	IFNGR2,PIK3CG,PIK3R1,SPRED1
Toxoplasmosis	http://www.genome.jp/dbget-bin/www_bget?path:hsa05145	7	0.00124125	IFNGR2,LAMA4,MAP3K7,NFKB1,PIK3CG,PIK3R1,PPIF
Gene Ontology Biological Process
Positive regulation of defense response to virus by host (GO:0002230)	http://amigo.geneontology.org/cgi-bin/amigo/term_details?term=GO:0002230	1	0.991123	TREM1
Regulation of defense response to virus by host (GO:0050691)	http://amigo.geneontology.org/cgi-bin/amigo/term_details?term=GO:0050691	2	0.526614	TREM1,ZC3HAV1
Cellular response to virus (GO:0098586)	http://amigo.geneontology.org/cgi-bin/amigo/term_details?term=GO:0098586	1	0.527965	ZC3HAV1
Detection of molecule of bacterial origin (GO:0032490)	http://amigo.geneontology.org/cgi-bin/amigo/term_details?term=GO:0032490	2	0.0476572	SCARB1,TREM2
Cellular response to hypoxia (GO:0071456)	http://amigo.geneontology.org/cgi-bin/amigo/term_details?term=GO:0071456	2	0.518652	NOTCH1,RORA
Negative regulation of hemostasis and negative regulation of blood coagulation (GO:1900047)	http://amigo.geneontology.org/cgi-bin/amigo/term_details?term=GO:1900047	1	0.624146	TSPAN8
Regulation of coagulation (GO:0050818)	http://amigo.geneontology.org/cgi-bin/amigo/term_details?term=GO:0050818	1	0.902089	TSPAN8
Negative regulation of coagulation (GO:0050819)	http://amigo.geneontology.org/cgi-bin/amigo/term_details?term=GO:0050819	1	0.641045	TSPAN8
Positive regulation of response to wounding (GO:1903036)	http://amigo.geneontology.org/cgi-bin/amigo/term_details?term=GO:1903036	2	0.60589	ANXA1,PIK3CG
Regulation of wound healing (GO:0061041)	http://amigo.geneontology.org/cgi-bin/amigo/term_details?term=GO:0061041	2	0.495178	ANXA1,TSPAN8
Negative regulation of wound healing (GO:0061045)	http://amigo.geneontology.org/cgi-bin/amigo/term_details?term=GO:0061045	1	0.717869	TSPAN8
Positive regulation of wound healing (GO:0090303)	http://amigo.geneontology.org/cgi-bin/amigo/term_details?term=GO:0090303	1	0.632557	ANXA1
Cellular response to heat (GO:0034605)	http://amigo.geneontology.org/cgi-bin/amigo/term_details?term=GO:0034605	3	0.207154	ARPP21,HDAC2,NUP35
Temperature homeostasis (GO:0001659)	http://amigo.geneontology.org/cgi-bin/amigo/term_details?term=GO:0001659	2	0.180576	DRD2,MC3R
