# Supplementary material for: Discovery of Genomic Characteristics and Selection Signatures in Korean Indigenous Goats Through Comparison of 10 Goat Breeds
Source: Front Genet. 2019 Aug 8;10:699. doi: 10.3389/fgene.2019.00699 (PMC6694180; doi:10.3389/fgene.2019.00699)
Supplement: Data sheet 6 — The summary of six non-synonymous variants and their surrounding haplotype frequencies (XLSX 49 kb). [file DataSheet_6.xlsx]

## Sheet: LBP
Additional File 6: Supplementary Excel Table
The summary of six non-synonymous variants and their surrounding haplotype frequencies found in four candidate selected genes.
Table. Summary of a non-synonymous SNP found in LBP gene and haplotype frequencies in the surrounding region.
Position	68749937	68749961	68750010	68750079	68750093	68750120	68750187	68750237	68750361	68750464	68750676	68750755	68750800	68750889	68750891	Frequency
Allele 1 (Ref)	G	G	T	T	A	A	G	C	G	A	G	A	T	C	G
Allele 2 (Alt)	A	A	G	C	G	C	A	A	A	G	A	G	C	T	A
								c.651C>A
								Asp217Glu
Korean Indigenous Goat	G	G	T	T	A	A	G	C	G	A	G	A	T	C	G	0.931
Korean Indigenous Goat	G	G	T	T	A	A	G	A	G	A	G	A	T	C	G	0.052
Korean Indigenous Goat	G	G	T	T	A	A	G	A	G	A	G	A	T	C	A	0.017
Korean CrossBred	G	G	T	T	A	A	G	A	G	A	G	A	T	C	G	0.5
Korean CrossBred	G	G	T	T	A	A	G	C	G	A	G	A	T	C	G	0.346
Korean CrossBred	G	G	T	T	A	A	G	A	G	A	G	A	T	C	A	0.077
Korean CrossBred	G	A	T	T	A	A	G	C	G	A	G	A	T	C	G	0.038
Korean CrossBred	G	G	G	T	A	A	G	A	G	A	G	A	T	C	A	0.038
Iranian Indigenous Goat	G	G	T	T	A	A	G	C	G	A	G	A	T	C	G	0.472
Iranian Indigenous Goat	G	G	T	T	A	A	G	A	G	A	G	A	T	C	G	0.278
Iranian Indigenous Goat	G	G	T	T	A	A	G	A	G	A	G	A	T	T	G	0.056
Iranian Indigenous Goat	G	G	G	T	A	A	G	A	G	A	G	A	T	C	G	0.056
Iranian Indigenous Goat	A	G	T	T	A	A	G	A	A	A	G	A	T	C	G	0.028
Iranian Indigenous Goat	G	G	T	T	A	A	G	A	G	A	G	A	T	C	A	0.028
Iranian Indigenous Goat	G	G	T	T	A	A	G	A	G	A	A	A	T	C	G	0.028
Iranian Indigenous Goat	G	G	T	T	A	A	A	A	G	A	G	A	T	C	A	0.028
Iranian Indigenous Goat	G	G	T	T	G	A	G	A	G	A	G	A	T	T	G	0.028
Moroccan Indigenous Goat	G	G	T	T	A	A	G	C	G	A	G	A	T	C	G	0.3
Moroccan Indigenous Goat	G	G	T	T	A	A	G	A	G	A	A	A	T	C	G	0.2
Moroccan Indigenous Goat	G	G	T	T	A	A	G	A	G	A	G	A	T	C	G	0.175
Moroccan Indigenous Goat	G	G	T	T	A	A	G	A	G	A	G	A	T	T	G	0.1
Moroccan Indigenous Goat	G	G	G	T	A	A	G	A	G	A	G	A	T	C	G	0.1
Moroccan Indigenous Goat	G	G	T	C	A	A	G	C	G	A	G	A	T	C	G	0.075
Moroccan Indigenous Goat	G	G	T	T	A	A	G	C	G	G	G	A	T	C	A	0.025
Moroccan Indigenous Goat	G	G	T	T	A	A	G	C	G	G	G	A	T	C	G	0.025
Korean Boer	G	G	T	T	A	A	G	C	G	A	G	A	T	C	G	0.5
Korean Boer	G	G	T	T	A	A	G	A	G	A	G	A	T	T	G	0.375
Korean Boer	G	G	T	T	A	A	G	A	G	A	G	A	T	C	G	0.125
Australian Boer	G	G	T	T	A	A	G	C	G	A	G	A	T	C	G	0.5
Australian Boer	G	G	T	T	A	A	G	A	G	A	G	A	T	T	G	0.25
Australian Boer	G	G	T	T	A	A	G	A	G	A	G	A	T	C	G	0.25
Swiss Boer	G	G	T	T	A	A	G	A	G	A	G	A	T	T	G	0.25
Swiss Boer	G	G	T	T	A	A	G	A	G	A	G	A	T	C	G	0.25
Swiss Boer	G	G	T	T	A	A	G	C	G	A	G	A	T	T	G	0.25
Swiss Boer	G	G	T	T	A	A	G	C	G	A	G	A	T	C	G	0.25
Korean Saanen	G	G	T	T	A	A	G	A	G	A	G	A	T	C	G	0.8
Korean Saanen	G	G	G	T	A	A	G	A	G	A	G	A	T	C	G	0.1
Korean Saanen	G	G	T	T	A	A	G	C	G	A	G	A	T	C	G	0.1
Australian Saanen	G	G	T	T	A	A	G	A	G	A	G	A	T	C	G	0.75
Australian Saanen	G	G	T	T	A	A	G	C	G	A	G	A	T	C	G	0.25
French Saanen	G	G	T	T	A	A	G	A	G	A	G	A	T	C	G	0.375
French Saanen	G	G	T	T	A	A	G	C	G	A	G	A	T	C	G	0.375
French Saanen	G	G	T	T	A	C	G	C	G	A	G	A	T	C	G	0.125
French Saanen	G	G	T	T	A	C	G	A	G	A	G	A	T	C	G	0.125
Swiss Saanen	G	G	T	T	A	A	G	A	G	A	G	A	T	C	G	1
French Alpine	G	G	T	T	A	A	G	C	G	A	G	A	T	C	G	1
British Alpine	G	G	T	T	A	A	G	C	G	A	G	A	T	C	G	0.6
British Alpine	G	G	G	T	A	A	G	A	G	A	G	A	T	C	G	0.3
British Alpine	G	G	T	T	A	A	G	A	G	A	A	A	T	C	G	0.1
Anglo Nubian	G	G	T	T	A	A	G	A	G	A	G	A	T	C	A	1
Capra aegagrus	G	G	T	T	A	A	G	A	G	A	G	A	T	C	G	0.621
Capra aegagrus	G	G	T	T	A	A	G	A	G	A	G	G	C	C	G	0.173
Capra aegagrus	G	G	T	T	A	A	G	A	G	A	G	A	T	T	G	0.074
Capra aegagrus	G	G	T	T	A	A	G	A	G	A	G	G	C	T	G	0.044
Capra aegagrus	G	G	T	T	A	A	G	C	G	A	G	A	T	C	G	0.041
Capra aegagrus	A	G	T	T	A	A	G	A	A	A	G	A	T	C	G	0.029
Capra aegagrus	G	G	T	T	A	A	G	C	G	A	G	G	C	C	G	0.018

## Sheet: BPI
Additional File 6: Supplementary Excel Table
The summary of six non-synonymous variants and their surrounding haplotype frequencies found in four candidate selected genes.
Table. Summary of a non-synonymous SNP found in BPI gene and haplotype frequencies in the surrounding region.
Position	68695527	68695631	68695655	68695712	68695736	68695782	68695837	68695875	68695879	68695916	68696009	68696078	68696098	68696110	68696129	Freq
Allele 1 (Ref)	A	C	G	G	T	G	G	A	A	G	G	C	A	G	A
Allele 2 (Alt)	G	T	A	C	A	A	A	G	G	A	C	T	G	C	C
								c.311A>G
								Gln104Arg
Korean Indigenous Goat	A	C	G	G	T	G	G	A	A	G	G	C	A	C	A	0.931
Korean Indigenous Goat	A	C	G	G	T	G	G	A	A	G	G	C	A	G	A	0.052
Korean Indigenous Goat	A	C	G	G	T	G	G	G	A	A	C	T	G	C	C	0.017
Korean CrossBred	A	C	G	G	T	G	G	A	A	G	G	C	A	C	A	0.486
Korean CrossBred	A	C	G	G	T	G	G	G	A	G	G	C	A	C	A	0.117
Korean CrossBred	A	C	G	G	T	G	G	A	A	G	G	C	A	G	A	0.117
Korean CrossBred	G	C	G	G	T	G	G	G	A	G	G	C	A	C	A	0.115
Korean CrossBred	A	C	G	G	T	G	G	A	G	G	G	C	A	G	A	0.051
Korean CrossBred	A	C	G	G	T	G	G	G	A	A	C	T	G	C	C	0.051
Korean CrossBred	A	C	G	G	T	G	G	G	G	G	G	C	A	G	A	0.026
Korean CrossBred	A	C	G	G	T	G	G	G	A	A	C	T	G	G	C	0.026
Korean CrossBred	A	C	G	G	T	G	G	G	A	G	G	C	A	G	A	0.01
Iranian Indigenous Goat	A	C	G	G	T	G	G	A	A	G	G	C	A	C	A	0.458
Iranian Indigenous Goat	A	C	G	G	T	G	G	A	A	G	G	C	A	G	A	0.115
Iranian Indigenous Goat	G	C	G	G	T	G	G	G	A	G	G	C	A	C	A	0.084
Iranian Indigenous Goat	A	C	G	G	T	G	G	A	G	G	G	C	A	G	A	0.083
Iranian Indigenous Goat	A	C	G	G	T	G	G	G	A	G	G	C	A	G	A	0.073
Iranian Indigenous Goat	A	C	G	G	T	G	G	G	A	G	G	C	A	C	A	0.042
Iranian Indigenous Goat	A	T	G	G	T	G	G	A	A	G	G	C	A	C	A	0.038
Iranian Indigenous Goat	A	C	G	G	T	G	G	G	A	A	C	T	G	C	C	0.028
Iranian Indigenous Goat	G	T	G	G	T	G	G	G	A	G	G	C	A	C	A	0.021
Moroccan Indigenous Goat	A	C	G	G	T	G	G	G	A	G	G	C	A	C	A	0.3
Moroccan Indigenous Goat	A	C	G	G	T	G	G	A	G	G	G	C	A	G	A	0.225
Moroccan Indigenous Goat	A	C	G	G	T	G	G	G	A	A	C	T	G	C	C	0.15
Moroccan Indigenous Goat	A	C	G	G	T	G	G	A	A	G	G	C	A	G	A	0.15
Moroccan Indigenous Goat	G	C	G	G	T	G	G	G	A	G	G	C	A	C	A	0.075
Moroccan Indigenous Goat	A	C	G	G	T	G	G	A	A	G	G	C	A	C	A	0.075
Moroccan Indigenous Goat	G	C	G	C	A	G	G	G	A	G	G	C	A	C	A	0.025
Korean Boer	G	C	G	G	T	G	G	G	A	G	G	C	A	C	A	0.75
Korean Boer	A	C	G	G	T	G	G	G	A	G	G	C	A	C	A	0.25
Australian Boer	G	C	G	G	T	G	G	G	A	G	G	C	A	C	A	0.667
Australian Boer	A	C	G	G	T	G	G	A	A	G	G	C	A	C	A	0.167
Australian Boer	A	C	G	G	T	G	G	A	A	G	G	C	A	G	A	0.083
Australian Boer	A	C	G	G	T	G	G	G	A	G	G	C	A	C	A	0.083
Swiss Boer	G	C	G	G	T	G	G	G	A	G	G	C	A	C	A	1
Korean Saanen	G	C	G	G	T	G	G	G	A	G	G	C	A	C	A	0.2
Korean Saanen	A	C	G	C	A	G	G	G	A	G	G	C	A	C	A	0.2
Korean Saanen	A	C	A	G	T	G	G	G	A	G	G	C	A	C	A	0.2
Korean Saanen	A	C	G	G	T	G	G	G	A	G	G	C	A	C	A	0.15
Korean Saanen	A	C	G	C	A	G	G	A	G	G	G	C	A	G	A	0.15
Korean Saanen	A	C	G	G	T	G	G	A	A	G	G	C	A	C	A	0.05
Korean Saanen	A	C	G	G	T	G	G	A	A	G	G	C	A	G	A	0.05
Australian Saanen	A	C	G	G	T	G	G	A	A	G	G	C	A	G	A	0.375
Australian Saanen	A	C	G	G	T	G	G	A	G	G	G	C	A	C	A	0.375
Australian Saanen	A	C	G	C	A	G	G	G	A	G	G	C	A	G	A	0.125
Australian Saanen	A	C	G	C	A	G	G	G	G	G	G	C	A	C	A	0.125
French Saanen	A	C	G	G	T	G	G	G	A	G	C	C	A	C	A	0.016
French Saanen	A	C	G	G	T	G	G	G	A	G	G	C	A	C	A	0.016
French Saanen	A	C	G	G	T	G	G	G	A	A	G	T	A	C	A	0.016
French Saanen	A	C	G	G	T	G	G	G	A	G	G	T	A	C	A	0.016
French Saanen	A	C	G	G	T	G	G	G	A	G	G	C	G	C	C	0.016
French Saanen	A	C	G	G	T	G	G	G	A	G	C	T	A	C	A	0.016
French Saanen	A	C	G	G	T	G	G	G	A	A	C	T	A	C	A	0.016
French Saanen	A	C	G	G	T	G	G	G	A	A	G	C	A	C	A	0.016
French Saanen	A	C	G	G	T	G	G	G	A	A	C	C	A	C	A	0.016
Swiss Saanen	A	C	G	G	T	G	G	G	A	A	C	T	G	C	C	0.5
Swiss Saanen	A	C	G	G	T	G	G	A	G	G	G	C	A	G	A	0.125
Swiss Saanen	A	C	G	G	T	G	G	A	A	G	G	C	A	G	A	0.125
Swiss Saanen	A	C	G	G	T	G	G	A	G	G	G	C	A	C	A	0.125
Swiss Saanen	A	C	G	G	T	G	G	A	A	G	G	C	A	C	A	0.125
French Alpine	A	C	G	G	T	G	G	G	A	A	C	T	G	C	C	0.75
French Alpine	A	C	G	G	T	G	G	A	G	G	G	C	A	G	A	0.25
British Alpine	A	C	G	G	T	G	G	A	G	G	G	C	A	G	A	0.7
British Alpine	A	C	G	G	T	G	G	G	A	A	C	T	G	C	C	0.2
British Alpine	A	C	G	G	T	G	G	G	A	G	G	C	A	C	A	0.1
Anglo Nubian	A	C	G	G	T	G	G	A	A	G	G	C	A	G	A	0.7
Anglo Nubian	A	C	G	G	T	G	G	G	A	G	G	C	A	C	A	0.3
Capra aegagrus	A	C	G	G	T	G	G	A	A	G	G	C	A	C	A	0.69
Capra aegagrus	A	C	G	G	T	G	G	A	A	G	G	C	A	G	A	0.104
Capra aegagrus	A	C	G	G	T	G	G	G	A	G	G	C	A	C	A	0.069
Capra aegagrus	G	C	G	G	T	G	G	G	A	G	G	C	A	C	A	0.035
Capra aegagrus	G	C	G	C	A	G	G	G	A	G	G	C	A	C	A	0.029
Capra aegagrus	G	C	G	G	T	A	G	G	A	G	G	C	A	C	A	0.029
Capra aegagrus	G	C	G	G	T	G	G	G	A	G	G	C	A	G	A	0.024
Capra aegagrus	A	0	G	G	T	G	G	G	A	G	G	C	A	G	A	0.019

## Sheet: TTN_19127870_Position
Additional File 6: Supplementary Excel Table
The summary of six non-synonymous variants and their surrounding haplotype frequencies found in four candidate selected genes.
Table. Summary of a non-synonymous SNP found in TTN gene and haplotype frequencies in the surrounding region.
Position	19127266	19127293	19127297	19127448	19127581	19127712	19127802	19127870	19127958	19127967	19127976	19127993	19128120	19128192	19128208	Freq
Allele 1 (Ref)	T	A	T	G	G	G	A	T	A	A	G	A	C	G	A
Allele 2 (Alt)	C	G	G	A	T	C	G	C	G	G	A	T	T	A	G
								c.3605T>C
								Ile1202Thr
Korean Indigenous Goat	T	G	T	G	G	G	A	C	A	A	G	A	C	G	G	0.948
Korean Indigenous Goat	T	A	T	G	G	G	A	T	A	A	G	A	C	G	A	0.034
Korean Indigenous Goat	C	A	G	G	G	G	A	T	A	A	G	A	C	G	A	0.017
Korean CrossBred	T	G	T	G	G	G	A	C	A	A	G	A	C	G	G	0.538
Korean CrossBred	T	A	T	G	G	G	A	T	A	A	G	A	C	G	A	0.385
Korean CrossBred	C	A	T	G	T	G	A	T	A	A	G	A	C	G	A	0.077
Iranian Indigenous Goat	T	A	T	G	G	G	A	T	A	A	G	A	C	G	A	0.743
Iranian Indigenous Goat	T	G	T	G	G	G	A	C	A	A	G	A	C	G	G	0.146
Iranian Indigenous Goat	C	G	T	G	G	G	A	C	A	A	G	A	C	G	G	0.049
Iranian Indigenous Goat	C	A	T	G	G	G	A	T	A	A	G	A	C	G	A	0.035
Iranian Indigenous Goat	C	G	T	G	T	G	A	C	A	A	G	A	C	G	G	0.028
Moroccan Indigenous Goat	T	A	T	G	G	G	A	T	A	A	G	A	C	G	A	0.518
Moroccan Indigenous Goat	C	A	T	G	G	G	A	T	A	A	G	A	C	G	A	0.225
Moroccan Indigenous Goat	T	A	T	A	G	G	A	T	A	A	G	A	C	G	A	0.106
Moroccan Indigenous Goat	T	G	T	G	G	G	A	C	A	A	G	A	C	G	G	0.031
Moroccan Indigenous Goat	C	A	T	G	G	C	A	T	A	A	G	A	C	G	A	0.025
Moroccan Indigenous Goat	T	A	T	A	G	G	G	T	A	A	G	A	C	G	A	0.025
Moroccan Indigenous Goat	T	A	T	G	G	G	G	T	A	A	G	A	C	G	A	0.025
Moroccan Indigenous Goat	C	A	T	G	G	G	A	T	A	A	G	T	C	G	A	0.025
Moroccan Indigenous Goat	T	G	T	A	G	G	A	C	A	A	G	A	C	G	G	0.019
Korean Boer	T	A	T	A	G	G	A	T	A	A	G	A	C	G	A	0.625
Korean Boer	T	G	T	G	G	G	A	C	A	A	G	A	C	G	G	0.375
Australian Boer	T	A	T	G	G	G	A	T	A	A	G	A	C	G	A	0.667
Australian Boer	T	G	T	G	G	G	A	C	A	A	G	A	C	G	G	0.25
Australian Boer	C	G	T	G	T	G	A	C	A	A	G	A	C	G	G	0.083
Swiss Boer	T	G	T	G	G	G	A	C	A	A	G	A	C	G	G	1
Korean Saanen	T	A	T	G	G	G	A	T	A	A	G	A	C	G	A	0.75
Korean Saanen	C	G	T	G	G	G	A	C	A	A	G	A	C	G	G	0.1
Korean Saanen	C	A	T	G	T	G	A	T	A	A	G	A	C	G	A	0.05
Korean Saanen	T	G	T	G	G	G	A	C	A	A	G	T	C	G	G	0.05
Korean Saanen	C	A	G	G	G	G	A	T	A	A	G	A	C	G	A	0.05
Australian Saanen	T	A	T	G	G	G	A	T	A	A	G	A	C	G	A	0.75
Australian Saanen	T	A	T	G	G	G	A	T	G	G	A	A	C	G	A	0.25
French Saanen	T	A	T	G	G	G	A	T	A	A	G	A	C	G	A	1
Swiss Saanen	T	A	T	G	G	G	G	T	A	A	G	A	C	G	A	0.75
Swiss Saanen	T	A	T	G	G	G	A	T	A	A	G	A	C	G	A	0.25
French Alpine	T	A	T	G	G	G	A	T	A	A	G	A	C	G	A	0.75
French Alpine	T	A	T	G	G	G	A	T	A	A	G	T	C	G	A	0.25
British Alpine	T	A	T	G	G	G	A	T	A	A	G	A	C	G	A	1
Anglo Nubian	C	A	T	G	G	G	A	T	A	A	G	A	C	G	A	0.7
Anglo Nubian	T	G	T	G	G	G	A	C	A	A	G	A	C	G	G	0.3
Capra aegagrus	T	A	T	G	G	G	A	T	A	A	G	A	C	G	A	0.912
Capra aegagrus	C	A	T	G	G	G	A	T	A	A	G	A	C	G	A	0.029
Capra aegagrus	T	A	T	G	G	G	A	T	A	A	G	A	T	G	A	0.029
Capra aegagrus	T	A	T	G	G	G	A	T	A	A	G	A	C	A	A	0.029

## Sheet: TTN_19167388_Position
Additional File 6: Supplementary Excel Table
The summary of six non-synonymous variants and their surrounding haplotype frequencies found in four candidate selected genes.
Table. Summary of a non-synonymous SNP found in TTN gene and haplotype frequencies in the surrounding region.
Position	19166683	19166902	19167030	19167078	19167099	19167234	19167358	19167388	19167410	19167542	19167561	19167677	19167985	19168033	19168229	Freq
Allele 1 (Ref)	A	G	G	C	C	C	C	G	C	A	G	C	G	A	G
Allele 2 (Alt)	G	A	A	G	T	T	T	A	T	G	A	A	A	C	C
								c.11104G>A
								Ala3702Th
Korean Indigenous Goat	G	G	G	C	C	C	C	G	C	A	G	C	G	A	G	0.897
Korean Indigenous Goat	A	G	G	C	C	C	C	A	C	A	G	A	G	A	G	0.069
Korean Indigenous Goat	G	G	G	C	C	C	C	A	C	A	G	C	G	A	G	0.017
Korean Indigenous Goat	A	G	G	C	C	C	C	A	C	A	G	A	A	A	G	0.017
Korean CrossBred	A	G	G	C	C	C	C	A	C	A	G	A	G	A	G	0.404
Korean CrossBred	G	G	G	C	C	C	C	G	C	A	G	C	G	A	G	0.385
Korean CrossBred	A	G	G	C	C	C	C	A	C	G	G	A	G	A	G	0.135
Korean CrossBred	A	G	G	C	C	C	C	A	C	A	G	A	A	A	G	0.058
Korean CrossBred	A	G	G	C	C	C	C	A	C	G	G	A	A	A	G	0.019
Iranian Indigenous Goat	A	G	G	C	C	C	C	A	C	A	G	A	G	A	G	0.498
Iranian Indigenous Goat	G	G	G	C	C	C	C	G	C	A	G	C	G	A	G	0.141
Iranian Indigenous Goat	G	G	G	C	C	C	C	G	C	A	G	C	A	A	G	0.109
Iranian Indigenous Goat	A	G	G	C	C	C	C	A	C	A	G	A	A	A	G	0.03
Iranian Indigenous Goat	G	G	G	C	C	C	C	G	C	A	G	A	G	A	G	0.028
Iranian Indigenous Goat	A	G	G	C	C	C	C	A	C	G	G	A	G	A	G	0.028
Iranian Indigenous Goat	G	G	G	G	C	C	C	A	C	A	G	C	G	A	G	0.028
Iranian Indigenous Goat	A	G	G	C	T	C	C	A	C	A	G	A	G	A	G	0.028
Iranian Indigenous Goat	G	G	G	C	C	C	C	G	T	A	G	C	G	A	G	0.028
Moroccan Indigenous Goat	A	G	G	C	C	C	C	A	C	A	G	A	A	A	G	0.662
Moroccan Indigenous Goat	G	G	G	C	C	C	C	A	C	A	G	A	A	A	G	0.083
Moroccan Indigenous Goat	A	G	G	C	C	C	C	A	C	A	G	A	G	A	G	0.063
Moroccan Indigenous Goat	A	G	G	C	C	C	C	G	C	A	G	A	A	A	G	0.055
Moroccan Indigenous Goat	G	G	G	C	C	C	C	A	C	A	G	A	G	A	G	0.042
Moroccan Indigenous Goat	A	G	G	C	C	C	C	A	C	G	G	A	A	A	G	0.025
Moroccan Indigenous Goat	G	G	G	G	C	C	C	G	C	A	G	C	G	A	G	0.025
Moroccan Indigenous Goat	G	G	G	C	C	C	C	A	C	A	G	C	G	A	G	0.025
Moroccan Indigenous Goat	A	G	G	C	C	C	C	G	C	A	G	A	G	A	G	0.02
Korean Boer	G	G	G	C	C	C	C	A	C	A	G	A	A	A	G	0.625
Korean Boer	A	G	G	C	C	C	C	A	C	A	G	A	A	A	G	0.25
Korean Boer	G	G	A	C	C	C	C	G	C	A	G	C	G	A	G	0.125
Australian Boer	G	G	G	C	C	C	C	A	C	A	G	C	G	A	G	0.333
Australian Boer	A	G	G	C	C	C	C	A	C	A	G	A	G	A	G	0.333
Australian Boer	A	G	G	C	C	C	C	A	C	A	G	A	A	A	G	0.167
Australian Boer	A	G	G	C	C	C	C	A	C	A	G	A	G	A	C	0.083
Australian Boer	G	G	G	C	C	C	C	G	C	A	G	C	G	A	G	0.083
Swiss Boer	A	G	G	C	C	C	C	A	C	A	G	A	G	A	G	1
Korean Saanen	A	G	G	C	C	C	C	A	C	A	G	A	G	A	G	0.736
Korean Saanen	A	G	G	C	C	C	C	A	C	A	G	A	A	A	G	0.164
Korean Saanen	G	G	G	G	C	C	C	G	C	A	G	C	G	A	G	0.064
Korean Saanen	G	G	G	G	C	C	C	G	C	A	G	C	A	A	G	0.036
Australian Saanen	A	G	G	C	C	C	C	A	C	A	G	A	G	A	G	0.75
Australian Saanen	A	G	G	C	C	C	C	A	C	A	G	A	A	A	G	0.25
French Saanen	G	G	G	C	C	C	C	A	C	A	G	C	G	A	G	0.188
French Saanen	A	G	G	C	C	C	C	A	C	A	G	C	G	A	G	0.188
French Saanen	A	G	G	C	C	C	C	A	C	A	G	A	G	A	G	0.188
French Saanen	G	G	G	C	C	C	C	A	C	A	G	A	G	A	G	0.188
French Saanen	G	G	G	G	C	C	C	G	C	A	G	A	A	A	G	0.063
French Saanen	A	G	G	G	C	C	C	G	C	A	G	C	A	A	G	0.063
French Saanen	G	G	G	G	C	C	C	G	C	A	G	C	A	A	G	0.063
French Saanen	A	G	G	G	C	C	C	G	C	A	G	A	A	A	G	0.063
Swiss Saanen	G	G	G	G	C	C	C	G	C	A	A	C	G	A	G	0.5
Swiss Saanen	G	G	G	C	C	C	C	A	C	A	G	C	G	A	G	0.25
Swiss Saanen	G	G	G	G	C	C	C	G	C	A	G	C	G	A	G	0.25
French Alpine	A	G	G	C	C	C	C	A	C	A	G	A	A	A	G	0.75
French Alpine	G	G	G	C	C	C	C	A	C	A	G	C	G	A	G	0.25
British Alpine	A	G	G	C	C	C	C	A	C	A	G	A	G	A	G	0.7
British Alpine	A	G	G	C	C	C	C	A	C	A	G	A	A	A	G	0.3
Anglo Nubian	A	G	G	C	C	C	C	A	C	A	G	A	G	A	G	0.7
Anglo Nubian	A	G	G	C	C	C	C	A	C	G	G	A	G	A	G	0.2
Anglo Nubian	A	G	G	C	C	C	T	G	C	A	G	C	G	A	G	0.1
Capra aegagrus	G	G	G	C	C	C	C	G	C	A	G	C	G	A	G	0.5
Capra aegagrus	A	G	G	C	C	C	C	A	C	A	G	A	A	A	G	0.206
Capra aegagrus	G	G	G	C	C	C	C	A	C	A	G	A	A	A	G	0.176
Capra aegagrus	A	G	G	C	C	T	C	A	C	A	G	A	G	A	G	0.059
Capra aegagrus	A	G	G	C	C	C	C	A	C	A	G	A	G	A	G	0.029
Capra aegagrus	G	A	G	C	C	C	C	A	C	A	G	A	A	A	G	0.029

## Sheet: TTN_19188702_Position
Additional File 6: Supplementary Excel Table
The summary of six non-synonymous variants and their surrounding haplotype frequencies found in four candidate selected genes.
Table. Summary of a non-synonymous SNP found in TTN gene and haplotype frequencies in the surrounding region.
Position	19187723	19187831	19188088	19188225	19188299	19188378	19188622	19188702	19188804	19188953	19189131	19189147	19189296	19189342	19189347	Freq
Allele 1 (Ref)	C	T	G	C	G	C	A	G	G	A	T	G	G	G	G
Allele 2 (Alt)	T	A	A	T	A	T	G	A	A	G	A	A	A	A	A
								c.22912G>A
								Val7638Ile
Korean Indigenous Goat	C	T	A	C	G	C	A	A	G	A	T	G	G	G	G	0.931
Korean Indigenous Goat	C	T	G	C	G	C	A	G	G	A	A	G	G	G	G	0.034
Korean Indigenous Goat	C	T	G	C	G	C	A	G	G	A	A	G	G	A	G	0.017
Korean Indigenous Goat	C	T	G	C	G	C	A	G	A	A	A	G	G	G	G	0.017
Korean CrossBred	C	T	A	C	G	C	A	A	G	A	T	G	G	G	G	0.308
Korean CrossBred	C	T	G	C	G	C	A	G	G	A	T	G	G	G	G	0.269
Korean CrossBred	C	T	G	C	G	C	A	G	G	A	A	G	G	G	G	0.231
Korean CrossBred	C	T	G	C	G	C	A	G	A	A	A	G	G	G	G	0.115
Korean CrossBred	C	T	G	T	G	C	A	G	G	A	A	G	G	G	G	0.038
Korean CrossBred	C	T	G	T	A	C	A	G	G	A	A	G	G	G	G	0.038
Iranian Indigenous Goat	C	T	G	C	G	C	A	G	G	A	A	G	G	G	G	0.667
Iranian Indigenous Goat	C	T	G	C	G	C	A	G	G	A	A	A	G	G	G	0.111
Iranian Indigenous Goat	C	T	G	C	G	C	A	G	G	A	A	G	G	A	G	0.028
Iranian Indigenous Goat	C	T	G	C	G	C	A	G	G	A	A	G	A	G	G	0.028
Iranian Indigenous Goat	C	T	G	C	G	C	A	G	G	G	T	G	G	G	G	0.028
Iranian Indigenous Goat	T	T	G	C	G	C	A	G	G	A	A	A	G	A	G	0.028
Iranian Indigenous Goat	T	T	G	C	G	C	A	G	A	A	A	G	G	A	G	0.028
Iranian Indigenous Goat	C	T	G	C	G	C	A	G	G	A	A	G	G	G	A	0.028
Iranian Indigenous Goat	C	T	G	C	G	C	A	G	A	A	A	G	G	G	G	0.028
Moroccan Indigenous Goat	C	T	G	C	G	C	A	G	G	A	A	G	G	G	G	0.525
Moroccan Indigenous Goat	C	T	G	C	G	C	A	G	A	A	A	G	G	G	G	0.425
Moroccan Indigenous Goat	C	T	G	C	G	C	A	G	G	A	A	G	G	A	G	0.025
Moroccan Indigenous Goat	C	T	A	C	G	C	A	G	A	A	T	G	G	G	G	0.025
Korean Boer	C	T	G	C	G	C	A	G	G	A	A	G	G	G	G	0.75
Korean Boer	C	T	G	C	G	C	A	G	A	A	A	G	G	G	G	0.25
Australian Boer	C	T	G	C	G	C	A	G	G	A	A	G	G	G	G	0.833
Australian Boer	C	T	G	C	G	C	A	G	G	A	T	G	G	G	G	0.083
Australian Boer	C	T	G	T	G	C	A	G	G	A	A	G	G	G	G	0.083
Swiss Boer	C	T	G	C	G	C	A	G	G	A	A	G	G	G	G	1
Korean Saanen	C	T	G	C	G	C	A	G	G	A	A	G	G	G	G	0.55
Korean Saanen	C	T	G	C	G	C	A	G	A	A	A	G	G	G	G	0.15
Korean Saanen	C	A	A	C	G	T	A	G	G	A	T	G	G	G	G	0.1
Korean Saanen	C	T	G	T	G	C	A	G	G	A	A	G	G	G	G	0.05
Korean Saanen	C	A	G	C	G	T	A	G	G	A	A	G	G	A	G	0.05
Korean Saanen	C	A	G	C	G	T	A	G	G	A	A	G	G	G	G	0.05
Korean Saanen	C	T	A	C	G	C	A	G	A	A	T	G	G	G	G	0.05
Australian Saanen	C	T	G	C	G	C	A	G	G	A	T	G	G	G	G	0.125
Australian Saanen	C	T	A	C	G	C	A	G	G	A	T	G	G	G	G	0.125
Australian Saanen	C	T	A	C	G	C	A	G	G	A	A	G	G	G	G	0.125
Australian Saanen	C	T	G	C	G	C	A	G	G	A	A	G	G	G	G	0.125
Australian Saanen	C	A	A	C	G	T	A	G	G	A	T	G	G	G	G	0.063
Australian Saanen	C	T	A	C	G	C	A	G	A	A	A	G	G	G	G	0.063
Australian Saanen	C	T	G	C	G	C	A	G	A	A	T	G	G	G	G	0.063
Australian Saanen	C	T	A	C	G	C	A	G	A	A	T	G	G	G	G	0.063
Australian Saanen	C	T	G	C	G	C	A	G	A	A	A	G	G	G	G	0.063
French Saanen	C	T	G	C	G	C	A	G	G	A	A	G	G	G	G	0.75
French Saanen	C	T	G	C	G	C	A	G	A	A	A	G	G	G	G	0.25
Swiss Saanen	C	T	G	C	G	C	A	G	G	A	A	G	G	G	G	0.75
Swiss Saanen	C	A	G	C	G	T	A	G	G	A	A	G	G	G	G	0.25
French Alpine	C	T	G	C	G	C	A	G	G	A	A	G	G	A	G	0.75
French Alpine	C	T	G	C	G	C	A	G	G	A	A	G	G	G	G	0.25
British Alpine	C	A	G	C	G	T	A	G	G	A	A	G	G	G	G	0.4
British Alpine	C	T	G	C	G	C	A	G	A	A	A	G	G	G	G	0.3
British Alpine	C	T	G	C	G	C	A	G	G	A	A	G	G	G	G	0.3
Anglo Nubian	C	T	G	C	G	C	A	G	G	A	A	G	G	G	G	1
Capra aegagrus	C	T	G	C	G	C	A	G	G	A	A	G	G	G	G	0.382
Capra aegagrus	T	T	G	C	G	C	A	G	G	A	A	G	G	A	G	0.294
Capra aegagrus	C	T	G	C	G	C	A	G	G	A	A	G	G	A	G	0.265
Capra aegagrus	C	T	G	C	G	C	G	G	G	A	A	G	G	G	G	0.029
Capra aegagrus	C	T	G	T	G	C	A	G	G	A	A	G	G	A	G	0.029
